# Supplementary material for: Phylogenetic and metabolic diversity of microbial communities performing anaerobic ammonium and methane oxidations under different nitrogen loadings
Source: ISME Commun. 2023 Apr 25;3:39. doi: 10.1038/s43705-023-00246-4 (PMC10130057; doi:10.1038/s43705-023-00246-4)
Supplement: Supplementary file 2 — Supplementary Dataset 1 [file 43705_2023_246_MOESM2_ESM.xlsx]

## Sheet: Peptidases
Biofilm system 1																										Biofilm system 2
DAMOA1					AMXK1					AMXB1					AMXB2					BAC2						DAMOB1					DAMOB2					AMXK1					AMXB1					AMXB2
gene	TPM	TPM-fold	annotation	subcellular location	gene	TPM	TPM-fold	annotation	subcellular location	gene	TPM	TPM-fold	annotation	subcellular location	gene	TPM	TPM-fold	annotation	subcellular location	gene	TPM	TPM-fold	annotation	subcellular location		gene	TPM	TPM-fold	annotation	subcellular location	gene	TPM	TPM-fold	annotation	subcellular location	gene	TPM	TPM-fold	annotation	subcellular location	gene	TPM	TPM-fold	annotation	subcellular location	gene	TPM	TPM-fold	annotation
DAMOA1_00083	208.943	1.37884	SEC11, sipW; signal peptidase I	Cytoplasmic	AMXK1_00062	29.833	1.01217	pqqL; zinc protease	Cytoplasmic	AMXB1_00083	5.643	0.735774	lon; ATP-dependent Lon protease	Cytoplasmic	AMXB2_00035	24.4546	2.20555	prohibitin homologues	Cytoplasmic	BAC2_00028	11.9408	0.784966	ldcA; muramoyltetrapeptide carboxypeptidase	Periplasmic		DAMOB1_00094	11.251	2.3393	ftsH, hflB; cell division protease FtsH	InnerMembrane	DAMOB2_00057	1.29871	0.353267	pilD, pppA; leader peptidase (prepilin peptidase) / N-methyltransferase	InnerMembrane	AMXK1_00062	3.30896	2.16907	pqqL; zinc protease	Cytoplasmic	AMXB1_00083	95.7876	1.3689	lon; ATP-dependent Lon protease	Cytoplasmic	AMXB2_00035	7.39297	10.4457	prohibitin homologues
DAMOA1_00104	64.8666	0.428061	htpX; heat shock protein HtpX	InnerMembrane	AMXK1_00063	20.1435	0.683424	pqqL; zinc protease	Cytoplasmic	AMXB1_00132	8.24354	1.07485	Probable periplasmic serine endoprotease DegP-like (EC 3.4.21.107) (Protease Do)	Cytoplasmic	AMXB2_00130	5.99579	0.540759	glmS, GFPT; glutamine---fructose-6-phosphate transaminase (isomerizing)	Cytoplasmic	BAC2_00040	26.1675	1.7202	ASRGL1, iaaA; L-asparaginase / beta-aspartyl-peptidase	Extracellular		DAMOB1_00185	13.5998	2.82766	peptidase S16	Cytoplasmic	DAMOB2_00063	3.87537	1.05415	guaA, GMPS; GMP synthase (glutamine-hydrolysing)	Cytoplasmic	AMXK1_00063	4.57655	3	pqqL; zinc protease	Cytoplasmic	AMXB1_00132	113.686	1.62468	Probable periplasmic serine endoprotease DegP-like (EC 3.4.21.107) (Protease Do)	Cytoplasmic	AMXB2_00130	0.485335	0.685742	glmS, GFPT; glutamine---fructose-6-phosphate transaminase (isomerizing)
DAMOA1_00120	104.941	0.692514	Xaa-Pro dipeptidase	Cytoplasmic	AMXK1_00074	23.9997	0.814258	lon; ATP-dependent Lon protease	Cytoplasmic	AMXB1_00203	14.1632	1.8467	clpP, CLPP; ATP-dependent Clp protease, protease subunit	Cytoplasmic	AMXB2_00135	7.91407	0.713768	E3.4.24.33; peptidyl-Asp metalloendopeptidase	OuterMembrane	BAC2_00079	15.3422	1.00857	htpX; heat shock protein HtpX	InnerMembrane		DAMOB1_00204	14.1037	2.93243	ftsH, hflB; cell division protease FtsH	Cytoplasmic	DAMOB2_00070	1.41187	0.384047	pmbA; PmbA protein	Cytoplasmic	AMXK1_00074	5.83071	3.82212	lon; ATP-dependent Lon protease	Cytoplasmic	AMXB1_00203	676.021	9.66102	clpP, CLPP; ATP-dependent Clp protease, protease subunit	Cytoplasmic	AMXB2_00135	0.0912955	0.128994	E3.4.24.33; peptidyl-Asp metalloendopeptidase
DAMOA1_00121	82.9795	0.54759	map; methionyl aminopeptidase	Cytoplasmic	AMXK1_00080	45.9253	1.55814	degP, htrA; serine protease Do	Cytoplasmic	AMXB1_00234	9.37619	1.22253	spoIVFB; stage IV sporulation protein FB	InnerMembrane	AMXB2_00170	2.08726	0.188249	E3.4.17.19; carboxypeptidase Taq	Cytoplasmic	BAC2_00087	36.0399	2.3692	lspA; signal peptidase II	InnerMembrane		DAMOB1_00262	19.1386	3.97929	htpX; heat shock protein HtpX	InnerMembrane	DAMOB2_00071	1.92632	0.523983	tldD; TldD protein	Cytoplasmic	AMXK1_00080	48.9273	32.0726	degP, htrA; serine protease Do	Cytoplasmic	AMXB1_00234	89.324	1.27653	spoIVFB; stage IV sporulation protein FB	InnerMembrane	AMXB2_00170	0.27084	0.382677	E3.4.17.19; carboxypeptidase Taq
DAMOA1_00136	89.3026	0.589317	Amidophosphoribosyltransferase	Cytoplasmic	AMXK1_00113	31.4017	1.06539	Beta-barrel assembly-enhancing protease	Cytoplasmic	AMXB1_00244	10.7958	1.40763	Thermolysin metallopeptidase, catalytic domain	Extracellular	AMXB2_00218	10.4241	0.940148	Beta-barrel assembly-enhancing protease	Cytoplasmic	BAC2_00104	23.7794	1.56322	serine-type endopeptidase activity	OuterMembrane		DAMOB1_00358	3.03084	0.630169	guaA, GMPS; GMP synthase (glutamine-hydrolysing)	Cytoplasmic	DAMOB2_00162	5.61144	1.52638	purF, PPAT; amidophosphoribosyltransferase	Cytoplasmic	AMXK1_00113	2.42644	1.59056	Beta-barrel assembly-enhancing protease	Cytoplasmic	AMXB1_00244	1143.66	16.3441	Thermolysin metallopeptidase, catalytic domain	Extracellular	AMXB2_00218	0.423835	0.598847	Beta-barrel assembly-enhancing protease
DAMOA1_00181	131.399	0.867113	flaK; archaeal preflagellin peptidase FlaK	InnerMembrane	AMXK1_00125	28.2312	0.957823	Probable periplasmic serine endoprotease DegP-like (EC 3.4.21.107) (Protease Do)	Cytoplasmic	AMXB1_00323	5.71193	0.744762	glmS, GFPT; glutamine---fructose-6-phosphate transaminase (isomerizing)	Cytoplasmic	AMXB2_00240	9.75459	0.879764	lepB; signal peptidase I	OuterMembrane	BAC2_00121	21.5872	1.41911	peptidase activity, acting on L-amino acid peptides	OuterMembrane		DAMOB1_00488	1.56879	0.326182	pilD, pppA; leader peptidase (prepilin peptidase) / N-methyltransferase	InnerMembrane	DAMOB2_00177	1.23393	0.335645	metalloendopeptidase activity	Cytoplasmic	AMXK1_00125	0.81361	0.533333	Probable periplasmic serine endoprotease DegP-like (EC 3.4.21.107) (Protease Do)	Cytoplasmic	AMXB1_00323	59.3274	0.847848	glmS, GFPT; glutamine---fructose-6-phosphate transaminase (isomerizing)	Cytoplasmic	AMXB2_00240	1.18934	1.68045	lepB; signal peptidase I
DAMOA1_00210	177.297	1.17	sppA; protease IV	Cytoplasmic	AMXK1_00194	37.568	1.2746	metalloendopeptidase activity	InnerMembrane	AMXB1_00488	1.25095	0.163108	E3.4.17.19; carboxypeptidase Taq	Cytoplasmic	AMXB2_00314	10.4495	0.94244	rseP; regulator of sigma E protease	InnerMembrane	BAC2_00192	18.2382	1.19895	APEH; acylaminoacyl-peptidase	Extracellular		DAMOB1_00496	5.62218	1.16896	guaA, GMPS; GMP synthase (glutamine-hydrolysing)	Cytoplasmic	DAMOB2_00178	2.43129	0.661344	K07010; putative glutamine amidotransferase	Cytoplasmic	AMXK1_00194	8.27238	5.42267	metalloendopeptidase activity	InnerMembrane	AMXB1_00488	18.3583	0.262358	E3.4.17.19; carboxypeptidase Taq	Cytoplasmic	AMXB2_00314	1.16466	1.64558	rseP; regulator of sigma E protease
DAMOA1_00234	230.581	1.52163	purF, PPAT; amidophosphoribosyltransferase	Cytoplasmic	AMXK1_00291	23.1685	0.786057	lon; ATP-dependent Lon protease	Cytoplasmic	AMXB1_00549	4.23777	0.55255	lepB; signal peptidase I	Periplasmic	AMXB2_00347	15.5031	1.39822	clpP, CLPP; ATP-dependent Clp protease, protease subunit	Cytoplasmic	BAC2_00196	11.6321	0.764675	Belongs to the peptidase S8 family	OuterMembrane		DAMOB1_00539	2.33665	0.485835	ATP-dependent zinc metalloprotease FtsH	Cytoplasmic	DAMOB2_00245	13.8745	3.77404	sppA; protease IV	InnerMembrane	AMXK1_00291	1.50566	0.986982	lon; ATP-dependent Lon protease	Cytoplasmic	AMXB1_00549	39.4014	0.563085	lepB; signal peptidase I	Periplasmic	AMXB2_00347	3.69114	5.21531	clpP, CLPP; ATP-dependent Clp protease, protease subunit
DAMOA1_00489	169.715	1.11996	Lon protease	Cytoplasmic	AMXK1_00347	30.3092	1.02832	glmS, GFPT; glutamine---fructose-6-phosphate transaminase (isomerizing)	Cytoplasmic	AMXB1_00591	11.0126	1.4359	Thermolysin metallopeptidase, catalytic domain	Cytoplasmic	AMXB2_00377	4.45073	0.40141	ATP-dependent zinc metalloprotease FtsH	Cytoplasmic	BAC2_00204	17.221	1.13208	cpt; carboxypeptidase T	OuterMembrane		DAMOB1_00686	2.2801	0.474078	tldD; TldD protein	Cytoplasmic	DAMOB2_00305	1.0947	0.297773	lexA; repressor LexA	Cytoplasmic	AMXK1_00347	2.35873	1.54618	glmS, GFPT; glutamine---fructose-6-phosphate transaminase (isomerizing)	Cytoplasmic	AMXB1_00591	284.12	4.06037	Thermolysin metallopeptidase, catalytic domain	Cytoplasmic	AMXB2_00377	1.10887	1.56675	ATP-dependent zinc metalloprotease FtsH
DAMOA1_00506	191.373	1.26289	aprE; subtilisin	Extracellular	AMXK1_00374	18.0091	0.611007	ftsH, hflB; cell division protease FtsH	Cytoplasmic	AMXB1_00690	5.34624	0.69708	E3.4.21.102, prc, ctpA; carboxyl-terminal processing protease	OuterMembrane	AMXB2_00543	13.8066	1.24521	dacB; serine-type D-Ala-D-Ala carboxypeptidase/endopeptidase (penicillin-binding protein 4)	Extracellular	BAC2_00211	20.1823	1.32675	yfhM; alpha-2-macroglobulin	OuterMembrane		DAMOB1_00687	3.9981	0.831282	pmbA; PmbA protein	Cytoplasmic	DAMOB2_00344	9.26834	2.52111	ftsH, hflB; cell division protease FtsH	InnerMembrane	AMXK1_00374	3.60775	2.36494	ftsH, hflB; cell division protease FtsH	Cytoplasmic	AMXB1_00690	66.8215	0.954946	E3.4.21.102, prc, ctpA; carboxyl-terminal processing protease	OuterMembrane	AMXB2_00543	0.594706	0.840275	dacB; serine-type D-Ala-D-Ala carboxypeptidase/endopeptidase (penicillin-binding protein 4)
DAMOA1_00574	131.736	0.86934	Lon protease	Cytoplasmic	AMXK1_00426	36.5235	1.23916	Lon protease	Cytoplasmic	AMXB1_00798	11.0337	1.43865	map; methionyl aminopeptidase	Cytoplasmic	AMXB2_00548	13.4363	1.21181	ftsH, hflB; cell division protease FtsH	InnerMembrane	BAC2_00219	10.0416	0.660115	ycbB; L,D-transpeptidase YcbB	OuterMembrane		DAMOB1_00747	8.61594	1.79142	glmS, GFPT; glutamine---fructose-6-phosphate transaminase (isomerizing)	Cytoplasmic	DAMOB2_00459	2.58504	0.703165	Bacterial leucyl aminopeptidase	Cytoplasmic	AMXK1_00426	0.796942	0.522407	Lon protease	Cytoplasmic	AMXB1_00798	725.993	10.3752	map; methionyl aminopeptidase	Cytoplasmic	AMXB2_00548	2.41873	3.41749	ftsH, hflB; cell division protease FtsH
DAMOA1_00585	207.229	1.36753	M-protease (EC 3.4.21.-)	Cytoplasmic	AMXK1_00511	43.7655	1.48486	E3.4.21.102, prc, ctpA; carboxyl-terminal processing protease	OuterMembrane	AMXB1_00875	9.25797	1.20712	rseP; regulator of sigma E protease	InnerMembrane	AMXB2_00662	12.3868	1.11717	sppA; protease IV	InnerMembrane	BAC2_00274	11.3849	0.748424	Lon protease	Cytoplasmic		DAMOB1_00758	2.68699	0.558678	lspA; signal peptidase II	InnerMembrane	DAMOB2_00565	10.2725	2.79425	peptidase S16	Cytoplasmic	AMXK1_00511	3.77186	2.47251	E3.4.21.102, prc, ctpA; carboxyl-terminal processing protease	OuterMembrane	AMXB1_00875	153.481	2.19339	rseP; regulator of sigma E protease	InnerMembrane	AMXB2_00662	1.11043	1.56895	sppA; protease IV
DAMOA1_00720	358.079	2.363	psmB, prcB; proteasome beta subunit	Cytoplasmic	AMXK1_00631	32.7653	1.11165	K08303; putative protease	Cytoplasmic	AMXB1_00885	5.53093	0.721161	ftsH, hflB; cell division protease FtsH	Cytoplasmic	AMXB2_00764	14.4822	1.30614	amzA, AMZ2, AMZ1; archaemetzincin	Cytoplasmic	BAC2_00318	10.9909	0.722525	purF, PPAT; amidophosphoribosyltransferase	Cytoplasmic		DAMOB1_00841	9.21226	1.91541	psmB, prcB; proteasome beta subunit	Cytoplasmic	DAMOB2_00584	7.19107	1.95606	ftsH, hflB; cell division protease FtsH	Cytoplasmic	AMXK1_00631	1.44441	0.946833	K08303; putative protease	Cytoplasmic	AMXB1_00885	103.268	1.4758	ftsH, hflB; cell division protease FtsH	Cytoplasmic	AMXB2_00764	0.0653191	0.092291	amzA, AMZ2, AMZ1; archaemetzincin
DAMOA1_00876	198.027	1.3068	htpX; heat shock protein HtpX	InnerMembrane	AMXK1_00719	77.6819	2.63557	map; methionyl aminopeptidase	Cytoplasmic	AMXB1_00886	6.89371	0.898851	lon; ATP-dependent Lon protease	Cytoplasmic	AMXB2_00841	9.40136	0.847906	K08303; putative protease	OuterMembrane	BAC2_00319	12.9987	0.854509	Belongs to the peptidase S8 family	OuterMembrane		DAMOB1_00842	6.73384	1.40009	psmA, prcA; proteasome alpha subunit	Cytoplasmic	DAMOB2_00667	38.3181	10.423	K08303; putative protease	Cytoplasmic	AMXK1_00719	12.181	7.98485	map; methionyl aminopeptidase	Cytoplasmic	AMXB1_00886	112.784	1.6118	lon; ATP-dependent Lon protease	Cytoplasmic	AMXB2_00841	0.426459	0.602555	K08303; putative protease
DAMOA1_00974	141.512	0.933849	guaA, GMPS; GMP synthase (glutamine-hydrolysing)	Cytoplasmic	AMXK1_00930	28.6861	0.973257	pepF, pepB; oligoendopeptidase F	Cytoplasmic	AMXB1_00914	6.01731	0.784579	lexA; repressor LexA	Cytoplasmic	AMXB2_00847	9.44816	0.852127	pmbA; PmbA protein	Cytoplasmic	BAC2_00328	9.41176	0.618712	heme binding	OuterMembrane		DAMOB1_00857	21.4168	4.45297	Beta-barrel assembly-enhancing protease	Cytoplasmic	DAMOB2_00668	25.2392	6.86539	K08303; putative protease	Cytoplasmic	AMXK1_00930	1.14254	0.74895	pepF, pepB; oligoendopeptidase F	Cytoplasmic	AMXB1_00914	31.7944	0.454374	lexA; repressor LexA	Cytoplasmic	AMXB2_00847	1.21467	1.71623	pmbA; PmbA protein
DAMOA1_00980	260.714	1.72048	pfpI; protease I	Cytoplasmic	AMXK1_00973	28.1691	0.955714	guaA, GMPS; GMP synthase (glutamine-hydrolysing)	Cytoplasmic	AMXB1_01092	6.36566	0.83	K08303; putative protease	Cytoplasmic	AMXB2_00850	9.1385	0.824199	tldD; TldD protein	Cytoplasmic	BAC2_00335	18.1334	1.19206	E3.4.21.102, prc, ctpA; carboxyl-terminal processing protease	OuterMembrane		DAMOB1_00901	22.4031	4.65805	positive regulation of growth rate	Cytoplasmic	DAMOB2_00669	23.968	6.5196	K08303; putative protease	Cytoplasmic	AMXK1_00973	1.08623	0.712041	guaA, GMPS; GMP synthase (glutamine-hydrolysing)	Cytoplasmic	AMXB1_01092	61.0414	0.872343	K08303; putative protease	Cytoplasmic	AMXB2_00850	1.24998	1.76613	tldD; TldD protein
DAMOA1_01151	98.1831	0.64792	asnB, ASNS; asparagine synthase (glutamine-hydrolysing)	Cytoplasmic	AMXK1_00980	35.9696	1.22037	sppA; protease IV	Cytoplasmic	AMXB1_01102	10.1013	1.31709	E3.4.21.102, prc, ctpA; carboxyl-terminal processing protease	Cytoplasmic	AMXB2_00862	8.4691	0.763826	Putative serine protease HtrA	Cytoplasmic	BAC2_00337	16.4615	1.08215	dacB; serine-type D-Ala-D-Ala carboxypeptidase/endopeptidase (penicillin-binding protein 4)	OuterMembrane		DAMOB1_00907	9.87162	2.0525	gltB; glutamate synthase (NADPH) large chain	Cytoplasmic	DAMOB2_00671	26.2023	7.12737	K08303; putative protease	Cytoplasmic	AMXK1_00980	1.62848	1.06749	sppA; protease IV	Cytoplasmic	AMXB1_01102	73.097	1.04463	E3.4.21.102, prc, ctpA; carboxyl-terminal processing protease	Cytoplasmic	AMXB2_00862	0.856479	1.21014	Putative serine protease HtrA
DAMOA1_01645	191.913	1.26645	glmS, GFPT; glutamine---fructose-6-phosphate transaminase (isomerizing)	Cytoplasmic	AMXK1_00992	17.4777	0.59298	htpX; heat shock protein HtpX	InnerMembrane	AMXB1_01111	13.0849	1.7061	Beta-barrel assembly-enhancing protease	Cytoplasmic	AMXB2_00868	6.80066	0.61335	STE24; STE24 endopeptidase	InnerMembrane	BAC2_00343	13.6763	0.899054	ggt; gamma-glutamyltranspeptidase / glutathione hydrolase	OuterMembrane		DAMOB1_01053	3.30861	0.687924	bepA; beta-barrel assembly-enhancing protease	Cytoplasmic	DAMOB2_00728	5.0463	1.37266	pfpI; protease I	Cytoplasmic	AMXK1_00992	11.6765	7.65415	htpX; heat shock protein HtpX	InnerMembrane	AMXB1_01111	57.8587	0.826858	Beta-barrel assembly-enhancing protease	Cytoplasmic	AMXB2_00868	0.122199	0.172658	STE24; STE24 endopeptidase
DAMOA1_01758	147.181	0.97126	amzA, AMZ2, AMZ1; archaemetzincin	Cytoplasmic	AMXK1_00999	36.502	1.23843	sppA; protease IV	Cytoplasmic	AMXB1_01112	15.5578	2.02854	Beta-barrel assembly-enhancing protease	Cytoplasmic	AMXB2_00940	4.75907	0.429219	SEC11, sipW; signal peptidase I	Cytoplasmic	BAC2_00367	13.8646	0.911437	ldcA; muramoyltetrapeptide carboxypeptidase	Cytoplasmic		DAMOB1_01085	12.5659	2.6127	Phosphatidylethanolamine-binding protein	Periplasmic	DAMOB2_00734	3.80216	1.03424	lepB; signal peptidase I	Cytoplasmic	AMXK1_00999	0.646838	0.424012	sppA; protease IV	Cytoplasmic	AMXB1_01112	38.434	0.549261	Beta-barrel assembly-enhancing protease	Cytoplasmic	AMXB2_00940	0.215519	0.304512	SEC11, sipW; signal peptidase I
DAMOA1_01781	136.795	0.902722	pmbA; PmbA protein	Cytoplasmic	AMXK1_01080	19.7805	0.67111	protein deglycation	Periplasmic	AMXB1_01309	9.39658	1.22519	degP, htrA; serine protease Do	Cytoplasmic	AMXB2_01045	20.3245	1.83306	protein deglycation	Periplasmic	BAC2_00383	12.6477	0.831435	CARP, pepA; leucyl aminopeptidase	OuterMembrane		DAMOB1_01135	7.23978	1.50529	hslV, clpQ; ATP-dependent HslUV protease, peptidase subunit HslV	Cytoplasmic	DAMOB2_00795	29.1552	7.93059	clpP, CLPP; ATP-dependent Clp protease, protease subunit	Cytoplasmic	AMXK1_01080	4.67745	3.06614	protein deglycation	Periplasmic	AMXB1_01309	829.469	11.8539	degP, htrA; serine protease Do	Cytoplasmic	AMXB2_01045	1.70132	2.40384	protein deglycation
DAMOA1_01830	262.382	1.73148	psmA, prcA; proteasome alpha subunit	Cytoplasmic	AMXK1_01093	9.4004	0.318935	Beta-barrel assembly-enhancing protease	Cytoplasmic	AMXB1_01313	6.12245	0.798288	CARP, pepA; leucyl aminopeptidase	Cytoplasmic	AMXB2_01055	17.2718	1.55774	Putative modulator of DNA gyrase	Cytoplasmic	BAC2_00404	12.9358	0.85038	serine-type endopeptidase activity	OuterMembrane		DAMOB1_01140	9.03312	1.87816	dacC, dacA, dacD; serine-type D-Ala-D-Ala carboxypeptidase (penicillin-binding protein 5/6)	InnerMembrane	DAMOB2_00822	4.3157	1.17393	gltB; glutamate synthase (NADPH) large chain	Cytoplasmic	AMXK1_01093	1.14211	0.748673	Beta-barrel assembly-enhancing protease	Cytoplasmic	AMXB1_01313	69.5335	0.993703	CARP, pepA; leucyl aminopeptidase	Cytoplasmic	AMXB2_01055	1.92211	2.71579	Putative modulator of DNA gyrase
DAMOA1_01852	115.161	0.759958	hyaD, hybD; hydrogenase maturation protease	Cytoplasmic	AMXK1_01203	34.2958	1.16358	Beta-barrel assembly-enhancing protease	Cytoplasmic	AMXB1_01400	13.3216	1.73696	Beta-barrel assembly-enhancing protease	Cytoplasmic	AMXB2_01056	9.7399	0.878439	tldD; TldD protein	Cytoplasmic	BAC2_00407	15.947	1.04833	E3.4.21.102, prc, ctpA; carboxyl-terminal processing protease	OuterMembrane		DAMOB1_01156	4.03049	0.838017	lexA; repressor LexA	Cytoplasmic	DAMOB2_00886	3.20904	0.8729	pfpI; protease I	Cytoplasmic	AMXK1_01203	0.829483	0.543739	Beta-barrel assembly-enhancing protease	Cytoplasmic	AMXB1_01400	121.223	1.73239	Beta-barrel assembly-enhancing protease	Cytoplasmic	AMXB2_01056	1.32496	1.87208	tldD; TldD protein
DAMOA1_02099	89.9629	0.593674	clpP, CLPP; ATP-dependent Clp protease, protease subunit	Cytoplasmic	AMXK1_01266	8.92434	0.302783	Trypsin-like peptidase domain	Cytoplasmic	AMXB1_01418	8.36088	1.09015	purF, PPAT; amidophosphoribosyltransferase	Cytoplasmic	AMXB2_01087	3.85124	0.347342	lepB; signal peptidase I	Periplasmic	BAC2_00503	16.4586	1.08196	ftsH, hflB; cell division protease FtsH	Cytoplasmic		DAMOB1_01223	14.5558	3.02643	sppA; protease IV	InnerMembrane	DAMOB2_01067	23.1442	6.29553	htpX; heat shock protein HtpX	InnerMembrane	AMXK1_01266	1.57507	1.03248	Trypsin-like peptidase domain	Cytoplasmic	AMXB1_01418	130.635	1.86691	purF, PPAT; amidophosphoribosyltransferase	Cytoplasmic	AMXB2_01087	39.5309	55.8542	lepB; signal peptidase I
DAMOA1_02164	128.188	0.845928	pepF, pepB; oligoendopeptidase F	Cytoplasmic	AMXK1_01287	54.8597	1.86127	lspA; signal peptidase II	InnerMembrane	AMXB1_01582	6.90973	0.900939	sppA; protease IV	InnerMembrane	AMXB2_01132	14.5185	1.30942	spoIVFB; stage IV sporulation protein FB	InnerMembrane	BAC2_00509	13.6448	0.896983	pqqL; zinc protease	Cytoplasmic		DAMOB1_01286	3.53879	0.735782	heme binding	InnerMembrane	DAMOB2_01124	3.80142	1.03404	serine-type endopeptidase activity	Cytoplasmic	AMXK1_01287	7.57396	4.96484	lspA; signal peptidase II	InnerMembrane	AMXB1_01582	69.1566	0.988318	sppA; protease IV	InnerMembrane	AMXB2_01132	0.301116	0.425454	spoIVFB; stage IV sporulation protein FB
DAMOA1_02193	156.087	1.03004	ATP-dependent zinc metalloprotease FtsH	Cytoplasmic	AMXK1_01342	19.987	0.678113	guaA, GMPS; GMP synthase (glutamine-hydrolysing)	Cytoplasmic	AMXB1_01605	5.78873	0.754776	Beta-barrel assembly-enhancing protease	Cytoplasmic	AMXB2_01205	13.3628	1.20519	metalloendopeptidase activity	InnerMembrane	BAC2_00510	17.508	1.15094	pqqL; zinc protease	OuterMembrane		DAMOB1_01324	2.50319	0.520462	K08303; putative protease	Cytoplasmic	DAMOB2_01181	2.61173	0.710426	CARP, pepA; leucyl aminopeptidase	Cytoplasmic	AMXK1_01342	1.35117	0.885714	guaA, GMPS; GMP synthase (glutamine-hydrolysing)	Cytoplasmic	AMXB1_01605	132.005	1.88648	Beta-barrel assembly-enhancing protease	Cytoplasmic	AMXB2_01205	1.27322	1.79897	metalloendopeptidase activity
DAMOA1_02198	89.3436	0.589587	guaA, GMPS; GMP synthase (glutamine-hydrolysing)	Cytoplasmic	AMXK1_01424	25.2725	0.857441	STE24; STE24 endopeptidase	InnerMembrane	AMXB1_01689	10.9039	1.42173	Periplasmic pH-dependent serine endoprotease DegQ	Cytoplasmic	AMXB2_01249	4.45865	0.402124	hyaD, hybD; hydrogenase maturation protease	Cytoplasmic	BAC2_00534	11.53	0.757962	cysteine-type peptidase activity	Extracellular		DAMOB1_01325	4.15094	0.863061	K08303; putative protease	Cytoplasmic	DAMOB2_01215	8.80139	2.39409	degP, htrA; serine protease Do	OuterMembrane	AMXK1_01424	0.0980561	0.0642773	STE24; STE24 endopeptidase	InnerMembrane	AMXB1_01689	226.333	3.23452	Periplasmic pH-dependent serine endoprotease DegQ	Cytoplasmic	AMXB2_01249	0	0	hyaD, hybD; hydrogenase maturation protease
DAMOA1_02250	199.903	1.31918	asnB, ASNS; asparagine synthase (glutamine-hydrolysing)	Cytoplasmic	AMXK1_01436	32.9184	1.11685	lepB; signal peptidase I	Periplasmic	AMXB1_01702	10.3253	1.34628	hslV, clpQ; ATP-dependent HslUV protease, peptidase subunit HslV	Cytoplasmic	AMXB2_01338	10.3853	0.936649	Beta-barrel assembly-enhancing protease	InnerMembrane	BAC2_00548	23.2512	1.52849	map; methionyl aminopeptidase	Cytoplasmic		DAMOB1_01326	9.5836	1.99262	K08303; putative protease	Cytoplasmic	DAMOB2_01231	0.564782	0.153628	lspA; signal peptidase II	InnerMembrane	AMXK1_01436	2.4062	1.5773	lepB; signal peptidase I	Periplasmic	AMXB1_01702	357.778	5.113	hslV, clpQ; ATP-dependent HslUV protease, peptidase subunit HslV	Cytoplasmic	AMXB2_01338	0.451523	0.637967	Beta-barrel assembly-enhancing protease
DAMOA1_02273	95.4894	0.630144	K08303; putative protease	Cytoplasmic	AMXK1_01590	26.2744	0.891432	purF, PPAT; amidophosphoribosyltransferase	Cytoplasmic	AMXB1_01704	6.31242	0.823058	K07010; putative glutamine amidotransferase	Cytoplasmic	AMXB2_01361	15.2628	1.37655	htpX; heat shock protein HtpX	InnerMembrane	BAC2_00594	9.01315	0.592509	pqqL; zinc protease	OuterMembrane		DAMOB1_01328	10.7247	2.22987	K08303; putative protease	Cytoplasmic	DAMOB2_01264	3.80396	1.03473	pqqL; zinc protease	Cytoplasmic	AMXK1_01590	2.1733	1.42463	purF, PPAT; amidophosphoribosyltransferase	Cytoplasmic	AMXB1_01704	61.239	0.875167	K07010; putative glutamine amidotransferase	Cytoplasmic	AMXB2_01361	5.1777	7.3157	htpX; heat shock protein HtpX
DAMOA1_02417	111.48	0.735667	clpP, CLPP; ATP-dependent Clp protease, protease subunit	Cytoplasmic	AMXK1_01640	19.1229	0.648797	hyaD, hybD; hydrogenase maturation protease	Cytoplasmic	AMXB1_01857	1.463	0.190756	MEP; extracellular elastinolytic metalloproteinase	OuterMembrane	AMXB2_01376	14.1958	1.28032	metallopeptidase activity	InnerMembrane	BAC2_00679	16.7711	1.1025	Xaa-Pro dipeptidase (X-Pro dipeptidase) (EC 3.4.13.9) (Imidodipeptidase) (Proline dipeptidase) (Prolidase)	Cytoplasmic		DAMOB1_01391	1.65881	0.344898	pfpI; protease I	Cytoplasmic	DAMOB2_01265	3.48187	0.947114	pqqL; zinc protease	Cytoplasmic	AMXK1_01640	3.65226	2.39411	hyaD, hybD; hydrogenase maturation protease	Cytoplasmic	AMXB1_01857	38.7049	0.553131	MEP; extracellular elastinolytic metalloproteinase	OuterMembrane	AMXB2_01376	0.647437	0.91478	metallopeptidase activity
DAMOA1_02475	129.683	0.855794	SEC11, sipW; signal peptidase I	InnerMembrane	AMXK1_01696	29.2365	0.991928	clpP, CLPP; ATP-dependent Clp protease, protease subunit	Cytoplasmic	AMXB1_01864	3.00339	0.391603	Belongs to the cation diffusion facilitator (CDF) transporter (TC 2.A.4) family	InnerMembrane	AMXB2_01608	5.58232	0.503468	lon; ATP-dependent Lon protease	Cytoplasmic	BAC2_00711	19.9092	1.30879	cpt; carboxypeptidase T	OuterMembrane		DAMOB1_01397	7.68757	1.5984	lepB; signal peptidase I	Cytoplasmic	DAMOB2_01301	10.3987	2.82859	dacC, dacA, dacD; serine-type D-Ala-D-Ala carboxypeptidase (penicillin-binding protein 5/6)	InnerMembrane	AMXK1_01696	6.19422	4.06041	clpP, CLPP; ATP-dependent Clp protease, protease subunit	Cytoplasmic	AMXB1_01864	6.20437	0.0886666	Belongs to the cation diffusion facilitator (CDF) transporter (TC 2.A.4) family	InnerMembrane	AMXB2_01608	1.75744	2.48313	lon; ATP-dependent Lon protease
DAMOA1_02524	154.492	1.01951	K14645; serine protease	Periplasmic	AMXK1_01712	63.8524	2.16637	SEC11, sipW; signal peptidase I	Cytoplasmic	AMXB1_01977	4.3686	0.569609	mtfA; MtfA peptidase	Cytoplasmic	AMXB2_01611	8.17796	0.737568	sppA; protease IV	Cytoplasmic	BAC2_00716	24.1942	1.59048	sppA; protease IV	OuterMembrane		DAMOB1_01500	6.25507	1.30055	peptidase U32	Cytoplasmic	DAMOB2_01306	9.26559	2.52036	hslV, clpQ; ATP-dependent HslUV protease, peptidase subunit HslV	Cytoplasmic	AMXK1_01712	1.78573	1.17057	SEC11, sipW; signal peptidase I	Cytoplasmic	AMXB1_01977	4.11026	0.0587397	mtfA; MtfA peptidase	Cytoplasmic	AMXB2_01611	1.22928	1.73688	sppA; protease IV
DAMOA1_02553	132.816	0.876468	guaA, GMPS; GMP synthase (glutamine-hydrolysing)	Cytoplasmic	AMXK1_01784	10.031	0.340329	tldD; TldD protein	Cytoplasmic	AMXB1_02144	5.45457	0.711206	htpX; heat shock protein HtpX	InnerMembrane	AMXB2_01619	8.33232	0.75149	E3.4.21.102, prc, ctpA; carboxyl-terminal processing protease	Cytoplasmic	BAC2_00754	21.5439	1.41626	K08303; putative protease	Cytoplasmic		DAMOB1_01587	3.06837	0.637974	serine-type endopeptidase activity	Cytoplasmic	DAMOB2_01341	8.33571	2.26742	Phosphatidylethanolamine-binding protein	Periplasmic	AMXK1_01784	0.132344	0.0867537	tldD; TldD protein	Cytoplasmic	AMXB1_02144	324.434	4.63649	htpX; heat shock protein HtpX	InnerMembrane	AMXB2_01619	0.717336	1.01354	E3.4.21.102, prc, ctpA; carboxyl-terminal processing protease
DAMOA1_02573	206.526	1.36289	ATP-dependent zinc metalloprotease FtsH	Cytoplasmic	AMXK1_01964	15.8131	0.536502	CARP, pepA; leucyl aminopeptidase	Cytoplasmic	AMXB1_02199	4.38895	0.572262	pfpI; protease I	Cytoplasmic	AMXB2_01630	6.83435	0.616389	K08303; putative protease	Cytoplasmic	BAC2_00755	19.8787	1.30679	pepT; tripeptide aminopeptidase	Cytoplasmic		DAMOB1_01620	0.61068	0.126972	COG0463 Glycosyltransferases involved in cell wall biogenesis	InnerMembrane	DAMOB2_01363	1.51069	0.410927	bepA; beta-barrel assembly-enhancing protease	Cytoplasmic	AMXK1_01964	0.45562	0.298666	CARP, pepA; leucyl aminopeptidase	Cytoplasmic	AMXB1_02199	34.1312	0.487769	pfpI; protease I	Cytoplasmic	AMXB2_01630	0.842443	1.19031	K08303; putative protease
DAMOA1_02821	180.959	1.19416	SEC11, sipW; signal peptidase I	InnerMembrane	AMXK1_02006	28.1433	0.954839	prohibitin homologues	Cytoplasmic	AMXB1_02320	4.22462	0.550835	Thermostable carboxypeptidase 2 (EC 3.4.17.-)	Cytoplasmic	AMXB2_01696	12.5524	1.1321	pepF, pepB; oligoendopeptidase F	Cytoplasmic	BAC2_00802	13.8816	0.912553	Beta-barrel assembly-enhancing protease	Cytoplasmic		DAMOB1_01703	6.45159	1.34141	rseP; regulator of sigma E protease	InnerMembrane	DAMOB2_01488	5.21593	1.4188	glmS, GFPT; glutamine---fructose-6-phosphate transaminase (isomerizing)	Cytoplasmic	AMXK1_02006	3.77131	2.47215	prohibitin homologues	Cytoplasmic	AMXB1_02320	37.6533	0.538103	Thermostable carboxypeptidase 2 (EC 3.4.17.-)	Cytoplasmic	AMXB2_01696	0.347728	0.491314	pepF, pepB; oligoendopeptidase F
DAMOA1_02904	224.173	1.47934	K08303; putative protease	Cytoplasmic	AMXK1_02138	12.7217	0.431618	rseP; regulator of sigma E protease	InnerMembrane	AMXB1_02439	10.3377	1.34791	pqqL; zinc protease	Cytoplasmic	AMXB2_01703	6.52501	0.588489	lexA; repressor LexA	Cytoplasmic	BAC2_00805	9.94384	0.653691	rseP; regulator of sigma E protease	InnerMembrane		DAMOB1_01755	5.35842	1.11412	E3.4.21.102, prc, ctpA; carboxyl-terminal processing protease	Cytoplasmic	DAMOB2_01513	22.544	6.13227	Peptidase family M23	Periplasmic	AMXK1_02138	0.792752	0.519661	rseP; regulator of sigma E protease	InnerMembrane	AMXB1_02439	288.925	4.12902	pqqL; zinc protease	Cytoplasmic	AMXB2_01703	0.0573921	0.0810907	lexA; repressor LexA
DAMOA1_02996	242.56	1.60067	map; methionyl aminopeptidase	Cytoplasmic	AMXK1_02282	20.1493	0.68362	K08303; putative protease	Cytoplasmic	AMXB1_02440	7.44633	0.970905	pqqL; zinc protease	Cytoplasmic	AMXB2_01728	8.10762	0.731224	E3.4.21.102, prc, ctpA; carboxyl-terminal processing protease	OuterMembrane	BAC2_00887	15.4067	1.01281	succinyl-diaminopimelate desuccinylase activity	Cytoplasmic		DAMOB1_01823	6.31673	1.31337	Proprotein convertase subtilisin/kexin type 7 (EC 3.4.21.-) (Lymphoma proprotein convertase) (Prohormone convertase 7) (Proprotein convertase 7) (PC7) (Proprotein convertase 8) (PC8) (hPC8) (Subtilisin/kexin-like protease PC7)	Extracellular	DAMOB2_01601	4.60887	1.25367	guaA, GMPS; GMP synthase (glutamine-hydrolysing)	Cytoplasmic	AMXK1_02282	0.202324	0.132626	K08303; putative protease	Cytoplasmic	AMXB1_02440	184.811	2.64113	pqqL; zinc protease	Cytoplasmic	AMXB2_01728	1.24946	1.7654	E3.4.21.102, prc, ctpA; carboxyl-terminal processing protease
DAMOA1_03023	62.392	0.411731	dmpA, dap; D-aminopeptidase	Cytoplasmic	AMXK1_02298	32.4389	1.10058	pilD, pppA; leader peptidase (prepilin peptidase) / N-methyltransferase	InnerMembrane	AMXB1_02460	11.3849	1.48445	pmbA; PmbA protein	Cytoplasmic	AMXB2_01737	10.8779	0.981072	ftsH, hflB; cell division protease FtsH	Cytoplasmic	BAC2_00918	12.1694	0.799994	guaA, GMPS; GMP synthase (glutamine-hydrolysing)	Cytoplasmic		DAMOB1_01859	2.84345	0.591208	K07010; putative glutamine amidotransferase	Cytoplasmic	DAMOB2_01730	8.70731	2.3685	metallopeptidase activity	Cytoplasmic	AMXK1_02298	1.56101	1.02327	pilD, pppA; leader peptidase (prepilin peptidase) / N-methyltransferase	InnerMembrane	AMXB1_02460	102.161	1.45999	pmbA; PmbA protein	Cytoplasmic	AMXB2_01737	1.11786	1.57945	ftsH, hflB; cell division protease FtsH
DAMOA1_03067	214.328	1.41437	spoIVFB; stage IV sporulation protein FB	InnerMembrane	AMXK1_02357	26.0414	0.883527	metallopeptidase activity	InnerMembrane	AMXB1_02463	6.72954	0.877445	tldD; TldD protein	Cytoplasmic	AMXB2_01739	14.8453	1.3389	lon; ATP-dependent Lon protease	Cytoplasmic	BAC2_00942	11.5129	0.756841	lepB; signal peptidase I	OuterMembrane		DAMOB1_01860	0.934823	0.194368	metalloendopeptidase activity	Cytoplasmic	DAMOB2_01731	5.64115	1.53447	tldD; TldD protein	Cytoplasmic	AMXK1_02357	1.73685	1.13853	metallopeptidase activity	InnerMembrane	AMXB1_02463	67.6684	0.967049	tldD; TldD protein	Cytoplasmic	AMXB2_01739	1.06314	1.50214	lon; ATP-dependent Lon protease
DAMOA1_03068	205.705	1.35747	lonB; ATP-dependent Lon protease	Cytoplasmic	AMXK1_02478	34.2975	1.16364	spoIVFB; stage IV sporulation protein FB	InnerMembrane	AMXB1_02520	11.3422	1.47888	hflC; modulator of FtsH protease HflC	Cytoplasmic	AMXB2_01862	9.51565	0.858214	Beta-barrel assembly-enhancing protease	Cytoplasmic	BAC2_01104	18.6304	1.22473	Xaa-Pro dipeptidase (X-Pro dipeptidase) (EC 3.4.13.9) (Imidodipeptidase) (Peptidase D) (Proline dipeptidase) (Prolidase)	Cytoplasmic		DAMOB1_01873	11.8228	2.45818	purF, PPAT; amidophosphoribosyltransferase	Cytoplasmic	DAMOB2_01739	7.15515	1.94629	lon; ATP-dependent Lon protease	Cytoplasmic	AMXK1_02478	0.990556	0.649324	spoIVFB; stage IV sporulation protein FB	InnerMembrane	AMXB1_02520	191.89	2.7423	hflC; modulator of FtsH protease HflC	Cytoplasmic	AMXB2_01862	0.824296	1.16467	Beta-barrel assembly-enhancing protease
DAMOA1_03069	144.662	0.95464	tldD; TldD protein	OuterMembrane	AMXK1_02583	33.6629	1.14211	dacB; serine-type D-Ala-D-Ala carboxypeptidase/endopeptidase (penicillin-binding protein 4)	Extracellular	AMXB1_02521	9.34119	1.21797	hflK; modulator of FtsH protease HflK	Cytoplasmic	AMXB2_01950	24.3865	2.19941	map; methionyl aminopeptidase	Cytoplasmic	BAC2_01147	16.351	1.07488	lon; ATP-dependent Lon protease	Cytoplasmic		DAMOB1_01903	14.5056	3.016	map; methionyl aminopeptidase	Cytoplasmic	DAMOB2_01869	22.1315	6.02006	Beta-barrel assembly-enhancing protease	Cytoplasmic	AMXK1_02583	0.395033	0.25895	dacB; serine-type D-Ala-D-Ala carboxypeptidase/endopeptidase (penicillin-binding protein 4)	Extracellular	AMXB1_02521	224.791	3.21249	hflK; modulator of FtsH protease HflK	Cytoplasmic	AMXB2_01950	9.98576	14.1091	map; methionyl aminopeptidase
DAMOA1_03176	98.72	0.651463	K08303; putative protease	Cytoplasmic	AMXK1_02676	29.9325	1.01554	PFAM Peptidase M16 inactive domain	Cytoplasmic	AMXB1_02580	4.53427	0.59121	pqqL; zinc protease	Cytoplasmic	AMXB2_02003	8.6831	0.783126	guaA, GMPS; GMP synthase (glutamine-hydrolysing)	Cytoplasmic	BAC2_01228	9.65181	0.634493	dacB; serine-type D-Ala-D-Ala carboxypeptidase/endopeptidase (penicillin-binding protein 4)	OuterMembrane		DAMOB1_01930	25.7951	5.36331	pqqL; zinc protease	Cytoplasmic	DAMOB2_01917	5.84948	1.59114	rseP; regulator of sigma E protease	InnerMembrane	AMXK1_02676	2.77096	1.81641	PFAM Peptidase M16 inactive domain	Cytoplasmic	AMXB1_02580	11.4554	0.163708	pqqL; zinc protease	Cytoplasmic	AMXB2_02003	1.39943	1.97729	guaA, GMPS; GMP synthase (glutamine-hydrolysing)
DAMOA1_03227	129.448	0.854239	Proline iminopeptidase	Cytoplasmic	AMXK1_02714	25.6051	0.868725	clpP, CLPP; ATP-dependent Clp protease, protease subunit	Cytoplasmic	AMXB1_02588	7.72393	1.0071	dacB; serine-type D-Ala-D-Ala carboxypeptidase/endopeptidase (penicillin-binding protein 4)	OuterMembrane	AMXB2_02259	12.4681	1.1245	iron dependent repressor	Periplasmic	BAC2_01241	11.561	0.759998	BLMH, pepC; bleomycin hydrolase	OuterMembrane		DAMOB1_02049	3.52648	0.733224	tldD; TldD protein	Cytoplasmic	DAMOB2_01975	10.7489	2.92384	Beta-barrel assembly-enhancing protease	Cytoplasmic	AMXK1_02714	4.07229	2.66944	clpP, CLPP; ATP-dependent Clp protease, protease subunit	Cytoplasmic	AMXB1_02588	70.785	1.01159	dacB; serine-type D-Ala-D-Ala carboxypeptidase/endopeptidase (penicillin-binding protein 4)	OuterMembrane	AMXB2_02259	0	0	iron dependent repressor
					AMXK1_02724	50.2198	1.70385	Beta-barrel assembly-enhancing protease	Cytoplasmic	AMXB1_02600	7.89538	1.02946	ftsH, hflB; cell division protease FtsH	Cytoplasmic	AMXB2_02455	20.3468	1.83507	lspA; signal peptidase II	InnerMembrane	BAC2_01312	12.5598	0.825658	Belongs to the peptidase S8 family	Extracellular		DAMOB1_02050	4.13112	0.85894	metallopeptidase activity	Cytoplasmic	DAMOB2_02034	1.00413	0.273135	Beta-barrel assembly-enhancing protease	Cytoplasmic	AMXK1_02724	2.27361	1.49038	Beta-barrel assembly-enhancing protease	Cytoplasmic	AMXB1_02600	135.64	1.93843	ftsH, hflB; cell division protease FtsH	Cytoplasmic	AMXB2_02455	4.79603	6.77642	lspA; signal peptidase II
					AMXK1_02758	27.2054	0.92302	K07010; putative glutamine amidotransferase	Cytoplasmic	AMXB1_02702	3.13596	0.408889	Hydrogenase maturation protease	Cytoplasmic	AMXB2_02483	16.6483	1.5015	Phosphatidylethanolamine-binding protein	Cytoplasmic	BAC2_01343	12.7286	0.836753	GMP synthase (glutamine-hydrolyzing) activity	Cytoplasmic		DAMOB1_02119	2.45594	0.510637	STE24; STE24 endopeptidase	InnerMembrane	DAMOB2_02063	1.30103	0.353897	Lon protease	Cytoplasmic	AMXK1_02758	0.62478	0.409553	K07010; putative glutamine amidotransferase	Cytoplasmic	AMXB1_02702	40.6499	0.580927	Hydrogenase maturation protease	Cytoplasmic	AMXB2_02483	0.309092	0.436724	Phosphatidylethanolamine-binding protein
					AMXK1_02763	29.7511	1.00939	E3.4.24.33; peptidyl-Asp metalloendopeptidase	OuterMembrane	AMXB1_02716	14.5474	1.89679	metalloendopeptidase activity	InnerMembrane	AMXB2_02559	19.1585	1.7279	clpP, CLPP; ATP-dependent Clp protease, protease subunit	Cytoplasmic	BAC2_01433	17.0624	1.12165	glmS, GFPT; glutamine---fructose-6-phosphate transaminase (isomerizing)	Cytoplasmic		DAMOB1_02120	2.30882	0.480049	ASRGL1, iaaA; L-asparaginase / beta-aspartyl-peptidase	Cytoplasmic	DAMOB2_02103	32.4835	8.83595	transferase activity, transferring glycosyl groups	Periplasmic	AMXK1_02763	0.543575	0.356322	E3.4.24.33; peptidyl-Asp metalloendopeptidase	OuterMembrane	AMXB1_02716	132.623	1.89531	metalloendopeptidase activity	InnerMembrane	AMXB2_02559	4.21484	5.95525	clpP, CLPP; ATP-dependent Clp protease, protease subunit
										AMXB1_02748	3.89755	0.50819	metallopeptidase activity	InnerMembrane	AMXB2_02576	5.57513	0.502819	guaA, GMPS; GMP synthase (glutamine-hydrolysing)	Cytoplasmic	BAC2_01485	10.5711	0.694928	E3.4.21.102, prc, ctpA; carboxyl-terminal processing protease	OuterMembrane		DAMOB1_02232	12.7903	2.65936	pqqL; zinc protease	OuterMembrane	DAMOB2_02129	3.92081	1.06651	heme binding	Cytoplasmic						AMXB1_02748	16.1296	0.230509	metallopeptidase activity	InnerMembrane	AMXB2_02576	0.960457	1.35705	guaA, GMPS; GMP synthase (glutamine-hydrolysing)
										AMXB1_02893	5.01857	0.654357	Putative ATP-dependent Lon protease	Cytoplasmic	AMXB2_02629	7.42782	0.669913	Peptidase family U32	Cytoplasmic	BAC2_01503	14.4034	0.946854	D-aminopeptidase	OuterMembrane		DAMOB1_02233	5.87197	1.2209	pqqL; zinc protease	Cytoplasmic	DAMOB2_02197	1.60679	0.437067	ASRGL1, iaaA; L-asparaginase / beta-aspartyl-peptidase	Cytoplasmic						AMXB1_02893	30.0409	0.429314	Putative ATP-dependent Lon protease	Cytoplasmic	AMXB2_02629	0.0952053	0.134518	Peptidase family U32
										AMXB1_02901	4.88855	0.637403	guaA, GMPS; GMP synthase (glutamine-hydrolysing)	Cytoplasmic	AMXB2_02641	8.89425	0.80217	MCA1; metacaspase-1	Cytoplasmic	BAC2_01504	7.61834	0.500816	clpP, CLPP; ATP-dependent Clp protease, protease subunit	Cytoplasmic		DAMOB1_02252	11.7148	2.43573	lon; ATP-dependent Lon protease	Cytoplasmic	DAMOB2_02198	1.18787	0.323115	STE24; STE24 endopeptidase	InnerMembrane						AMXB1_02901	69.4244	0.992144	guaA, GMPS; GMP synthase (glutamine-hydrolysing)	Cytoplasmic	AMXB2_02641	0.290724	0.410771	MCA1; metacaspase-1
										AMXB1_02923	6.25437	0.815489	Beta-barrel assembly-enhancing protease	Cytoplasmic	AMXB2_02730	8.90153	0.802826	pqqL; zinc protease	Cytoplasmic	BAC2_01621	22.0853	1.45185	Periplasmic serine endoprotease DegP	OuterMembrane		DAMOB1_02315	12.8778	2.67754	Beta-barrel assembly-enhancing protease	Cytoplasmic	DAMOB2_02322	13.6188	3.70449	pqqL; zinc protease	Cytoplasmic						AMXB1_02923	52.776	0.754222	Beta-barrel assembly-enhancing protease	Cytoplasmic	AMXB2_02730	1.2132	1.71416	pqqL; zinc protease
										AMXB1_02974	5.60323	0.730588	ftsH, hflB; cell division protease FtsH	InnerMembrane	AMXB2_02731	15.0075	1.35352	pqqL; zinc protease	Cytoplasmic	BAC2_01716	16.5014	1.08477	pepF, pepB; oligoendopeptidase F	OuterMembrane		DAMOB1_02352	18.5203	3.85074	Beta-barrel assembly-enhancing protease	Cytoplasmic	DAMOB2_02349	11.3908	3.09844	map; methionyl aminopeptidase	Cytoplasmic						AMXB1_02974	81.8224	1.16932	ftsH, hflB; cell division protease FtsH	InnerMembrane	AMXB2_02731	1.84444	2.60606	pqqL; zinc protease
										AMXB1_02976	4.83884	0.630923	STE24; STE24 endopeptidase	InnerMembrane	AMXB2_02759	14.7876	1.33369	dapE; succinyl-diaminopimelate desuccinylase	Cytoplasmic	BAC2_01922	16.8712	1.10908	pbp4b; serine-type D-Ala-D-Ala carboxypeptidase	Extracellular		DAMOB1_02514	20.0523	4.16927	clpP, CLPP; ATP-dependent Clp protease, protease subunit	Cytoplasmic	DAMOB2_02390	3.75578	1.02162	E3.4.21.102, prc, ctpA; carboxyl-terminal processing protease	Cytoplasmic						AMXB1_02976	13.4886	0.192765	STE24; STE24 endopeptidase	InnerMembrane	AMXB2_02759	0.352918	0.498647	dapE; succinyl-diaminopimelate desuccinylase
										AMXB1_03002	5.05961	0.659707	Uncharacterized protein MJ0967	Cytoplasmic	AMXB2_02938	11.3377	1.02255	K07010; putative glutamine amidotransferase	Cytoplasmic	BAC2_01935	17.8277	1.17196	D-aminopeptidase	OuterMembrane		DAMOB1_02690	18.9474	3.93954	ftsH, hflB; cell division protease FtsH	InnerMembrane	DAMOB2_02543	7.63339	2.07638	psmA, prcA; proteasome alpha subunit	Cytoplasmic						AMXB1_03002	81.7213	1.16788	Uncharacterized protein MJ0967	Cytoplasmic	AMXB2_02938	0.32841	0.464019	K07010; putative glutamine amidotransferase
										AMXB1_03022	9.4267	1.22912	guaA, GMPS; GMP synthase (glutamine-hydrolysing)	Cytoplasmic	AMXB2_02940	10.9367	0.986375	hslV, clpQ; ATP-dependent HslUV protease, peptidase subunit HslV	Cytoplasmic	BAC2_01960	19.1098	1.25624	DPEP; membrane dipeptidase	Cytoplasmic		DAMOB1_02723	17.6744	3.67486	degP, htrA; serine protease Do	OuterMembrane	DAMOB2_02544	13.9155	3.78519	psmB, prcB; proteasome beta subunit	Cytoplasmic						AMXB1_03022	74.0105	1.05768	guaA, GMPS; GMP synthase (glutamine-hydrolysing)	Cytoplasmic	AMXB2_02940	4.59774	6.49626	hslV, clpQ; ATP-dependent HslUV protease, peptidase subunit HslV
										AMXB1_03027	7.02544	0.916026	Succinyl-diaminopimelate desuccinylase	Cytoplasmic	AMXB2_03017	2.58297	0.232957	thiJ; protein deglycase	Cytoplasmic	BAC2_02035	16.8871	1.11013	pepF, pepB; oligoendopeptidase F	Cytoplasmic		DAMOB1_02804	5.18471	1.078	Beta-barrel assembly-enhancing protease	Cytoplasmic	DAMOB2_02556	10.0309	2.72854	Beta-barrel assembly-enhancing protease	Cytoplasmic						AMXB1_03027	110.49	1.57902	Succinyl-diaminopimelate desuccinylase	Cytoplasmic	AMXB2_03017	0.422242	0.596596	thiJ; protein deglycase
										AMXB1_03047	6.39442	0.83375	pepF, pepB; oligoendopeptidase F	Cytoplasmic	AMXB2_03037	14.9595	1.3492	Bacillolysin	Extracellular	BAC2_02039	12.4095	0.815775	lepB; signal peptidase I	Periplasmic		DAMOB1_02834	4.17061	0.86715	lspA; signal peptidase II	InnerMembrane	DAMOB2_02641	15.0001	4.08023	ftsH, hflB; cell division protease FtsH	InnerMembrane						AMXB1_03047	18.4352	0.263457	pepF, pepB; oligoendopeptidase F	Cytoplasmic	AMXB2_03037	2.50659	3.54163	Bacillolysin
										AMXB1_03101	7.68838	1.00246	pepP; Xaa-Pro aminopeptidase	Cytoplasmic	AMXB2_03093	7.19688	0.649084	pqqL; zinc protease	Cytoplasmic	BAC2_02052	19.9024	1.30835	dacB; serine-type D-Ala-D-Ala carboxypeptidase/endopeptidase (penicillin-binding protein 4)	OuterMembrane		DAMOB1_02944	2.04445	0.425081	CARP, pepA; leucyl aminopeptidase	Cytoplasmic											AMXB1_03101	130.531	1.86541	pepP; Xaa-Pro aminopeptidase	Cytoplasmic	AMXB2_03093	0.439581	0.621095	pqqL; zinc protease
										AMXB1_03156	6.5022	0.847803	clpP, CLPP; ATP-dependent Clp protease, protease subunit	Cytoplasmic	AMXB2_03232	6.33739	0.571568	Periplasmic serine endoprotease DegP	OuterMembrane	BAC2_02101	12.343	0.811408	pepT; tripeptide aminopeptidase	Cytoplasmic		DAMOB1_02986	0.293126	0.0609467	COG0463 Glycosyltransferases involved in cell wall biogenesis	Cytoplasmic											AMXB1_03156	149.985	2.14343	clpP, CLPP; ATP-dependent Clp protease, protease subunit	Cytoplasmic	AMXB2_03232	0.939079	1.32685	Periplasmic serine endoprotease DegP
										AMXB1_03183	6.45705	0.841915	K08303; putative protease	Cytoplasmic	AMXB2_03275	12.9639	1.16921	hflK; modulator of FtsH protease HflK	Cytoplasmic	BAC2_02102	17.205	1.13103	cphB; cyanophycinase	Cytoplasmic																	AMXB1_03183	12.5818	0.179806	K08303; putative protease	Cytoplasmic	AMXB2_03275	2.31162	3.26614	hflK; modulator of FtsH protease HflK
										AMXB1_03211	9.87384	1.28742	lspA; signal peptidase II	InnerMembrane	AMXB2_03276	15.5516	1.40259	hflC; modulator of FtsH protease HflC	Cytoplasmic	BAC2_02109	11.1921	0.735752	Linear amide C-N hydrolases, choloylglycine hydrolase family	Extracellular																	AMXB1_03211	158.306	2.26235	lspA; signal peptidase II	InnerMembrane	AMXB2_03276	2.02571	2.86217	hflC; modulator of FtsH protease HflC
										AMXB1_03289	5.66961	0.739244	dapE; succinyl-diaminopimelate desuccinylase	Cytoplasmic	AMXB2_03326	18.3126	1.65161	ftsH, hflB; cell division protease FtsH	InnerMembrane	BAC2_02203	20.7757	1.36576	lexA; repressor LexA	Cytoplasmic																	AMXB1_03289	20.1017	0.287273	dapE; succinyl-diaminopimelate desuccinylase	Cytoplasmic	AMXB2_03326	2.81363	3.97545	ftsH, hflB; cell division protease FtsH
										AMXB1_03331	7.58677	0.989216	sppA; protease IV	Cytoplasmic	AMXB2_03598	8.01665	0.72302	Belongs to the peptidase M24B family	Cytoplasmic	BAC2_02245	15.2619	1.00329	htpX; heat shock protein HtpX	InnerMembrane																	AMXB1_03331	61.6896	0.881607	sppA; protease IV	Cytoplasmic	AMXB2_03598	161.112	227.638	Belongs to the peptidase M24B family
															AMXB2_03766	26.3757	2.37882	pepP; Xaa-Pro aminopeptidase	Cytoplasmic	BAC2_02246	18.0584	1.18712	amzA, AMZ2, AMZ1; archaemetzincin	Cytoplasmic																						AMXB2_03766	2.64936	3.74334	pepP; Xaa-Pro aminopeptidase
																				BAC2_02356	12.1107	0.796136	DPEP; membrane dipeptidase	Extracellular
																				BAC2_02364	16.0498	1.05508	pqqL; zinc protease	OuterMembrane
																				BAC2_02452	19.4265	1.27706	tri; tricorn protease	OuterMembrane
																				BAC2_02467	15.5216	1.02036	pqqL; zinc protease	OuterMembrane
																				BAC2_02468	16.5555	1.08833	pqqL; zinc protease	Cytoplasmic
																				BAC2_02486	20.9178	1.3751	DPP4, CD26; dipeptidyl-peptidase 4	OuterMembrane
																				BAC2_02502	14.5301	0.955186	PREP; prolyl oligopeptidase	OuterMembrane
																				BAC2_02555	11.0101	0.723787	Beta-barrel assembly-enhancing protease	OuterMembrane
																				BAC2_02579	22.3342	1.46821	vanX; zinc D-Ala-D-Ala dipeptidase	Cytoplasmic
																				BAC2_02585	11.4445	0.752339	dcp; peptidyl-dipeptidase Dcp	Cytoplasmic
																				BAC2_02657	34.4835	2.26689	Predicted Peptidoglycan domain	Cytoplasmic
																				BAC2_02763	11.2969	0.742636	STE24; STE24 endopeptidase	InnerMembrane
																				BAC2_02776	14.9041	0.979771	Beta-barrel assembly-enhancing protease	Cytoplasmic
																				BAC2_02815	14.5698	0.957792	lexA; repressor LexA	Cytoplasmic
																				BAC2_02848	11.0853	0.728727	peptidase activity, acting on L-amino acid peptides	Extracellular
																				BAC2_02914	18.1686	1.19437	pepD; dipeptidase D	Cytoplasmic
																				BAC2_02931	14.8958	0.979225	hslV, clpQ; ATP-dependent HslUV protease, peptidase subunit HslV	Cytoplasmic
																				BAC2_02934	18.0097	1.18392	zmpB; zinc metalloprotease ZmpB	Extracellular
																				BAC2_02944	12.7309	0.836908	Peptidase family M28	OuterMembrane
																				BAC2_02995	25.2667	1.66099	asnB, ASNS; asparagine synthase (glutamine-hydrolysing)	Cytoplasmic
																				BAC2_03004	18.249	1.19966	asnB, ASNS; asparagine synthase (glutamine-hydrolysing)	Cytoplasmic
[truncated: 16 more columns]

## Sheet: Amino acids metabolism
Biofilm system 1																					Biofilm system 2
DAMOA1				AMXK1				AMXB1				AMXB2				BAC2					DAMOB1				DAMOB2				AMXK1				AMXB1				AMXB2				VER1				CHL3				PRO7
Amino acid related pathway	pathway id	genes	Expression	Amino acid related pathway	id	genes	AMXK1	Amino acid related pathway	id	genes	Expression	Amino acid related pathway	id	genes	Expression	Amino acid related pathway	id	genes	BAC2		Amino acid related pathway	id	genes	Expression	Amino acid related pathway	id	genes	Expression	Amino acid related pathway	id	genes	Expression	Amino acid related pathway	id	genes	Expression	Amino acid related pathway	id	genes	AMXB2	Amino acid related pathway	id	genes	Expression	Amino acid related pathway	id	genes	CHL3	Amino acid related pathway
L-alanine degradation IV	PWY1-2	DAMOA1_00887	1.00907	L-alanine biosynthesis III	PWY0-1021	AMXK1_02038, AMXK1_02124, AMXK1_00081, AMXK1_01069	1.12841	L-alanine biosynthesis III	PWY0-1021	AMXB1_00025, AMXB1_01039, AMXB1_01310	0.925019	L-alanine biosynthesis III	PWY0-1021	AMXB2_02813, AMXB2_01255	0.65729	L-alanine biosynthesis III	PWY0-1021	BAC2_02121, BAC2_01921, BAC2_02237	0.985943		L-alanine biosynthesis III	PWY0-1021	DAMOB1_00148, DAMOB1_01294, DAMOB1_00386	1.38746	L-alanine biosynthesis III	PWY0-1021	DAMOB2_02451, DAMOB2_00540, DAMOB2_00144	1.1233	L-alanine biosynthesis III	PWY0-1021	AMXK1_02038, AMXK1_02124, AMXK1_00081, AMXK1_01069	1.81132	L-alanine biosynthesis III	PWY0-1021	AMXB1_00025, AMXB1_01039, AMXB1_01310	1.94313	L-alanine biosynthesis III	PWY0-1021	AMXB2_02813, AMXB2_01255	1.68017	L-alanine biosynthesis III	PWY0-1021	VER1_03333, VER1_04321, VER1_05868, VER1_06698, VER1_04972	2.05788	L-alanine biosynthesis III	PWY0-1021	CHL3_00247, CHL3_04939, CHL3_01185, CHL3_01806	1.5392	L-alanine biosynthesis III
L-arginine biosynthesis I (via L-ornithine)	ARGSYN-PWY	DAMOA1_01305, DAMOA1_01587, DAMOA1_02441, DAMOA1_00593, DAMOA1_00268, DAMOA1_01981, DAMOA1_02689, DAMOA1_01760, DAMOA1_00199, DAMOA1_02691, DAMOA1_00571, DAMOA1_02765	0.964216	L-arginine biosynthesis I (via L-ornithine)	ARGSYN-PWY	AMXK1_02422, AMXK1_02256, AMXK1_01232, AMXK1_01233, AMXK1_00467, AMXK1_00557, AMXK1_00439, AMXK1_01488, AMXK1_02283, AMXK1_01487	0.879844	L-alanine degradation IV	PWY1-2	AMXB1_02033	0.51875	L-alanine degradation IV	PWY1-2	AMXB2_00269	0.67528	L-alanine degradation IV	PWY1-2	BAC2_01988	1.19123		L-alanine degradation IV	PWY1-2	DAMOB1_02206	0.912757	L-alanine degradation IV	PWY1-2	DAMOB2_01240	0.482823	L-arginine biosynthesis I (via L-ornithine)	ARGSYN-PWY	AMXK1_02422, AMXK1_02256, AMXK1_01232, AMXK1_01233, AMXK1_00467, AMXK1_00557, AMXK1_00439, AMXK1_01488, AMXK1_02283, AMXK1_01487	1.17933	L-alanine degradation IV	PWY1-2	AMXB1_02033	0.961185	L-alanine degradation IV	PWY1-2	AMXB2_00269	1.02135	L-alanine degradation IV	PWY1-2	VER1_05130	1.50869	L-alanine degradation IV	PWY1-2	CHL3_05140, CHL3_00609	0.258944	L-alanine degradation IV
L-arginine biosynthesis II (acetyl cycle)	ARGSYNBSUB-PWY	DAMOA1_01305, DAMOA1_01587, DAMOA1_00571, DAMOA1_02691, DAMOA1_00199, DAMOA1_02441, DAMOA1_00593, DAMOA1_00268, DAMOA1_01981, DAMOA1_02689, DAMOA1_01760	0.9951	L-arginine biosynthesis II (acetyl cycle)	ARGSYNBSUB-PWY	AMXK1_02422, AMXK1_02256, AMXK1_02283, AMXK1_01487, AMXK1_00439, AMXK1_01488, AMXK1_01232, AMXK1_01233, AMXK1_00467, AMXK1_00557	0.879844	L-arginine biosynthesis I (via L-ornithine)	ARGSYN-PWY	AMXB1_02006, AMXB1_01936, AMXB1_00736, AMXB1_00737, AMXB1_01658, AMXB1_01253, AMXB1_01205, AMXB1_00877, AMXB1_00081, AMXB1_00878	1.07104	L-arginine biosynthesis I (via L-ornithine)	ARGSYN-PWY	AMXB2_00077, AMXB2_00793, AMXB2_02322, AMXB2_02323, AMXB2_00271, AMXB2_02221, AMXB2_00316, AMXB2_00695, AMXB2_01607, AMXB2_00317	0.869818	L-arginine degradation I (arginase pathway)	ARGASEDEG-PWY	BAC2_01316, BAC2_00523, BAC2_02774	0.731906		L-arginine biosynthesis I (via L-ornithine)	ARGSYN-PWY	DAMOB1_01126, DAMOB1_01125, DAMOB1_02101, DAMOB1_02103, DAMOB1_02547, DAMOB1_02034, DAMOB1_00725, DAMOB1_01133, DAMOB1_02035, DAMOB1_01073, DAMOB1_01132	0.974475	L-arginine biosynthesis I (via L-ornithine)	ARGSYN-PWY	DAMOB2_01313, DAMOB2_01314, DAMOB2_02212, DAMOB2_02214, DAMOB2_02243, DAMOB2_01530, DAMOB2_02160, DAMOB2_01308, DAMOB2_01531, DAMOB2_01309	0.890124	L-arginine biosynthesis II (acetyl cycle)	ARGSYNBSUB-PWY	AMXK1_02422, AMXK1_02256, AMXK1_02283, AMXK1_01487, AMXK1_00439, AMXK1_01488, AMXK1_01232, AMXK1_01233, AMXK1_00467, AMXK1_00557	1.17933	L-arginine biosynthesis I (via L-ornithine)	ARGSYN-PWY	AMXB1_02006, AMXB1_01936, AMXB1_00736, AMXB1_00737, AMXB1_01658, AMXB1_01253, AMXB1_01205, AMXB1_00877, AMXB1_00081, AMXB1_00878	1.15178	L-arginine biosynthesis I (via L-ornithine)	ARGSYN-PWY	AMXB2_00077, AMXB2_00793, AMXB2_02322, AMXB2_02323, AMXB2_00271, AMXB2_02221, AMXB2_00316, AMXB2_00695, AMXB2_01607, AMXB2_00317	1.81397	L-arginine biosynthesis I (via L-ornithine)	ARGSYN-PWY	VER1_04076, VER1_00166, VER1_06786, VER1_03775, VER1_02790, VER1_05956, VER1_02255, VER1_04903, VER1_02256, VER1_02100, VER1_02254, VER1_02258, VER1_00009	1.41418	L-arginine biosynthesis III (via N-acetyl-L-citrulline)	PWY-5154	CHL3_02969, CHL3_03122, CHL3_03704, CHL3_02968, CHL3_04843, CHL3_04844, CHL3_05077, CHL3_01471	0.436126	L-arginine biosynthesis I (via L-ornithine)
L-asparagine biosynthesis III (tRNA-dependent)	PWY490-4	DAMOA1_01777, DAMOA1_01151, DAMOA1_02250, DAMOA1_02441, DAMOA1_00593, DAMOA1_00268, DAMOA1_01975, DAMOA1_02533, DAMOA1_02553, DAMOA1_02198, DAMOA1_00974, DAMOA1_01210, DAMOA1_01695, DAMOA1_03130, DAMOA1_01665, DAMOA1_02700, DAMOA1_02701, DAMOA1_02702, DAMOA1_02726, DAMOA1_00490, DAMOA1_01321, DAMOA1_01622	0.802595	L-aspartate biosynthesis	ASPARTATESYN-PWY	AMXK1_02700, AMXK1_02024, AMXK1_01310	1.00855	L-arginine biosynthesis II (acetyl cycle)	ARGSYNBSUB-PWY	AMXB1_02006, AMXB1_01936, AMXB1_00878, AMXB1_00081, AMXB1_01205, AMXB1_00877, AMXB1_00736, AMXB1_00737, AMXB1_01658, AMXB1_01253	1.07104	L-arginine biosynthesis II (acetyl cycle)	ARGSYNBSUB-PWY	AMXB2_00077, AMXB2_00793, AMXB2_00317, AMXB2_01607, AMXB2_00316, AMXB2_00695, AMXB2_02322, AMXB2_02323, AMXB2_00271, AMXB2_02221	0.869818	L-asparagine biosynthesis I	ASPARAGINE-BIOSYNTHESIS	BAC2_03004, BAC2_02995	1.43032		L-arginine biosynthesis II (acetyl cycle)	ARGSYNBSUB-PWY	DAMOB1_01126, DAMOB1_01125, DAMOB1_01073, DAMOB1_01132, DAMOB1_02035, DAMOB1_00725, DAMOB1_01133, DAMOB1_02101, DAMOB1_02103, DAMOB1_02547, DAMOB1_02034	0.974475	L-arginine biosynthesis II (acetyl cycle)	ARGSYNBSUB-PWY	DAMOB2_01313, DAMOB2_01314, DAMOB2_01309, DAMOB2_01531, DAMOB2_02160, DAMOB2_01308, DAMOB2_02212, DAMOB2_02214, DAMOB2_02243, DAMOB2_01530	0.890124	L-aspartate biosynthesis	ASPARTATESYN-PWY	AMXK1_02700, AMXK1_02024, AMXK1_01310	2.14838	L-arginine biosynthesis II (acetyl cycle)	ARGSYNBSUB-PWY	AMXB1_02006, AMXB1_01936, AMXB1_00878, AMXB1_00081, AMXB1_01205, AMXB1_00877, AMXB1_00736, AMXB1_00737, AMXB1_01658, AMXB1_01253	1.15178	L-arginine biosynthesis II (acetyl cycle)	ARGSYNBSUB-PWY	AMXB2_00077, AMXB2_00793, AMXB2_00317, AMXB2_01607, AMXB2_00316, AMXB2_00695, AMXB2_02322, AMXB2_02323, AMXB2_00271, AMXB2_02221	1.81397	L-arginine biosynthesis II (acetyl cycle)	ARGSYNBSUB-PWY	VER1_04076, VER1_00166, VER1_02258, VER1_02254, VER1_02256, VER1_02100, VER1_06786, VER1_03775, VER1_02790, VER1_05956, VER1_02255, VER1_04903	1.41388	L-arginine degradation I (arginase pathway)	ARGASEDEG-PWY	CHL3_02931, CHL3_01485, CHL3_02349	1.81288	L-arginine biosynthesis II (acetyl cycle)
L-aspartate biosynthesis	ASPARTATESYN-PWY	DAMOA1_01032, DAMOA1_01314	0.797697	L-aspartate degradation I	ASPARTATE-DEG1-PWY	AMXK1_02700, AMXK1_02024, AMXK1_01310	1.00855	L-arginine degradation III (arginine decarboxylase/agmatinase pathway)	PWY0-823	AMXB1_01950	1.37702	L-arginine degradation III (arginine decarboxylase/agmatinase pathway)	PWY0-823	AMXB2_00807	1.64635	L-asparagine biosynthesis II	ASPARAGINESYN-PWY	BAC2_02995, BAC2_03004	1.43032		L-aspartate biosynthesis	ASPARTATESYN-PWY	DAMOB1_01252	0.729485	L-aspartate biosynthesis	ASPARTATESYN-PWY	DAMOB2_00267	0.838071	L-aspartate degradation I	ASPARTATE-DEG1-PWY	AMXK1_02700, AMXK1_02024, AMXK1_01310	2.14838	L-arginine degradation III (arginine decarboxylase/agmatinase pathway)	PWY0-823	AMXB1_01950	0.346667	L-arginine degradation III (arginine decarboxylase/agmatinase pathway)	PWY0-823	AMXB2_00807	0.727462	L-asparagine biosynthesis I	ASPARAGINE-BIOSYNTHESIS	VER1_04402, VER1_02787, VER1_00217, VER1_00216, VER1_05639	2.94593	L-arginine degradation III (arginine decarboxylase/agmatinase pathway)	PWY0-823	CHL3_04913, CHL3_02331	0.455026	L-arginine degradation I (arginase pathway)
L-aspartate degradation I	ASPARTATE-DEG1-PWY	DAMOA1_01032, DAMOA1_01314	0.797697	L-cysteine biosynthesis I	CYSTSYN-PWY	AMXK1_00117, AMXK1_00118	1.2175	L-aspartate biosynthesis	ASPARTATESYN-PWY	AMXB1_02012, AMXB1_02467	0.669848	L-aspartate biosynthesis	ASPARTATESYN-PWY	AMXB2_00067, AMXB2_00854	1.11076	L-aspartate biosynthesis	ASPARTATESYN-PWY	BAC2_01157	1.48864		L-aspartate degradation I	ASPARTATE-DEG1-PWY	DAMOB1_01252	0.729485	L-aspartate degradation I	ASPARTATE-DEG1-PWY	DAMOB2_00267	0.838071	L-cysteine biosynthesis I	CYSTSYN-PWY	AMXK1_00117, AMXK1_00118	1.98227	L-aspartate biosynthesis	ASPARTATESYN-PWY	AMXB1_02012, AMXB1_02467	7.6117	L-aspartate biosynthesis	ASPARTATESYN-PWY	AMXB2_00067, AMXB2_00854	1.66003	L-asparagine biosynthesis II	ASPARAGINESYN-PWY	VER1_05639, VER1_00216, VER1_00217, VER1_02787, VER1_04402, VER1_00722	2.61253	L-arginine degradation VI (arginase 2 pathway)	ARG-PRO-PWY	CHL3_01709, CHL3_01485, CHL3_02931	0.719351	L-arginine degradation III (arginine decarboxylase/agmatinase pathway)
L-cysteine biosynthesis II (tRNA-dependent)	PWY-6308	DAMOA1_01728, DAMOA1_00028	0.53682	L-cysteine biosynthesis VII (from S-sulfo-L-cysteine)	PWY-7870	AMXK1_02673, AMXK1_00117	2.26628	L-aspartate degradation I	ASPARTATE-DEG1-PWY	AMXB1_02012, AMXB1_02467	0.669848	L-aspartate degradation I	ASPARTATE-DEG1-PWY	AMXB2_00067, AMXB2_00854	1.11076	L-aspartate degradation I	ASPARTATE-DEG1-PWY	BAC2_01157	1.48864		L-cysteine biosynthesis I	CYSTSYN-PWY	DAMOB1_02755, DAMOB1_00953	2.08075	L-cysteine biosynthesis I	CYSTSYN-PWY	DAMOB2_02604, DAMOB2_00865	1.68576	L-cysteine biosynthesis VII (from S-sulfo-L-cysteine)	PWY-7870	AMXK1_02673, AMXK1_00117	12.4245	L-aspartate degradation I	ASPARTATE-DEG1-PWY	AMXB1_02012, AMXB1_02467	7.6117	L-aspartate degradation I	ASPARTATE-DEG1-PWY	AMXB2_00067, AMXB2_00854	1.66003	L-cysteine biosynthesis I	CYSTSYN-PWY	VER1_06421, VER1_00895	6.21534	L-asparagine biosynthesis I	ASPARAGINE-BIOSYNTHESIS		CHL3_00956, CHL3_01919, CHL3_04191, CHL3_03165	L-aspartate biosynthesis
L-glutamate biosynthesis II	GLUTAMATE-SYN2-PWY	DAMOA1_01982	1.14311	L-glutamate biosynthesis II	GLUTAMATE-SYN2-PWY	AMXK1_00505	0.628403	L-cysteine biosynthesis I	CYSTSYN-PWY	AMXB1_01682, AMXB1_01683, AMXB1_02160	0.542172	L-cysteine biosynthesis I	CYSTSYN-PWY	AMXB2_03225, AMXB2_03226, AMXB2_01190	0.858214	L-glutamate biosynthesis III	GLUTSYNIII-PWY	BAC2_02854, BAC2_00672	1.5781		L-cysteine biosynthesis V (mycobacteria)	PWY-7289	DAMOB1_00958	3.79364	L-cysteine biosynthesis V (mycobacteria)	PWY-7289	DAMOB2_00870	2.09243	L-glutamate biosynthesis II	GLUTAMATE-SYN2-PWY	AMXK1_00505	1.41161	L-cysteine biosynthesis I	CYSTSYN-PWY	AMXB1_01682, AMXB1_01683, AMXB1_02160	2.26491	L-cysteine biosynthesis I	CYSTSYN-PWY	AMXB2_03225, AMXB2_03226, AMXB2_01190	2.33243	L-glutamate biosynthesis I	GLUTSYN-PWY	VER1_00246, VER1_05466	4.16353	L-asparagine biosynthesis II	ASPARAGINESYN-PWY	CHL3_03165, CHL3_04191, CHL3_01919, CHL3_00956	0.351539	L-aspartate degradation I
L-glutamate degradation X	PWY-5766	DAMOA1_01982	1.14311	L-glutamate degradation II	GLUTDEG-PWY	AMXK1_02700, AMXK1_02024, AMXK1_01310, AMXK1_00296	0.911503	L-cysteine biosynthesis III (from L-homocysteine)	HOMOCYSDEGR-PWY	AMXB1_02106	0.463898	L-cysteine biosynthesis III (from L-homocysteine)	HOMOCYSDEGR-PWY	AMXB2_01287	1.03269	L-glutamate degradation II	GLUTDEG-PWY	BAC2_01157, BAC2_00030	1.40156		L-glutamate biosynthesis I	GLUTSYN-PWY	DAMOB1_02077, DAMOB1_00906	1.51771	L-glutamate biosynthesis I	GLUTSYN-PWY	DAMOB2_00821, DAMOB2_0170	1.39061	L-glutamate degradation II	GLUTDEG-PWY	AMXK1_02700, AMXK1_02024, AMXK1_01310, AMXK1_00296	1.83004	L-cysteine biosynthesis III (from L-homocysteine)	HOMOCYSDEGR-PWY	AMXB1_02106	2.44203	L-cysteine biosynthesis III (from L-homocysteine)	HOMOCYSDEGR-PWY	AMXB2_01287	3.33599	L-glutamate biosynthesis II	GLUTAMATE-SYN2-PWY	VER1_03686	1.00524	L-cysteine biosynthesis I	CYSTSYN-PWY	CHL3_00480, CHL3_00481	0.557984	L-cysteine biosynthesis I
L-histidine biosynthesis	HISTSYN-PWY	DAMOA1_00522, DAMOA1_00018, DAMOA1_00570, DAMOA1_01996, DAMOA1_02533, DAMOA1_01975, DAMOA1_02129, DAMOA1_01279, DAMOA1_01021, DAMOA1_00060	0.957595	L-glutamate degradation X	PWY-5766	AMXK1_00505	0.628403	L-cysteine biosynthesis VII (from S-sulfo-L-cysteine)	PWY-7870	AMXB1_01941, AMXB1_01682	1.29968	L-alanine biosynthesis III	PWY0-1021	AMXB2_02813, AMXB2_01255	2.14165	L-glutamine biosynthesis I	GLNSYN-PWY	BAC2_02411, BAC2_00046	1.16939		L-glutamate biosynthesis II	GLUTAMATE-SYN2-PWY	DAMOB1_02507	1.24948	L-glutamate biosynthesis II	GLUTAMATE-SYN2-PWY	DAMOB2_00788	2.6825	L-glutamate degradation X	PWY-5766	AMXK1_00505	1.41161	L-cysteine biosynthesis VII (from S-sulfo-L-cysteine)	PWY-7870	AMXB1_01941, AMXB1_01682	4.77033	L-cysteine biosynthesis VII (from S-sulfo-L-cysteine)	PWY-7870	AMXB2_00798, AMXB2_03225	3.41795	L-glutamate biosynthesis III	GLUTSYNIII-PWY	VER1_03686, VER1_05466, VER1_00246, VER1_04293, VER1_00068	2.24749	L-cysteine biosynthesis III (from L-homocysteine)	HOMOCYSDEGR-PWY	CHL3_02263	0.931632	L-glutamate biosynthesis I
L-histidine degradation I	HISDEG-PWY	DAMOA1_01477, DAMOA1_01479, DAMOA1_01480, DAMOA1_01478	1.12896	L-glutamine biosynthesis I	GLNSYN-PWY	AMXK1_02190	0.120038	L-glutamate biosynthesis II	GLUTAMATE-SYN2-PWY	AMXB1_00825, AMXB1_02101	0.592059	L-glutamate biosynthesis I	GLUTSYN-PWY	AMXB2_03240	0.890519	L-glutamine degradation I	GLUTAMINDEG-PWY	BAC2_01239, BAC2_01240, BAC2_02880, BAC2_02765, BAC2_02038, BAC2_01248, BAC2_02736, BAC2_02737, BAC2_00918, BAC2_01343, BAC2_01563, BAC2_02995, BAC2_03004, BAC2_00719, BAC2_00720, BAC2_02884, BAC2_01072	1.17266		L-glutamate biosynthesis III	GLUTSYNIII-PWY	DAMOB1_02507, DAMOB1_00906, DAMOB1_02077	1.4283	L-glutamate biosynthesis III	GLUTSYNIII-PWY	DAMOB2_00788, DAMOB2_01701, DAMOB2_00821, DAMOB2_00317	1.42785	L-glutamine biosynthesis I	GLNSYN-PWY	AMXK1_02190	1.18079	L-glutamate biosynthesis II	GLUTAMATE-SYN2-PWY	AMXB1_00825, AMXB1_02101	2.45432	L-glutamate biosynthesis I	GLUTSYN-PWY	AMXB2_03240	4.47559	L-glutamate degradation X	PWY-5766	VER1_03686	1.00524	L-cysteine biosynthesis V (mycobacteria)	PWY-7289	CHL3_04625	1.0172	L-glutamate biosynthesis II
L-homoserine biosynthesis	HOMOSERSYN-PWY	DAMOA1_01747, DAMOA1_03134, DAMOA1_02708	0.699747	L-glutamine degradation I	GLUTAMINDEG-PWY	AMXK1_02275, AMXK1_02276, AMXK1_02277, AMXK1_01342, AMXK1_00973, AMXK1_01183, AMXK1_02296, AMXK1_01730, AMXK1_01232, AMXK1_01233, AMXK1_00486	0.819103	L-glutamate degradation II	GLUTDEG-PWY	AMXB1_02012, AMXB1_02467, AMXB1_01691	0.790521	L-glutamate biosynthesis II	GLUTAMATE-SYN2-PWY	AMXB2_01285, AMXB2_00451	0.603457	L-histidine biosynthesis	HISTSYN-PWY	BAC2_01006, BAC2_02737, BAC2_02736, BAC2_01248, BAC2_00263	1.42568		L-glutamate degradation II	GLUTDEG-PWY	DAMOB1_01252, DAMOB1_01708	0.719639	L-glutamate degradation II	GLUTDEG-PWY	DAMOB2_00267, DAMOB2_01912	0.661618	L-glutamine degradation I	GLUTAMINDEG-PWY	AMXK1_02275, AMXK1_02276, AMXK1_02277, AMXK1_01342, AMXK1_00973, AMXK1_01183, AMXK1_02296, AMXK1_01730, AMXK1_01232, AMXK1_01233, AMXK1_00486	1.12325	L-glutamate degradation II	GLUTDEG-PWY	AMXB1_02012, AMXB1_02467, AMXB1_01691	9.67391	L-glutamate biosynthesis II	GLUTAMATE-SYN2-PWY	AMXB2_01285, AMXB2_00451	2.17378	L-glutamine biosynthesis I	GLNSYN-PWY	VER1_05218, VER1_03437	2.40614	L-cysteine biosynthesis VII (from S-sulfo-L-cysteine)	PWY-7870	CHL3_00231, CHL3_00480	0.560757	L-glutamate biosynthesis III
L-isoleucine biosynthesis II	PWY-5101	DAMOA1_00205, DAMOA1_00761, DAMOA1_02526, DAMOA1_01123, DAMOA1_02208	0.677528	L-histidine biosynthesis	HISTSYN-PWY	AMXK1_01444, AMXK1_01445, AMXK1_00132, AMXK1_02296, AMXK1_01183, AMXK1_02295, AMXK1_02096, AMXK1_02735	0.913891	L-glutamate degradation X	PWY-5766	AMXB1_00825, AMXB1_02101	0.592059	L-glutamate biosynthesis III	GLUTSYNIII-PWY	AMXB2_00451, AMXB2_01285, AMXB2_03240	0.699145	L-histidine degradation III	PWY-5030	BAC2_02405, BAC2_01971, BAC2_00880, BAC2_00251, BAC2_02157, BAC2_01659	0.905561		L-glutamate degradation X	PWY-5766	DAMOB1_02507	1.24948	L-glutamate degradation X	PWY-5766	DAMOB2_00788	2.6825	L-histidine biosynthesis	HISTSYN-PWY	AMXK1_01444, AMXK1_01445, AMXK1_00132, AMXK1_02296, AMXK1_01183, AMXK1_02295, AMXK1_02096, AMXK1_02735	2.0316	L-glutamate degradation X	PWY-5766	AMXB1_00825, AMXB1_02101	2.45432	L-glutamate biosynthesis III	GLUTSYNIII-PWY	AMXB2_00451, AMXB2_01285, AMXB2_03240	2.94105	L-glutamine degradation I	GLUTAMINDEG-PWY	VER1_06786, VER1_03775, VER1_02790, VER1_05956, VER1_05639, VER1_00216, VER1_00217, VER1_02787, VER1_04402, VER1_04557, VER1_04063, VER1_05466, VER1_00246, VER1_01352, VER1_01353, VER1_03817, VER1_02118, VER1_00247, VER1_00589, VER1_00751, VER1_03434, VER1_05048	2.24602	L-glutamate biosynthesis I	GLUTSYN-PWY	CHL3_02813, CHL3_00493, CHL3_00155	3.67065	L-glutamate degradation I
L-isoleucine biosynthesis IV	PWY-5104	DAMOA1_01676, DAMOA1_01675, DAMOA1_02208	0.522749	L-isoleucine biosynthesis IV	PWY-5104	AMXK1_01477, AMXK1_01476, AMXK1_01052, AMXK1_01051, AMXK1_01286, AMXK1_01902	0.657946	L-glutamine biosynthesis I	GLNSYN-PWY	AMXB1_00849	0.891314	L-glutamate degradation II	GLUTDEG-PWY	AMXB2_00067, AMXB2_00854, AMXB2_02957	1.35272	L-isoleucine biosynthesis I (from threonine)	ILEUSYN-PWY	BAC2_02671, BAC2_02955	1.12399		L-glutamine biosynthesis I	GLNSYN-PWY	DAMOB1_00982	4.23932	L-glutamine biosynthesis I	GLNSYN-PWY	DAMOB2_00901	3.17507	L-isoleucine biosynthesis IV	PWY-5104	AMXK1_01477, AMXK1_01476, AMXK1_01052, AMXK1_01051, AMXK1_01286, AMXK1_01902	1.68869	L-glutamine biosynthesis I	GLNSYN-PWY	AMXB1_00849	3.37862	L-glutamate degradation II	GLUTDEG-PWY	AMXB2_00067, AMXB2_00854, AMXB2_02957	5.17713	L-glutamine degradation II	GLUTAMINEFUM-PWY	VER1_00246, VER1_05466	4.16353	L-glutamate biosynthesis II	GLUTAMATE-SYN2-PWY	CHL3_01313, CHL3_01314	0.866269	L-glutamate degradation X
L-isoleucine degradation I	ILEUDEG-PWY	DAMOA1_02208, DAMOA1_00969	0.77818	L-leucine biosynthesis	LEUSYN-PWY	AMXK1_00694, AMXK1_01286, AMXK1_01902, AMXK1_02224, AMXK1_01471, AMXK1_00872, AMXK1_00990	0.970268	L-glutamine degradation I	GLUTAMINDEG-PWY	AMXB1_02557, AMXB1_02382, AMXB1_00962, AMXB1_00963, AMXB1_00964, AMXB1_03022, AMXB1_02901, AMXB1_00736, AMXB1_00737, AMXB1_02878, AMXB1_02803	0.912628	L-glutamate degradation X	PWY-5766	AMXB2_01285, AMXB2_00451	0.603457	L-isoleucine biosynthesis IV	PWY-5104	BAC2_00386, BAC2_00385, BAC2_02671, BAC2_01956, BAC2_01915, BAC2_02772, BAC2_02451	1.01031		L-glutamine degradation I	GLUTAMINDEG-PWY	DAMOB1_01413, DAMOB1_02129, DAMOB1_02101, DAMOB1_02103, DAMOB1_01521, DAMOB1_01523, DAMOB1_01524, DAMOB1_00906, DAMOB1_02077, DAMOB1_00907, DAMOB1_00358, DAMOB1_00496, DAMOB1_02633, DAMOB1_01933, DAMOB1_02430, DAMOB1_02329	1.0995	L-glutamine degradation I	GLUTAMINDEG-PWY	DAMOB2_01601, DAMOB2_00063, DAMOB2_02212, DAMOB2_02214, DAMOB2_02243, DAMOB2_01161, DAMOB2_01162, DAMOB2_01165, DAMOB2_00750, DAMOB2_00752, DAMOB2_01701, DAMOB2_00821, DAMOB2_02699, DAMOB2_00822, DAMOB2_02319, DAMOB2_02493, DAMOB2_01945	1.17163	L-leucine biosynthesis	LEUSYN-PWY	AMXK1_00694, AMXK1_01286, AMXK1_01902, AMXK1_02224, AMXK1_01471, AMXK1_00872, AMXK1_00990	2.43386	L-glutamine degradation I	GLUTAMINDEG-PWY	AMXB1_02557, AMXB1_02382, AMXB1_00962, AMXB1_00963, AMXB1_00964, AMXB1_03022, AMXB1_02901, AMXB1_00736, AMXB1_00737, AMXB1_02878, AMXB1_02803	1.42855	L-glutamate degradation X	PWY-5766	AMXB2_01285, AMXB2_00451	2.17378	L-histidine biosynthesis	HISTSYN-PWY	VER1_02833, VER1_00626, VER1_02832, VER1_04084, VER1_06678, VER1_00751, VER1_00589, VER1_00878	2.56342	L-glutamate biosynthesis III	GLUTSYNIII-PWY	CHL3_01314, CHL3_01313, CHL3_00155, CHL3_00493, CHL3_02813	2.5489	L-glutamine biosynthesis I
L-leucine biosynthesis	LEUSYN-PWY	DAMOA1_02542, DAMOA1_02968, DAMOA1_02208, DAMOA1_02454, DAMOA1_02459, DAMOA1_01123, DAMOA1_00761, DAMOA1_02526	0.879398	L-lysine biosynthesis VI	PWY-5097	AMXK1_01469, AMXK1_01191, AMXK1_00175, AMXK1_02440, AMXK1_01939, AMXK1_01624, AMXK1_02255, AMXK1_02408	0.835983	L-histidine biosynthesis	HISTSYN-PWY	AMXB1_01994, AMXB1_01995, AMXB1_01996, AMXB1_02382, AMXB1_02557, AMXB1_02556, AMXB1_00097, AMXB1_02603	0.968622	L-glutamine biosynthesis I	GLNSYN-PWY	AMXB2_00291	0.846841	L-isoleucine degradation I	ILEUDEG-PWY	BAC2_02671, BAC2_02598	1.09383		L-glutamine degradation II	GLUTAMINEFUM-PWY	DAMOB1_02077, DAMOB1_00906	1.51771	L-glutamine degradation II	GLUTAMINEFUM-PWY	DAMOB2_00821, DAMOB2_01701	1.39061	L-lysine biosynthesis VI	PWY-5097	AMXK1_01469, AMXK1_01191, AMXK1_00175, AMXK1_02440, AMXK1_01939, AMXK1_01624, AMXK1_02255, AMXK1_02408	1.0986	L-histidine biosynthesis	HISTSYN-PWY	AMXB1_01994, AMXB1_01995, AMXB1_01996, AMXB1_02382, AMXB1_02557, AMXB1_02556, AMXB1_00097, AMXB1_02603	1.90144	L-glutamine biosynthesis I	GLNSYN-PWY	AMXB2_00291	3.86923	L-isoleucine biosynthesis I (from threonine)	ILEUSYN-PWY	VER1_06464, VER1_00382, VER1_01911, VER1_06649, VER1_03801, VER1_06930, VER1_03167	2.84601	L-glutamate degradation X	PWY-5766	CHL3_01313, CHL3_01314	0.866269	L-glutamine degradation I
L-lysine biosynthesis VI	PWY-5097	DAMOA1_01747, DAMOA1_03134, DAMOA1_01271, DAMOA1_03175, DAMOA1_00061, DAMOA1_00692, DAMOA1_01272	0.822451	L-methionine degradation I (to L-homocysteine)	METHIONINE-DEG1-PWY	AMXK1_01129, AMXK1_01279, AMXK1_01493	1.09644	L-isoleucine degradation I	ILEUDEG-PWY	AMXB1_00210, AMXB1_03212, AMXB1_00008	1.19647	L-glutamine degradation I	GLUTAMINDEG-PWY	AMXB2_00025, AMXB2_02322, AMXB2_02323, AMXB2_03237, AMXB2_03240, AMXB2_01767, AMXB2_01768, AMXB2_01769, AMXB2_02576, AMXB2_02003, AMXB2_02533, AMXB2_02855	0.922165	L-methionine biosynthesis III	HSERMETANA-PWY	BAC2_00316, BAC2_01325, BAC2_01669	0.792963		L-histidine biosynthesis	HISTSYN-PWY	DAMOB1_01410, DAMOB1_02239, DAMOB1_01322, DAMOB1_01411, DAMOB1_01458, DAMOB1_01412, DAMOB1_02129, DAMOB1_01413, DAMOB1_01414, DAMOB1_02272, DAMOB1_02130, DAMOB1_00557, DAMOB1_01409	1.07121	L-histidine biosynthesis	HISTSYN-PWY	DAMOB2_00747, DAMOB2_01276, DAMOB2_02612, DAMOB2_00748, DAMOB2_02428, DAMOB2_00749, DAMOB2_00752, DAMOB2_00750, DAMOB2_00751, DAMOB2_01025, DAMOB2_00753, DAMOB2_00746, DAMOB2_01198	1.28812	L-methionine degradation I (to L-homocysteine)	METHIONINE-DEG1-PWY	AMXK1_01129, AMXK1_01279, AMXK1_01493	2.5041	L-isoleucine biosynthesis IV	PWY-5104	AMXB1_00346, AMXB1_00345, AMXB1_02015, AMXB1_02014, AMXB1_00210, AMXB1_03212	1.47733	L-glutamine degradation I	GLUTAMINDEG-PWY	AMXB2_00025, AMXB2_02322, AMXB2_02323, AMXB2_03237, AMXB2_03240, AMXB2_01767, AMXB2_01768, AMXB2_01769, AMXB2_02576, AMXB2_02003, AMXB2_02533, AMXB2_02855	2.02412	L-isoleucine biosynthesis II	PWY-5101	VER1_00197, VER1_03660, VER1_06464, VER1_00382, VER1_01911	2.81631	L-glutamine biosynthesis I	GLNSYN-PWY	CHL3_04727, CHL3_03039, CHL3_00797	204.309	L-glutamine degradation II
L-methionine degradation I (to L-homocysteine)	METHIONINE-DEG1-PWY	DAMOA1_02373, DAMOA1_00945, DAMOA1_00994	1.08618	L-phenylalanine biosynthesis I	PHESYN	AMXK1_01515, AMXK1_02700, AMXK1_02024, AMXK1_01310	1.03146	L-leucine biosynthesis	LEUSYN-PWY	AMXB1_03151, AMXB1_00210, AMXB1_03212, AMXB1_01452, AMXB1_03275, AMXB1_02140, AMXB1_02142, AMXB1_02628	0.930194	L-glutamine degradation II	GLUTAMINEFUM-PWY	AMXB2_03240	0.890519	L-methionine degradation I (to L-homocysteine)	METHIONINE-DEG1-PWY	BAC2_03016, BAC2_03017	1.07324		L-homoserine biosynthesis	HOMOSERSYN-PWY	DAMOB1_01452, DAMOB1_01201, DAMOB1_01935	1.58731	L-isoleucine biosynthesis IV	PWY-5104	DAMOB2_00549, DAMOB2_00548, DAMOB2_01620, DAMOB2_02217, DAMOB2_02222, DAMOB2_01719	1.36876	L-phenylalanine biosynthesis I	PHESYN	AMXK1_01515, AMXK1_02700, AMXK1_02024, AMXK1_01310	2.06606	L-isoleucine degradation I	ILEUDEG-PWY	AMXB1_00210, AMXB1_03212, AMXB1_00008	1.3533	L-glutamine degradation II	GLUTAMINEFUM-PWY	AMXB2_03240	4.47559	L-isoleucine biosynthesis IV	PWY-5104	VER1_05469, VER1_01844, VER1_06464, VER1_00382, VER1_01911, VER1_04026, VER1_01238	4.68248	L-glutamine degradation I	GLUTAMINDEG-PWY	CHL3_04843, CHL3_04844, CHL3_02715, CHL3_03165, CHL3_04191, CHL3_01919, CHL3_00956, CHL3_01942, CHL3_01312, CHL3_01527, CHL3_01529, CHL3_00155, CHL3_00493, CHL3_02813, CHL3_00494, CHL3_00530, CHL3_03385, CHL3_03387, CHL3_03078, CHL3_03555	0.979428	L-histidine biosynthesis
L-phenylalanine biosynthesis I	PHESYN	DAMOA1_02204, DAMOA1_01443, DAMOA1_02713, DAMOA1_01032, DAMOA1_01314	1.09971	L-proline biosynthesis I (from L-glutamate)	PROSYN-PWY	AMXK1_01100, AMXK1_02268, AMXK1_01863	0.54955	L-lysine biosynthesis VI	PWY-5097	AMXB1_01447, AMXB1_02318, AMXB1_01917, AMXB1_01158, AMXB1_01347, AMXB1_01937, AMXB1_02471	0.786495	L-histidine biosynthesis	HISTSYN-PWY	AMXB2_00089, AMXB2_00088, AMXB2_00087, AMXB2_03237, AMXB2_01221, AMXB2_03118	1.18708	L-methionine degradation II	PWY-701	BAC2_02676, BAC2_02394	0.813024		L-isoleucine biosynthesis IV	PWY-5104	DAMOB1_00159, DAMOB1_00158, DAMOB1_01072, DAMOB1_03035, DAMOB1_00344, DAMOB1_02062, DAMOB1_00611	1.48548	L-isoleucine degradation I	ILEUDEG-PWY	DAMOB2_01620, DAMOB2_02217, DAMOB2_01793, DAMOB2_02681	1.04907	L-proline biosynthesis I (from L-glutamate)	PROSYN-PWY	AMXK1_01100, AMXK1_02268, AMXK1_01863	1.33403	L-leucine biosynthesis	LEUSYN-PWY	AMXB1_03151, AMXB1_00210, AMXB1_03212, AMXB1_01452, AMXB1_03275, AMXB1_02140, AMXB1_02142, AMXB1_02628	1.88719	L-histidine biosynthesis	HISTSYN-PWY	AMXB2_00089, AMXB2_00088, AMXB2_00087, AMXB2_03237, AMXB2_01221, AMXB2_03118	2.12171	L-leucine biosynthesis	LEUSYN-PWY	VER1_06464, VER1_00382, VER1_01911, VER1_00400, VER1_00198, VER1_03660	3.12674	L-glutamine degradation II	GLUTAMINEFUM-PWY	CHL3_02813, CHL3_00493, CHL3_00155	3.67065	L-histidine degradation II
L-proline biosynthesis I (from L-glutamate)	PROSYN-PWY	DAMOA1_00691, DAMOA1_00773, DAMOA1_00772	0.977624	L-serine biosynthesis I	SERSYN-PWY	AMXK1_02020, AMXK1_02497	0.923051	L-methionine degradation I (to L-homocysteine)	METHIONINE-DEG1-PWY	AMXB1_01718, AMXB1_00223, AMXB1_01719	0.769897	L-histidine degradation III	PWY-5030	AMXB2_03333, AMXB2_00623, AMXB2_02461, AMXB2_02727, AMXB2_00560, AMXB2_00632	0.763331	L-phenylalanine biosynthesis I	PHESYN	BAC2_00305, BAC2_01157	1.24739		L-isoleucine degradation I	ILEUDEG-PWY	DAMOB1_03035, DAMOB1_00344, DAMOB1_01962, DAMOB1_01495, DAMOB1_00833	1.37264	L-leucine biosynthesis	LEUSYN-PWY	DAMOB2_01973, DAMOB2_01620, DAMOB2_02217, DAMOB2_00224, DAMOB2_00828, DAMOB2_00829	1.86748	L-serine biosynthesis I	SERSYN-PWY	AMXK1_02020, AMXK1_02497	1.54628	L-lysine biosynthesis VI	PWY-5097	AMXB1_01447, AMXB1_02318, AMXB1_01917, AMXB1_01158, AMXB1_01347, AMXB1_01937, AMXB1_02471	1.73461	L-histidine degradation III	PWY-5030	AMXB2_03333, AMXB2_00623, AMXB2_02461, AMXB2_02727, AMXB2_00560, AMXB2_00632	1.70749	L-lysine biosynthesis VI	PWY-5097	VER1_01119, VER1_01454, VER1_02652, VER1_01759, VER1_02204, VER1_06766, VER1_06767, VER1_00477, VER1_02205, VER1_00163, VER1_02203	1.87601	L-histidine biosynthesis	HISTSYN-PWY	CHL3_04923, CHL3_04924, CHL3_03382, CHL3_02173, CHL3_03460, CHL3_03383, CHL3_03384, CHL3_03387, CHL3_03385, CHL3_03386, CHL3_03389, CHL3_03388, CHL3_03380, CHL3_03381	0.594532	L-leucine biosynthesis
L-proline degradation	PROUT-PWY	DAMOA1_02766	1.10399	L-threonine biosynthesis	HOMOSER-THRESYN-PWY	AMXK1_02443, AMXK1_01136	0.810178	L-phenylalanine biosynthesis I	PHESYN	AMXB1_01778, AMXB1_02012, AMXB1_02467	0.943094	L-isoleucine biosynthesis IV	PWY-5104	AMXB2_00396, AMXB2_00395, AMXB2_02946, AMXB2_02945, AMXB2_01871, AMXB2_02454	0.831127	L-proline degradation	PROUT-PWY	BAC2_02774, BAC2_00247	1.09661		L-leucine biosynthesis	LEUSYN-PWY	DAMOB1_02350, DAMOB1_03035, DAMOB1_00344, DAMOB1_01200, DAMOB1_00911, DAMOB1_00912, DAMOB1_02165	1.66753	L-lysine biosynthesis VI	PWY-5097	DAMOB2_02606, DAMOB2_00225, DAMOB2_00694, DAMOB2_00697, DAMOB2_00693, DAMOB2_00691, DAMOB2_01323, DAMOB2_00695	1.38875	L-threonine biosynthesis	HOMOSER-THRESYN-PWY	AMXK1_02443, AMXK1_01136	2.0912	L-methionine degradation I (to L-homocysteine)	METHIONINE-DEG1-PWY	AMXB1_01718, AMXB1_00223, AMXB1_01719	2.81156	L-isoleucine biosynthesis IV	PWY-5104	AMXB2_00396, AMXB2_00395, AMXB2_02946, AMXB2_02945, AMXB2_01871, AMXB2_02454	1.40451	L-proline biosynthesis I (from L-glutamate)	PROSYN-PWY	VER1_05122, VER1_01580, VER1_04252	1.68162	L-isoleucine biosynthesis I (from threonine)	ILEUSYN-PWY	CHL3_03909, CHL3_00857, CHL3_03086, CHL3_05186, CHL3_02154, CHL3_05078, CHL3_04515, CHL3_01040, CHL3_03268	1.73834	L-leucine degradation I
L-threonine biosynthesis	HOMOSER-THRESYN-PWY	DAMOA1_01565, DAMOA1_01649, DAMOA1_01610, DAMOA1_00866	0.722152	L-threonine degradation II	THREONINE-DEG2-PWY	AMXK1_00854, AMXK1_00855	1.29906	L-proline biosynthesis I (from L-glutamate)	PROSYN-PWY	AMXB1_01849, AMXB1_01227, AMXB1_02410	0.923366	L-isoleucine degradation I	ILEUDEG-PWY	AMXB2_01871, AMXB2_02454, AMXB2_02669	0.925352	L-serine biosynthesis I	SERSYN-PWY	BAC2_02852, BAC2_00851, BAC2_00878	0.819739		L-lysine biosynthesis VI	PWY-5097	DAMOB1_01452, DAMOB1_01201, DAMOB1_01355, DAMOB1_01358, DAMOB1_01354, DAMOB1_01353, DAMOB1_01114, DAMOB1_01356	1.35544	L-methionine degradation I (to L-homocysteine)	METHIONINE-DEG1-PWY	DAMOB2_00377, DAMOB2_00572, DAMOB2_00378	3.04174	L-threonine degradation II	THREONINE-DEG2-PWY	AMXK1_00854, AMXK1_00855	24.1494	L-phenylalanine biosynthesis I	PHESYN	AMXB1_01778, AMXB1_02012, AMXB1_02467	6.30289	L-isoleucine degradation I	ILEUDEG-PWY	AMXB2_01871, AMXB2_02454, AMXB2_02669	1.59829	L-serine degradation	SERDEG-PWY	VER1_03801, VER1_03167	2.7855	L-isoleucine biosynthesis IV	PWY-5104	CHL3_00460, CHL3_00459, CHL3_03909, CHL3_00857, CHL3_00295, CHL3_05034, CHL3_02844, CHL3_04485, CHL3_04653, CHL3_04892, CHL3_02711, CHL3_01976	1.91603	L-lysine biosynthesis I
L-threonine degradation II	THREONINE-DEG2-PWY	DAMOA1_01769, DAMOA1_01438, DAMOA1_01010	0.388759	L-tryptophan biosynthesis	TRPSYN-PWY	AMXK1_00465, AMXK1_01616, AMXK1_01617	1.35128	L-serine biosynthesis I	SERSYN-PWY	AMXB1_00597, AMXB1_01458, AMXB1_01093	0.927926	L-leucine biosynthesis	LEUSYN-PWY	AMXB2_01612, AMXB2_01871, AMXB2_02454, AMXB2_00538, AMXB2_02393, AMXB2_01357, AMXB2_01359	0.861218	L-serine degradation	SERDEG-PWY	BAC2_02955	1.07686		L-methionine degradation I (to L-homocysteine)	METHIONINE-DEG1-PWY	DAMOB1_00192, DAMOB1_02644, DAMOB1_02645	9.09672	L-phenylalanine biosynthesis I	PHESYN	DAMOB2_02611, DAMOB2_00267	1.08193	L-tryptophan biosynthesis	TRPSYN-PWY	AMXK1_00465, AMXK1_01616, AMXK1_01617	4.61957	L-proline biosynthesis I (from L-glutamate)	PROSYN-PWY	AMXB1_01849, AMXB1_01227, AMXB1_02410	0.600519	L-leucine biosynthesis	LEUSYN-PWY	AMXB2_01612, AMXB2_01871, AMXB2_02454, AMXB2_00538, AMXB2_02393, AMXB2_01357, AMXB2_01359	2.06043	L-threonine biosynthesis	HOMOSER-THRESYN-PWY	VER1_00489, VER1_00796	5.00584	L-isoleucine degradation I	ILEUDEG-PWY	CHL3_03909, CHL3_00857, CHL3_01157, CHL3_01164, CHL3_04114, CHL3_00114, CHL3_04179, CHL3_04180, CHL3_04482, CHL3_02645, CHL3_01864, CHL3_00747, CHL3_00748	2.19856	L-methionine biosynthesis III
L-tryptophan biosynthesis	TRPSYN-PWY	DAMOA1_03125, DAMOA1_01470, DAMOA1_01471, DAMOA1_01161, DAMOA1_03123, DAMOA1_03124	0.615187	L-valine biosynthesis	VALSYN-PWY	AMXK1_01286, AMXK1_01902, AMXK1_01143	0.850813	L-threonine biosynthesis	HOMOSER-THRESYN-PWY	AMXB1_03318, AMXB1_01722, AMXB1_02145	1.06556	L-leucine degradation IV (Stickland reaction)	PWY-7767	AMXB2_01871, AMXB2_02454, AMXB2_03194	0.852832	L-threonine degradation I	PWY-5437	BAC2_01852, BAC2_02955	0.90288		L-phenylalanine biosynthesis I	PHESYN	DAMOB1_01457, DAMOB1_01252	0.926222	L-proline biosynthesis I (from L-glutamate)	PROSYN-PWY	DAMOB2_01621, DAMOB2_00401, DAMOB2_00400	0.595583	L-valine biosynthesis	VALSYN-PWY	AMXK1_01286, AMXK1_01902, AMXK1_01143	1.6543	L-serine biosynthesis I	SERSYN-PWY	AMXB1_00597, AMXB1_01458, AMXB1_01093	3.22498	L-leucine degradation IV (Stickland reaction)	PWY-7767	AMXB2_01871, AMXB2_02454, AMXB2_03194	1.374	L-threonine degradation I	PWY-5437	VER1_06609, VER1_03801, VER1_06930, VER1_03167	3.68656	L-leucine biosynthesis	LEUSYN-PWY	CHL3_03909, CHL3_00857, CHL3_03087, CHL3_01466, CHL3_01479	1.07547	L-methionine degradation I (to L-homocysteine)
L-tyrosine biosynthesis I	TYRSYN	DAMOA1_00480, DAMOA1_01443, DAMOA1_02713, DAMOA1_01032, DAMOA1_01314	1.02093	glycine biosynthesis I	GLYSYN-PWY	AMXK1_00272	0.949016	L-threonine degradation II	THREONINE-DEG2-PWY	AMXB1_00343, AMXB1_00336	0.60145	L-lysine biosynthesis VI	PWY-5097	AMXB2_00892, AMXB2_00094, AMXB2_02739, AMXB2_02366, AMXB2_02543, AMXB2_00794, AMXB2_00857	0.887808	L-threonine degradation II	THREONINE-DEG2-PWY	BAC2_02688, BAC2_02155, BAC2_02689	1.19028		L-proline biosynthesis I (from L-glutamate)	PROSYN-PWY	DAMOB1_00343, DAMOB1_02870, DAMOB1_02871	1.10034	L-threonine biosynthesis	HOMOSER-THRESYN-PWY	DAMOB2_01598, DAMOB2_02159, DAMOB2_02316, DAMOB2_00881	1.64787	glycine biosynthesis I	GLYSYN-PWY	AMXK1_00272	4.0503	L-threonine biosynthesis	HOMOSER-THRESYN-PWY	AMXB1_03318, AMXB1_01722, AMXB1_02145	1.81858	L-lysine biosynthesis VI	PWY-5097	AMXB2_00892, AMXB2_00094, AMXB2_02739, AMXB2_02366, AMXB2_02543, AMXB2_00794, AMXB2_00857	2.97809	L-threonine degradation III (to methylglyoxal)	THRDLCTCAT-PWY	VER1_05196, VER1_04056	0.570545	L-leucine degradation I	LEU-DEG2-PWY	CHL3_03909, CHL3_00857, CHL3_04179, CHL3_04180, CHL3_04482, CHL3_02645, CHL3_01864, CHL3_00747, CHL3_00748, CHL3_05224	2.07713	L-methionine degradation II
L-valine biosynthesis	VALSYN-PWY	DAMOA1_02208, DAMOA1_00716	0.656356	glycine biosynthesis II	GLYCINE-SYN2-PWY	AMXK1_01207, AMXK1_00861, AMXK1_00699, AMXK1_01208	1.37922	L-tryptophan biosynthesis	TRPSYN-PWY	AMXB1_00018, AMXB1_01132, AMXB1_01257, AMXB1_02635, AMXB1_02636	0.786073	L-methionine degradation I (to L-homocysteine)	METHIONINE-DEG1-PWY	AMXB2_03368, AMXB2_03067, AMXB2_03066	0.903923	L-tryptophan biosynthesis	TRPSYN-PWY	BAC2_01748, BAC2_00687	0.817638		L-threonine biosynthesis	HOMOSER-THRESYN-PWY	DAMOB1_00361, DAMOB1_01936, DAMOB1_00969, DAMOB1_00726	1.58849	L-threonine degradation II	THREONINE-DEG2-PWY	DAMOB2_02533, DAMOB2_02237, DAMOB2_02238, DAMOB2_01790	0.508221	glycine biosynthesis II	GLYCINE-SYN2-PWY	AMXK1_01207, AMXK1_00861, AMXK1_00699, AMXK1_01208	1.84567	L-threonine degradation II	THREONINE-DEG2-PWY	AMXB1_00343, AMXB1_00336	0.565097	L-methionine degradation I (to L-homocysteine)	METHIONINE-DEG1-PWY	AMXB2_03368, AMXB2_03067, AMXB2_03066	3.26617	L-tryptophan biosynthesis	TRPSYN-PWY	VER1_04149, VER1_01284, VER1_04186, VER1_06341	2.16792	L-methionine degradation II	PWY-701	CHL3_04132, CHL3_04515, CHL3_01040, CHL3_03268	1.43343	L-ornithine degradation I (L-proline biosynthesis)
glycine biosynthesis II	GLYCINE-SYN2-PWY	DAMOA1_00972, DAMOA1_02113, DAMOA1_01336, DAMOA1_02635	1.35645	glycine cleavage	GLYCLEAV-PWY	AMXK1_01207, AMXK1_00861, AMXK1_00699, AMXK1_01208	1.37922	L-tyrosine biosynthesis I	TYRSYN	AMXB1_00942, AMXB1_01778, AMXB1_02012, AMXB1_02467	0.990062	L-phenylalanine biosynthesis I	PHESYN	AMXB2_01598, AMXB2_00067, AMXB2_00854	1.07897	glycine biosynthesis I	GLYSYN-PWY	BAC2_00258	0.752135		L-threonine degradation II	THREONINE-DEG2-PWY	DAMOB1_01498	0.466628	L-tryptophan biosynthesis	TRPSYN-PWY	DAMOB2_00293, DAMOB2_00292, DAMOB2_00294, DAMOB2_00290, DAMOB2_00291	0.812967	glycine cleavage	GLYCLEAV-PWY	AMXK1_01207, AMXK1_00861, AMXK1_00699, AMXK1_01208	1.84567	L-tryptophan biosynthesis	TRPSYN-PWY	AMXB1_00018, AMXB1_01132, AMXB1_01257, AMXB1_02635, AMXB1_02636	2.27714	L-phenylalanine biosynthesis I	PHESYN	AMXB2_01598, AMXB2_00067, AMXB2_00854	2.6337	L-tyrosine biosynthesis I	TYRSYN	VER1_06729, VER1_00258	2.91963	L-proline degradation	PROUT-PWY	CHL3_02349, CHL3_00861	3.036	L-phenylalanine biosynthesis I
glycine cleavage	GLYCLEAV-PWY	DAMOA1_00972, DAMOA1_02113, DAMOA1_01336, DAMOA1_02635	1.35645					L-valine biosynthesis	VALSYN-PWY	AMXB1_00210, AMXB1_03212, AMXB1_01126	1.034	L-serine biosynthesis I	SERSYN-PWY	AMXB2_00029, AMXB2_01629	0.842672	glycine biosynthesis II	GLYCINE-SYN2-PWY	BAC2_00889, BAC2_02312, BAC2_02843, BAC2_02597, BAC2_00917, BAC2_02252, BAC2_02258, BAC2_02259	1.0385		L-tryptophan biosynthesis	TRPSYN-PWY	DAMOB1_01812, DAMOB1_01811, DAMOB1_01813, DAMOB1_01809, DAMOB1_01810	1.05881	L-tyrosine biosynthesis I	TYRSYN	DAMOB2_02614, DAMOB2_02611, DAMOB2_00267	0.837363					L-tyrosine biosynthesis I	TYRSYN	AMXB1_00942, AMXB1_01778, AMXB1_02012, AMXB1_02467	4.82323	L-serine biosynthesis I	SERSYN-PWY	AMXB2_00029, AMXB2_01629	1.89809	L-valine biosynthesis	VALSYN-PWY	VER1_06464, VER1_00382, VER1_01911, VER1_06649	2.83934	L-serine biosynthesis I	SERSYN-PWY	CHL3_03443, CHL3_00499, CHL3_01652, CHL3_04153, CHL3_00498, CHL3_04619	1.40176	L-phenylalanine degradation I (aerobic)
								glycine biosynthesis I	GLYSYN-PWY	AMXB1_00458	0.82581	L-threonine biosynthesis	HOMOSER-THRESYN-PWY	AMXB2_01362, AMXB2_03234	1.47265	glycine cleavage	GLYCLEAV-PWY	BAC2_00889, BAC2_02312, BAC2_02843, BAC2_02597, BAC2_00917, BAC2_02252, BAC2_02258, BAC2_02259	1.0385		L-tryptophan degradation I (via anthranilate)	TRPCAT-PWY	DAMOB1_00837, DAMOB1_00236, DAMOB1_00224, DAMOB1_00836	0.408933	L-valine biosynthesis	VALSYN-PWY	DAMOB2_01620, DAMOB2_02217, DAMOB2_00238	3.83624					L-valine biosynthesis	VALSYN-PWY	AMXB1_00210, AMXB1_03212, AMXB1_01126	3.20114	L-threonine biosynthesis	HOMOSER-THRESYN-PWY	AMXB2_01362, AMXB2_03234	6.09431	glycine biosynthesis I	GLYSYN-PWY	VER1_06432	2.06769	L-threonine biosynthesis	HOMOSER-THRESYN-PWY	CHL3_01944, CHL3_02734, CHL3_03933, CHL3_02481, CHL3_03047, CHL3_05118	0.794	L-phenylalanine degradation II (anaerobic)
								glycine biosynthesis II	GLYCINE-SYN2-PWY	AMXB1_01344, AMXB1_02725, AMXB1_02323, AMXB1_01343	0.891165	L-threonine degradation II	THREONINE-DEG2-PWY	AMXB2_00618, AMXB2_00617	0.673854						L-tryptophan degradation to 2-amino-3-carboxymuconate semialdehyde	PWY-5651	DAMOB1_00236, DAMOB1_02249, DAMOB1_00837, DAMOB1_00224, DAMOB1_00836	0.650169	glycine biosynthesis I	GLYSYN-PWY	DAMOB2_00930	4.09406					glycine biosynthesis I	GLYSYN-PWY	AMXB1_00458	3.74023	L-threonine degradation II	THREONINE-DEG2-PWY	AMXB2_00618, AMXB2_00617	0.622526	glycine biosynthesis II	GLYCINE-SYN2-PWY	VER1_05078, VER1_02371, VER1_02372, VER1_05820, VER1_04746, VER1_04247, VER1_02370	2.57491	L-threonine degradation I	PWY-5437	CHL3_00818, CHL3_05186, CHL3_02154, CHL3_05078, CHL3_04515, CHL3_01040, CHL3_03268	1.28442	L-proline biosynthesis I (from L-glutamate)
								glycine cleavage	GLYCLEAV-PWY	AMXB1_01344, AMXB1_02725, AMXB1_02323, AMXB1_01343	0.891165	L-tryptophan biosynthesis	TRPSYN-PWY	AMXB2_02685, AMXB2_01581, AMXB2_00277, AMXB2_02384, AMXB2_02385	1.36962						L-tyrosine biosynthesis I	TYRSYN	DAMOB1_01460, DAMOB1_01457, DAMOB1_01252	0.933235	glycine biosynthesis II	GLYCINE-SYN2-PWY	DAMOB2_02654, DAMOB2_00530, DAMOB2_02655	0.968328					glycine biosynthesis II	GLYCINE-SYN2-PWY	AMXB1_01344, AMXB1_02725, AMXB1_02323, AMXB1_01343	1.1519	L-tryptophan biosynthesis	TRPSYN-PWY	AMXB2_02685, AMXB2_01581, AMXB2_00277, AMXB2_02384, AMXB2_02385	3.04771	glycine biosynthesis III	GLYSYN-ALA-PWY	VER1_06995	1.97393	L-threonine degradation II	THREONINE-DEG2-PWY	CHL3_04870, CHL3_01481, CHL3_04873	1.56743	L-proline degradation
												L-tyrosine biosynthesis I	TYRSYN	AMXB2_01684, AMXB2_01598, AMXB2_00067, AMXB2_00854	1.11425						L-valine biosynthesis	VALSYN-PWY	DAMOB1_03035, DAMOB1_00344, DAMOB1_01216, DAMOB1_01072	2.06959	glycine cleavage	GLYCLEAV-PWY	DAMOB2_02654, DAMOB2_00530, DAMOB2_02655	0.968328					glycine cleavage	GLYCLEAV-PWY	AMXB1_01344, AMXB1_02725, AMXB1_02323, AMXB1_01343	1.1519	L-tyrosine biosynthesis I	TYRSYN	AMXB2_01684, AMXB2_01598, AMXB2_00067, AMXB2_00854	2.04008	glycine cleavage	GLYCLEAV-PWY	VER1_05078, VER1_02371, VER1_02372, VER1_05820, VER1_04746, VER1_04247, VER1_02370	2.57491	L-tryptophan biosynthesis	TRPSYN-PWY	CHL3_04739, CHL3_04740, CHL3_04738, CHL3_04741, CHL3_00468	2.68827	L-serine biosynthesis I
												L-valine biosynthesis	VALSYN-PWY	AMXB2_01871, AMXB2_02454, AMXB2_01574	0.848869						glycine biosynthesis I	GLYSYN-PWY	DAMOB1_02474	1.80732													L-valine biosynthesis	VALSYN-PWY	AMXB2_01871, AMXB2_02454, AMXB2_01574	1.95305					L-tryptophan degradation I (via anthranilate)	TRPCAT-PWY	CHL3_01038, CHL3_01882, CHL3_03707, CHL3_01037	0.814366	L-threonine biosynthesis
												glycine biosynthesis I	GLYSYN-PWY	AMXB2_00817	1.19112						glycine biosynthesis II	GLYCINE-SYN2-PWY	DAMOB1_00806, DAMOB1_00126, DAMOB1_00807	1.67765													glycine biosynthesis I	GLYSYN-PWY	AMXB2_00817	6.58664					L-tryptophan degradation to 2-amino-3-carboxymuconate semialdehyde	PWY-5651	CHL3_01882, CHL3_03707, CHL3_01038, CHL3_01037	0.814366	L-threonine degradation II
												glycine biosynthesis II	GLYCINE-SYN2-PWY	AMXB2_01825, AMXB2_02118, AMXB2_03827, AMXB2_01824, AMXB2_03304	0.822461						glycine cleavage	GLYCLEAV-PWY	DAMOB1_00806, DAMOB1_00126, DAMOB1_00807	1.67765													glycine biosynthesis II	GLYCINE-SYN2-PWY	AMXB2_01825, AMXB2_02118, AMXB2_03827, AMXB2_01824, AMXB2_03304	1.34391					L-tyrosine biosynthesis I	TYRSYN	CHL3_00886, CHL3_04250, CHL3_00500	0.937836	L-tryptophan biosynthesis
												glycine cleavage	GLYCLEAV-PWY	AMXB2_01825, AMXB2_02118, AMXB2_03827, AMXB2_01824, AMXB2_03304	0.822461																						glycine cleavage	GLYCLEAV-PWY	AMXB2_01825, AMXB2_02118, AMXB2_03827, AMXB2_01824, AMXB2_03304	1.34391					L-valine biosynthesis	VALSYN-PWY	CHL3_03909, CHL3_00857, CHL3_03086	2.55773	L-tyrosine biosynthesis I
																																													glycine biosynthesis I	GLYSYN-PWY	CHL3_04624	1.19922	L-tyrosine degradation I
																																													glycine biosynthesis II	GLYCINE-SYN2-PWY	CHL3_00608, CHL3_04409, CHL3_04879, CHL3_00442, CHL3_04878, CHL3_02981, CHL3_02992, CHL3_03003, CHL3_03004	2.86671	L-valine biosynthesis
																																													glycine cleavage	GLYCLEAV-PWY	CHL3_00608, CHL3_04409, CHL3_04879, CHL3_00442, CHL3_04878, CHL3_02981, CHL3_02992, CHL3_03003, CHL3_03004	2.86671	glycine biosynthesis I
																																																	glycine biosynthesis II
																																																	glycine biosynthesis III
																																																	glycine cleavage
[truncated: 3 more columns]

## Sheet: transporters-tpm
Biofilm system 1											Biofilm system 2
DAMOA1		AMXK1		AMXB1		AMXB2		BAC2			DAMOB1		DAMOB2		AMXK1		AMXB1		AMXB2		VER1		CHL3		PRO7
Substrates	TPM-fold	Substrates	TPM-fold	Substrates	TPM-fold	Substrates	TPM-fold	Substrates	TPM-fold		Substrates	TPM-fold	Substrates	TPM-fold	Substrates	TPM-fold	Substrates	TPM-fold	Substrates	TPM-fold	Substrates	TPM-fold	Substrates	TPM-fold	Substrates	TPM-fold
CHEBI:8526;protein polypeptide chain	6.39429	CHEBI:8526;protein polypeptide chain|CHEBI:4291;deoxyribonucleic acid	10.2089	CHEBI:4634;dipeptide|CHEBI:17549;5-aminolevulinic acid|CHEBI:5651;ferroheme b	1.30451	CHEBI:8526;protein polypeptide chain|CHEBI:4291;deoxyribonucleic acid	11.066	CHEBI:14911;protein	6.64517		CHEBI:36080;protein	6.12159	CHEBI:8526;protein polypeptide chain	40.225	CHEBI:8526;protein polypeptide chain|CHEBI:4291;deoxyribonucleic acid	13.7849	CHEBI:4634;dipeptide|CHEBI:17549;5-aminolevulinic acid|CHEBI:5651;ferroheme b	0.225098	CHEBI:8526;protein polypeptide chain|CHEBI:4291;deoxyribonucleic acid	309.103	CHEBI:25906;peptide|CHEBI:25105;macrolide antibiotic|CHEBI:72316;virulence factor	0.659384	CHEBI:25906;peptide|CHEBI:25105;macrolide antibiotic|CHEBI:72316;virulence factor	0.530092	CHEBI:8526;protein polypeptide chain|CHEBI:8322;polysaccharide|CHEBI:23888;drug	3.89814
CHEBI:6308;L-threonine|CHEBI:6171;L-alanine|CHEBI:6301;L-serine|CHEBI:5460;glycine	2.08612	CHEBI:8526;protein polypeptide chain	10.7792	CHEBI:5437;glutathione	1.13366	CHEBI:8526;protein polypeptide chain	10.8175	CHEBI:7755;oligopeptide	2.84581		CHEBI:8526;protein polypeptide chain|CHEBI:4291;deoxyribonucleic acid	7.56233	CHEBI:8526;protein polypeptide chain|CHEBI:4291;deoxyribonucleic acid	14.7299	CHEBI:8526;protein polypeptide chain	44.5116	CHEBI:5437;glutathione	0.165216	CHEBI:8526;protein polypeptide chain	38.9261	CHEBI:8526;protein polypeptide chain	85.3313	CHEBI:7755;oligopeptide	13.7912	CHEBI:8526;protein polypeptide chain|CHEBI:4291;deoxyribonucleic acid	5.70345
CHEBI:36080;protein	1.46473	CHEBI:14911;protein	0.888181	CHEBI:8526;protein polypeptide chain|CHEBI:4291;deoxyribonucleic acid	23.9693	CHEBI:25094;lysine|CHEBI:2643;arginine|CHEBI:5733;histidine	0.493888	CHEBI:9175;sodium(1+)|CHEBI:5584;hydron|CHEBI:29987;glutamate(2-)|CHEBI:29995;aspartate(2-)	1.25054		CHEBI:8526;protein polypeptide chain	29.1524	CHEBI:21301;L-glutamate(1-)	1.05184	CHEBI:14911;protein	0.693965	CHEBI:8526;protein polypeptide chain|CHEBI:4291;deoxyribonucleic acid	89.9333	CHEBI:25094;lysine|CHEBI:2643;arginine|CHEBI:5733;histidine	0.488007	CHEBI:8526;protein polypeptide chain|CHEBI:4291;deoxyribonucleic acid	43.5663	CHEBI:5437;glutathione	16.6981	CHEBI:5019;ferrichrome	1.33814
CHEBI:6829;methionine	0.558593	CHEBI:36080;protein	5.36337	CHEBI:8526;protein polypeptide chain	10.8962	CHEBI:29987;glutamate(2-)|CHEBI:29995;aspartate(2-)|CHEBI:22653;asparagine|CHEBI:5432;glutamine	0.842794	CHEBI:8526;protein polypeptide chain	9.52093		CHEBI:14911;protein	2.61383	CHEBI:28300;glutamine	0.0997699	CHEBI:36080;protein	9.03075	CHEBI:8526;protein polypeptide chain	41.0862	CHEBI:29987;glutamate(2-)|CHEBI:29995;aspartate(2-)|CHEBI:22653;asparagine|CHEBI:5432;glutamine	0.349764	CHEBI:36080;protein	4.35011	CHEBI:7990;peptide	58.8961	CHEBI:8526;protein polypeptide chain	120.46
CHEBI:22563;anion|CHEBI:29987;glutamate(2-)|CHEBI:29995;aspartate(2-)	0.237416	CHEBI:6308;L-threonine|CHEBI:6171;L-alanine|CHEBI:6301;L-serine|CHEBI:5460;glycine	0.373992	CHEBI:28300;glutamine	0.606705	CHEBI:6207;L-cysteine|CHEBI:25106;macrolide|CHEBI:4841;erythromycin A|CHEBI:23888;drug	0.445385	CHEBI:5584;hydron|CHEBI:8526;protein polypeptide chain	0.841516		CHEBI:21301;L-glutamate(1-)	1.11252	CHEBI:16857;L-threonine|CHEBI:17191;L-isoleucine|CHEBI:2539;alanine|CHEBI:9116;serine|CHEBI:25017;leucine|CHEBI:27266;valine	0.522853	CHEBI:6308;L-threonine|CHEBI:6171;L-alanine|CHEBI:6301;L-serine|CHEBI:5460;glycine	0.201607	CHEBI:28300;glutamine	0.116443	CHEBI:6207;L-cysteine|CHEBI:25106;macrolide|CHEBI:4841;erythromycin A|CHEBI:23888;drug	0.249102	CHEBI:6308;L-threonine|CHEBI:6171;L-alanine|CHEBI:6301;L-serine|CHEBI:5460;glycine	3.55105	CHEBI:4634;dipeptide|CHEBI:17549;5-aminolevulinic acid|CHEBI:5651;ferroheme b	2.33027	CHEBI:2642;alpha-amino acid	2.37286
		CHEBI:29987;glutamate(2-)|CHEBI:29995;aspartate(2-)	0.557386	CHEBI:2642;alpha-amino acid	0.404754	CHEBI:14911;protein	2.23192	CHEBI:8526;protein polypeptide chain|CHEBI:4291;deoxyribonucleic acid	9.0201		CHEBI:3073;glycine betaine|CHEBI:26271;proline	0.169356	CHEBI:1786;gamma-aminobutyric acid|CHEBI:2642;alpha-amino acid	3.329	CHEBI:29987;glutamate(2-)|CHEBI:29995;aspartate(2-)	0.259913	CHEBI:2642;alpha-amino acid	0.681064	CHEBI:14911;protein	10.8067	CHEBI:6207;L-cysteine|CHEBI:25106;macrolide|CHEBI:4841;erythromycin A|CHEBI:23888;drug	4.27282	CHEBI:9742;tripeptide|CHEBI:4634;dipeptide	1.42029	CHEBI:25906;peptide	3.88528
		CHEBI:2642;alpha-amino acid	1.05287	CHEBI:7990;peptide|CHEBI:24396;glycopeptide	0.307466	CHEBI:2642;alpha-amino acid	0.351164	CHEBI:9175;sodium(1+)|CHEBI:2539;alanine	0.645688		CHEBI:5584;hydron|CHEBI:8526;protein polypeptide chain	1.77639	CHEBI:14911;protein|CHEBI:4291;deoxyribonucleic acid	1.3946	CHEBI:2642;alpha-amino acid	0.894673	CHEBI:7990;peptide|CHEBI:24396;glycopeptide	0.0936764	CHEBI:4984;fatty acid	2.59334	CHEBI:14911;protein	8.61267	CHEBI:14911;protein|CHEBI:4291;deoxyribonucleic acid	0.566065	CHEBI:2643;arginine	1.34394
		CHEBI:25094;lysine|CHEBI:2643;arginine|CHEBI:5733;histidine	0.409631	CHEBI:7990;peptide|CHEBI:9116;serine|CHEBI:22582;antimicrobial agent	0.913405	CHEBI:7990;peptide|CHEBI:9116;serine|CHEBI:22582;antimicrobial agent	0.838197	CHEBI:36080;protein	4.11078		CHEBI:28300;glutamine	0.0655775	CHEBI:36080;protein	7.71246	CHEBI:25094;lysine|CHEBI:2643;arginine|CHEBI:5733;histidine	0.898237	CHEBI:7990;peptide|CHEBI:9116;serine|CHEBI:22582;antimicrobial agent	0.253341	CHEBI:2642;alpha-amino acid	0.158983	CHEBI:5437;glutathione|CHEBI:9742;tripeptide|CHEBI:4634;dipeptide	0.915775	CHEBI:8526;protein polypeptide chain	31.6016	CHEBI:14911;protein	0.679636
		CHEBI:5460;glycine|CHEBI:2539;alanine|CHEBI:22653;asparagine|CHEBI:5432;glutamine	0.468708	CHEBI:36080;protein	6.29742	CHEBI:36080;protein	2.54706	CHEBI:2642;alpha-amino acid	1.34858		CHEBI:16857;L-threonine|CHEBI:17191;L-isoleucine|CHEBI:2539;alanine|CHEBI:9116;serine|CHEBI:25017;leucine|CHEBI:27266;valine	0.290929	CHEBI:14911;protein	4.24521	CHEBI:5460;glycine|CHEBI:2539;alanine|CHEBI:22653;asparagine|CHEBI:5432;glutamine	0.675515	CHEBI:36080;protein	2.46864	CHEBI:7990;peptide|CHEBI:9116;serine|CHEBI:22582;antimicrobial agent	1.11182	CHEBI:30031;succinate(2-)|CHEBI:29806;fumarate(2-)|CHEBI:29995;aspartate(2-)|CHEBI:5589;hydrogencarbonate	0.10315	CHEBI:2642;alpha-amino acid	7.56904	CHEBI:7990;peptide	0.619445
		CHEBI:14911;protein|CHEBI:4291;deoxyribonucleic acid	0.629357	CHEBI:14911;protein|CHEBI:4291;deoxyribonucleic acid	0.565384	CHEBI:16857;L-threonine|CHEBI:9116;serine|CHEBI:5733;histidine|CHEBI:8089;phenylalanine|CHEBI:9769;tryptophan|CHEBI:9800;tyrosine	0.539586	CHEBI:2642;alpha-amino acid|CHEBI:4879;ethanol	0.407233		CHEBI:1786;gamma-aminobutyric acid|CHEBI:2642;alpha-amino acid	2.56653	CHEBI:5584;hydron|CHEBI:8526;protein polypeptide chain	3.89445	CHEBI:14911;protein|CHEBI:4291;deoxyribonucleic acid	1.74549	CHEBI:14911;protein|CHEBI:4291;deoxyribonucleic acid	0.0995709	CHEBI:3290;cadmium(2+)|CHEBI:23337;cobalt(2+)|CHEBI:23380;copper(2+)|CHEBI:25517;nickel(2+)|CHEBI:10113;zinc(2+)	0.574049	CHEBI:29987;glutamate(2-)|CHEBI:29989;D-glutamate(2-)|CHEBI:21301;L-glutamate(1-)|CHEBI:63072;L-homocysteinate	1.58534	CHEBI:14911;protein	4.19296	CHEBI:9175;sodium(1+)|CHEBI:5584;hydron|CHEBI:26272;L-proline betaine|CHEBI:3424;carnitinium|CHEBI:3073;glycine betaine|CHEBI:7077;N,N-dimethylglycine|CHEBI:26271;proline|CHEBI:9406;taurine|CHEBI:17964;pipecolic acid|CHEBI:4756;ectoine|CHEBI:86390;3-pyridylacetic acid	1.81179
				CHEBI:14911;protein	1.08051			CHEBI:6207;L-cysteine|CHEBI:25106;macrolide|CHEBI:4841;erythromycin A|CHEBI:23888;drug	0.898533		CHEBI:14911;protein|CHEBI:4291;deoxyribonucleic acid	1.65773	CHEBI:3073;glycine betaine|CHEBI:26271;proline	0.299828			CHEBI:14911;protein	0.89097	CHEBI:7435;ammonium|CHEBI:7434;ammonia|CHEBI:3283;carbon dioxide	9.06977	CHEBI:5460;glycine|CHEBI:2539;alanine|CHEBI:22653;asparagine|CHEBI:5432;glutamine	0	CHEBI:5437;glutathione|CHEBI:4050;cysteine	0.758011	CHEBI:5584;hydron|CHEBI:8526;protein polypeptide chain	1.49931
				CHEBI:25906;peptide|CHEBI:25105;macrolide antibiotic|CHEBI:72316;virulence factor	0.646423			CHEBI:5437;glutathione	0.469134		CHEBI:25906;peptide|CHEBI:25105;macrolide antibiotic|CHEBI:72316;virulence factor	0.798456					CHEBI:25906;peptide|CHEBI:25105;macrolide antibiotic|CHEBI:72316;virulence factor	0.492183	CHEBI:36080;protein	1.92426	CHEBI:15361;pyruvate|CHEBI:25906;peptide	0.42514	CHEBI:16857;L-threonine|CHEBI:17191;L-isoleucine|CHEBI:2539;alanine|CHEBI:9116;serine|CHEBI:25017;leucine|CHEBI:27266;valine	49.6383	CHEBI:8650;putrescine	12.75
				CHEBI:6207;L-cysteine|CHEBI:25106;macrolide|CHEBI:4841;erythromycin A|CHEBI:23888;drug	0.381539			CHEBI:6308;L-threonine|CHEBI:6171;L-alanine|CHEBI:6301;L-serine|CHEBI:5460;glycine	0.829685								CHEBI:6207;L-cysteine|CHEBI:25106;macrolide|CHEBI:4841;erythromycin A|CHEBI:23888;drug	1.09931	CHEBI:16857;L-threonine|CHEBI:9116;serine|CHEBI:5733;histidine|CHEBI:8089;phenylalanine|CHEBI:9769;tryptophan|CHEBI:9800;tyrosine	0.234081	CHEBI:2642;alpha-amino acid	3.07232	CHEBI:1786;gamma-aminobutyric acid|CHEBI:2642;alpha-amino acid	0.3438	CHEBI:9218;spermidine|CHEBI:8650;putrescine	0
				CHEBI:5460;glycine	0.410803			CHEBI:25906;peptide	0.646694								CHEBI:5460;glycine	0.261006			CHEBI:9175;sodium(1+)|CHEBI:5584;hydron|CHEBI:29987;glutamate(2-)|CHEBI:29995;aspartate(2-)	0.853042	CHEBI:2642;alpha-amino acid|CHEBI:4879;ethanol	0.835527	CHEBI:5584;hydron|CHEBI:9742;tripeptide|CHEBI:4634;dipeptide	0.283721
								CHEBI:25094;lysine	0.791895												CHEBI:14911;protein|CHEBI:4291;deoxyribonucleic acid	0.558128	CHEBI:72816;L-alanyl-L-alanine	2.06762	CHEBI:6246;L-homoserine|CHEBI:6301;L-serine	4.19414
																					CHEBI:16857;L-threonine|CHEBI:9116;serine	1.18139	CHEBI:22918;branched-chain amino acid	0.237867	CHEBI:15361;pyruvate|CHEBI:25906;peptide	0.292663
																							CHEBI:9218;spermidine|CHEBI:8650;putrescine	3.94442	CHEBI:383703;3,6-diamino-10-methylacridinium chloride|CHEBI:90405;pyronin B|CHEBI:4883;ethidium bromide|CHEBI:5584;hydron|CHEBI:44107;malachite green cation|CHEBI:3056;Benzyl viologen	0.762603
																							CHEBI:60903;N-(4-aminobenzoyl)-L-glutamate	0.133036	CHEBI:33709;amino acid	0.670367
																							CHEBI:24636;proton|CHEBI:8526;protein polypeptide chain	0.377598
																							CHEBI:3073;glycine betaine|CHEBI:26271;proline	1.30223
																							CHEBI:8650;putrescine	0.882397

## Sheet: transporters-gene_counts
	DAMOA1	DAMOB1	DAMOB2	AMXK1	AMXB1	AMXB2	BAC2	VER1	CHL3	PRO7
CHEBI:14311;glucarate(2-)								1
CHEBI:14911;protein	3	4	2	1	1	3	7	3	3	2
CHEBI:14911;protein|CHEBI:4291;deoxyribonucleic acid		1	1	1	1			1	1
CHEBI:15361;pyruvate|CHEBI:25906;peptide								1		1
CHEBI:16857;L-threonine|CHEBI:17191;L-isoleucine|CHEBI:2539;alanine|CHEBI:9116;serine|CHEBI:25017;leucine|CHEBI:27266;valine		2	2						15
CHEBI:16857;L-threonine|CHEBI:9116;serine								1
CHEBI:16857;L-threonine|CHEBI:9116;serine|CHEBI:5733;histidine|CHEBI:8089;phenylalanine|CHEBI:9769;tryptophan|CHEBI:9800;tyrosine						1
CHEBI:1786;gamma-aminobutyric acid|CHEBI:2642;alpha-amino acid		1	1						1
CHEBI:21301;L-glutamate(1-)		1	1
CHEBI:22563;anion|CHEBI:29987;glutamate(2-)|CHEBI:29995;aspartate(2-)	1
CHEBI:22918;branched-chain amino acid									1
CHEBI:24636;proton|CHEBI:8526;protein polypeptide chain									1
CHEBI:25094;lysine							1
CHEBI:25094;lysine|CHEBI:2643;arginine|CHEBI:5733;histidine				1		1
CHEBI:25906;peptide							1			3
CHEBI:25906;peptide|CHEBI:25105;macrolide antibiotic|CHEBI:72316;virulence factor		1			1			2	2
CHEBI:2642;alpha-amino acid				1	1	1	1	5	7	3
CHEBI:2642;alpha-amino acid|CHEBI:4879;ethanol							1		1
CHEBI:2643;arginine										1
CHEBI:28300;glutamine		1	1		1
CHEBI:29987;glutamate(2-)|CHEBI:29989;D-glutamate(2-)|CHEBI:21301;L-glutamate(1-)|CHEBI:63072;L-homocysteinate								1
CHEBI:29987;glutamate(2-)|CHEBI:29995;aspartate(2-)				1
CHEBI:29987;glutamate(2-)|CHEBI:29995;aspartate(2-)|CHEBI:22653;asparagine|CHEBI:5432;glutamine						1
CHEBI:30031;succinate(2-)|CHEBI:29806;fumarate(2-)|CHEBI:29995;aspartate(2-)|CHEBI:5589;hydrogencarbonate								1
CHEBI:3073;glycine betaine|CHEBI:26271;proline		1	1						1
CHEBI:33709;amino acid										1
CHEBI:36080;protein	2	5	5	4	5	2	5	7
CHEBI:4634;dipeptide|CHEBI:17549;5-aminolevulinic acid|CHEBI:5651;ferroheme b					1				1
CHEBI:5437;glutathione					1		1		4
CHEBI:5437;glutathione|CHEBI:4050;cysteine									1
CHEBI:5437;glutathione|CHEBI:9742;tripeptide|CHEBI:4634;dipeptide								1
CHEBI:5460;glycine					1
CHEBI:5460;glycine|CHEBI:2539;alanine|CHEBI:22653;asparagine|CHEBI:5432;glutamine				1				1
CHEBI:5584;hydron|CHEBI:8526;protein polypeptide chain		2	2				1			2
CHEBI:5584;hydron|CHEBI:9742;tripeptide|CHEBI:4634;dipeptide										1
CHEBI:60903;N-(4-aminobenzoyl)-L-glutamate (dipeptide)									1
CHEBI:6207;L-cysteine|CHEBI:25106;macrolide|CHEBI:4841;erythromycin A|CHEBI:23888;drug					1	2	1	1
CHEBI:6246;L-homoserine|CHEBI:6301;L-serine										1
CHEBI:6308;L-threonine|CHEBI:6171;L-alanine|CHEBI:6301;L-serine|CHEBI:5460;glycine	2			1			1	1
CHEBI:7755;oligopeptide							4		12
CHEBI:7990;peptide									4	1
CHEBI:7990;peptide|CHEBI:24396;glycopeptide					1
CHEBI:7990;peptide|CHEBI:9116;serine|CHEBI:22582;antimicrobial agent					1	1
CHEBI:8526;protein polypeptide chain	9	13	12	11	11	12	10	16	9	18
CHEBI:8526;protein polypeptide chain|CHEBI:4291;deoxyribonucleic acid		11	11	12	27	14	10	23		6
CHEBI:8526;protein polypeptide chain|CHEBI:8322;polysaccharide|CHEBI:23888;drug										3
CHEBI:8650;putrescine									1	4
CHEBI:9175;sodium(1+)|CHEBI:2539;alanine							1
CHEBI:9175;sodium(1+)|CHEBI:5584;hydron|CHEBI:26272;L-proline betaine|CHEBI:3424;carnitinium|CHEBI:3073;glycine betaine|CHEBI:7077;N,N-dimethylglycine|CHEBI:26271;proline|CHEBI:9406;taurine|CHEBI:17964;pipecolic acid|CHEBI:4756;ectoine|CHEBI:86390;3-pyridylacetic acid										1
CHEBI:9175;sodium(1+)|CHEBI:5584;hydron|CHEBI:29987;glutamate(2-)|CHEBI:29995;aspartate(2-)							1	1
CHEBI:9218;spermidine|CHEBI:8650;putrescine									2	1
CHEBI:9742;tripeptide|CHEBI:4634;dipeptide									2
