# Supplementary material for: Phylogenetic and metabolic diversity of microbial communities performing anaerobic ammonium and methane oxidations under different nitrogen loadings
Source: ISME Commun. 2023 Apr 25;3:39. doi: 10.1038/s43705-023-00246-4 (PMC10130057; doi:10.1038/s43705-023-00246-4)
Supplement: Supplementary file 3 — Supplementary Dataset 2 [file 43705_2023_246_MOESM3_ESM.xlsx]

## Sheet: DAMOA1
Locus_tag	BS1-RNA_TPM	BS1-RNA_TPM_express_label	BS1-RNA_TPM_compare_median	ftype	gene(prokka)	EC(prokka)	product(prokka)	KO(kofam)	EC(kofam)	descipt(kofam)	KO(eggnog)	EC(eggnog)	GeneName(eggnog)	Descrip.(eggnog)	Protein names(sprot)	Gene names(sprot)	EC(sprot)	CAZy (sprot)	KO
DAMOA1_00001	127.617	Low	0.842159	CDS			hypothetical protein
DAMOA1_00002	136.325	Low	0.899621	CDS			hypothetical protein	K07114		yfbK; Ca-activated chloride channel homolog									K07114
DAMOA1_00003	113.819	Low	0.7511	CDS			hypothetical protein
DAMOA1_00004	147.46	Low	0.973102	CDS			hypothetical protein							PFAM 2-hydroxyglutaryl-CoA dehydratase, D-component
DAMOA1_00005	111.803	Low	0.737802	CDS	dbpA	3.6.4.13	ATP-dependent RNA helicase DbpA	K03725	3.6.4.-	K03725; archaea-specific helicase	K03725		ashA	DEAD DEAH box helicase domain protein	Probable ATP-dependent helicase MJ1401 (EC 3.6.4.-)	MJ1401	3.6.4.-		K03725
DAMOA1_00006	65.8736	Low	0.434706	CDS	tyrS	6.1.1.1	Tyrosine--tRNA ligase	K01866	6.1.1.1	YARS, tyrS; tyrosyl-tRNA synthetase	K01866	6.1.1.1	tyrS	Catalyzes the attachment of tyrosine to tRNA(Tyr) in a two-step reaction tyrosine is first activated by ATP to form Tyr- AMP and then transferred to the acceptor end of tRNA(Tyr)	Tyrosine--tRNA ligase (EC 6.1.1.1) (Tyrosyl-tRNA synthetase) (TyrRS)	tyrS MA_0815	6.1.1.1		K01866
DAMOA1_00007	97.4508	Low	0.643088	CDS			hypothetical protein							Stress responsive A/B Barrel Domain
DAMOA1_00008	110.056	Low	0.726269	CDS	ccsA_1		Cytochrome c biogenesis protein CcsA							COG1138 Cytochrome c biogenesis factor	Cytochrome c-type biogenesis protein CcmF	ccmF HI_1094			K02198
DAMOA1_00009	174.413	High	1.15097	CDS	dsbD_1	1.8.1.8	Thiol:disulfide interchange protein DsbD
DAMOA1_00010	133.903	Low	0.883637	CDS			hypothetical protein							PFAM 4Fe-4S
DAMOA1_00011	242.506	High	1.60032	CDS			hypothetical protein
DAMOA1_00012	440.072	High	2.90408	CDS	dsbD_2	1.8.1.8	Thiol:disulfide interchange protein DsbD							Protein of unknown function, DUF255
DAMOA1_00013	253.063	High	1.66999	CDS	hpkA		Archaeal histone A						hstA	Histone-like transcription factor (CBF/NF-Y) and archaeal histone	Probable archaeal histone A1-1	hpyA1-1 AF_0337
DAMOA1_00014	235.304	High	1.55279	CDS		3.5.3.24	N(1)-aminopropylagmatine ureohydrolase	K01480	3.5.3.11	speB; agmatinase	K01476,K01480	3.5.3.1,3.5.3.11	speB	Belongs to the arginase family	Agmatinase (EC 3.5.3.11)	speB MJ0309	3.5.3.11		K01480
DAMOA1_00015	199.042	High	1.3135	CDS	eif5a		Translation initiation factor 5A	K03263		EIF5A; translation initiation factor 5A	K03263		eif5a	Functions by promoting the formation of the first peptide bond	Translation initiation factor 5A (Hypusine-containing protein) (eIF-5A)	eIF5A Mthe_1686			K03263
DAMOA1_00016	226.024	High	1.49156	CDS			hypothetical protein
DAMOA1_00017	158.859	High	1.04833	CDS			hypothetical protein
DAMOA1_00018	175.829	High	1.16031	CDS	hisD_1	1.1.1.23	Histidinol dehydrogenase	K00013	1.1.1.23	hisD; histidinol dehydrogenase	K00013	1.1.1.23	hisD	Catalyzes the sequential NAD-dependent oxidations of L- histidinol to L-histidinaldehyde and then to L-histidine	Histidinol dehydrogenase (HDH) (EC 1.1.1.23)	hisD MM_0424	1.1.1.23		K00013
DAMOA1_00019	141.225	Low	0.931954	CDS	cysS	6.1.1.16	Cysteine--tRNA ligase	K01883	6.1.1.16	CARS, cysS; cysteinyl-tRNA synthetase				Belongs to the class-I aminoacyl-tRNA synthetase family	Cysteine--tRNA ligase (EC 6.1.1.16) (Cysteinyl-tRNA synthetase) (CysRS)	cysS BHWA1_01517	6.1.1.16		K01883
DAMOA1_00020	168.382	High	1.11117	CDS	metXA	2.3.1.31	Homoserine O-acetyltransferase
DAMOA1_00021	137.376	Low	0.906558	CDS			hypothetical protein
DAMOA1_00022	144.52	Low	0.953698	CDS			hypothetical protein							Bacterial capsule synthesis protein PGA_cap
DAMOA1_00023	134.111	Low	0.885014	CDS	gph	3.1.3.18	Phosphoglycolate phosphatase	K01838	5.4.2.6	pgmB; beta-phosphoglucomutase				TIGRFAM haloacid dehalogenase superfamily, subfamily IA, variant 3 with third motif having DD or ED	Phosphatase Ta0845 (EC 3.1.3.-)	Ta0845	3.1.3.-		K01091
DAMOA1_00024	199.821	High	1.31864	CDS			Chromosomal protein MC1							Non-histone chromosomal protein MC1	Chromosomal protein MC1
DAMOA1_00025	182.967	High	1.20742	CDS	COQ5_1	2.1.1.163	2-methoxy-6-polyprenyl-1,4-benzoquinol methylase, mitochondrial							ubiE/COQ5 methyltransferase family	Uncharacterized methyltransferase YcgJ (EC 2.1.1.-)	ycgJ BSU03160	2.1.1.-		K03183
DAMOA1_00026	595.207	High	3.92783	CDS			hypothetical protein
DAMOA1_00027	211.964	High	1.39877	CDS			hypothetical protein
DAMOA1_00028				tRNA			tRNA-Cys(gca)												tRNA-Cys(gca)
DAMOA1_00029	226.69	High	1.49595	CDS			hypothetical protein	K00767	2.4.2.19	nadC, QPRT; nicotinate-nucleotide pyrophosphorylase (carboxylating)	K00767	2.4.2.19	nadC	Involved in the catabolism of quinolinic acid (QA)	Probable nicotinate-nucleotide pyrophosphorylase [carboxylating] (EC 2.4.2.19) (Quinolinate phosphoribosyltransferase [decarboxylating]) (QAPRTase)	nadC MTH_1832	2.4.2.19		K00767
DAMOA1_00030	200.529	High	1.32331	CDS	nadX	1.4.1.21	Probable L-aspartate dehydrogenase	K06989	1.4.1.21	nadX, ASPDH; aspartate dehydrogenase	K00767,K06989	1.4.1.21,2.4.2.19	nadX	Specifically catalyzes the NAD or NADP-dependent dehydrogenation of L-aspartate to iminoaspartate	L-aspartate dehydrogenase (EC 1.4.1.21)	nadX Mbur_1681	1.4.1.21		K06989
DAMOA1_00031	179.115	High	1.182	CDS	tatC_1		Sec-independent protein translocase protein TatC	K03118		tatC; sec-independent protein translocase protein TatC	K03118		tatC	Part of the twin-arginine translocation (Tat) system that transports large folded proteins containing a characteristic twin-arginine motif in their signal peptide across membranes	Sec-independent protein translocase protein TatC	tatC aq_1267			K03118
DAMOA1_00032	192.074	High	1.26752	CDS			hypothetical protein							PFAM peptidase M50
DAMOA1_00033	281.106	High	1.85505	CDS	cutA		Divalent-cation tolerance protein CutA	K03926		cutA; periplasmic divalent cation tolerance protein	K03926		cutA	PFAM CutA1 divalent ion tolerance protein	Divalent-cation tolerance protein CutA	cutA AF_1978			K03926
DAMOA1_00034	380.847	High	2.51325	CDS			Protein MTH_152							PFAM flavin reductase domain protein, FMN-binding	Uncharacterized protein AF_1786	AF_1786
DAMOA1_00035	516.943	High	3.41136	CDS			hypothetical protein	K06884		K06884; uncharacterized protein									K06884
DAMOA1_00036	253.746	High	1.67449	CDS			hypothetical protein
DAMOA1_00037	258.491	High	1.70581	CDS			hypothetical protein				K01843	5.4.3.2		4Fe-4S single cluster domain	Uncharacterized KamA family protein MJ0634	MJ0634			K01843
DAMOA1_00038	264.056	High	1.74253	CDS	ypeA	2.3.1.-	Acetyltransferase YpeA	K06718	2.3.1.178	ectA; L-2,4-diaminobutyric acid acetyltransferase	K06718,K22477	2.3.1.1,2.3.1.178		PFAM GCN5-related N-acetyltransferase	L-2,4-diaminobutyric acid acetyltransferase (DABA acetyltransferase) (EC 2.3.1.178)	ectA BH0920	2.3.1.178		K06718
DAMOA1_00039	210.454	High	1.3888	CDS	purD_1	6.3.4.13	Phosphoribosylamine--glycine ligase				K01945	6.3.4.13	purD	Phosphoribosylglycinamide synthetase, ATP-grasp (A) domain	Phosphoribosylamine--glycine ligase (EC 6.3.4.13) (GARS) (Glycinamide ribonucleotide synthetase) (Phosphoribosylglycinamide synthetase)	purD MK1071	6.3.4.13		K01945
DAMOA1_00040	209.52	High	1.38264	CDS	ablB	2.3.1.-	Beta-lysine N6-acetyltransferase	K21935	2.3.1.264	ablB; beta-lysine N6-acetyltransferase				N-acetyltransferase	Beta-lysine N6-acetyltransferase (EC 2.3.1.-)	ablB yodP MMP0862	2.3.1.-		K21935
DAMOA1_00041	188.714	High	1.24534	CDS	ablA	5.4.3.2	L-lysine 2,3-aminomutase	K01843	5.4.3.2	kamA; lysine 2,3-aminomutase				Lysine-2,3-aminomutase	L-lysine 2,3-aminomutase (LAM) (EC 5.4.3.2)	ablA kamA MMP0861	5.4.3.2		K01843
DAMOA1_00042	229.92	High	1.51726	CDS			Small-conductance mechanosensitive channel MscMJ	K16052		ynaI, mscMJ; MscS family membrane protein				Mechanosensitive ion channel	Small-conductance mechanosensitive channel MscMJ	MJ0170			K16052
DAMOA1_00043	194.713	High	1.28493	CDS			hypothetical protein
DAMOA1_00044	261.858	High	1.72803	CDS			hypothetical protein
DAMOA1_00045	410.973	High	2.71205	CDS			hypothetical protein				K03406,K07652	2.7.13.3		methyl-accepting chemotaxis protein
DAMOA1_00046	233.154	High	1.53861	CDS			hypothetical protein	K02040		pstS; phosphate transport system substrate-binding protein	K02040		pstS	TIGRFAM phosphate binding protein	Phosphate-binding protein PstS (PBP)	pstS SSP1361			K02040
DAMOA1_00047	139.012	Low	0.917355	CDS			Iron-sulfur cluster carrier protein	K03609		minD; septum site-determining protein MinD	K03609		minD-1	TIGRFAM cell division ATPase MinD	Uncharacterized ATP-binding protein MJ0547	MJ0547			K03609
DAMOA1_00048	221.365	High	1.46081	CDS			hypothetical protein
DAMOA1_00049	174.462	High	1.15129	CDS			hypothetical protein	K07332		flaI; archaeal flagellar protein FlaI									K07332
DAMOA1_00050	131.213	Low	0.865888	CDS			hypothetical protein	K07333		flaJ; archaeal flagellar protein FlaJ	K07333			type II secretion system protein					K07333
DAMOA1_00051	90.4505	Low	0.596892	CDS	uvrB_1		UvrABC system protein B	K03702		uvrB; excinuclease ABC subunit B				damaged site, the DNA wraps around one UvrB monomer. DNA wrap is dependent on ATP binding by UvrB and probably causes local melting of the DNA helix, facilitating insertion of UvrB beta-hairpin between the DNA strands. Then UvrB probes one DNA strand for the presence of a lesion. If a lesion is found the UvrA subunits dissociate and the UvrB-DNA preincision complex is formed. This complex is subs…	UvrABC system protein B (Protein UvrB) (Excinuclease ABC subunit B)	uvrB TTE1971			K03702
DAMOA1_00052	186.492	High	1.23068	CDS			hypothetical protein
DAMOA1_00053	141.666	Low	0.93487	CDS			hypothetical protein							Toxic component of a toxin-antitoxin (TA) module. An RNase
DAMOA1_00054	78.0583	Low	0.515114	CDS	hdrA2_1	1.8.7.3	Ferredoxin/F(420)H(2)-dependent CoB-CoM heterodisulfide reductase subunit A	K03388	1.8.7.3,1.8.98.4,1.8.98.5,1.8.98.6	hdrA2; heterodisulfide reductase subunit A2	K03388	1.8.7.3,1.8.98.4,1.8.98.5,1.8.98.6		heterodisulfide reductase subunit A	Ferredoxin:CoB-CoM heterodisulfide reductase subunit A (EC 1.8.7.3)	hdrA MM_0056	1.8.7.3		K03388
DAMOA1_00055	67.0472	Low	0.442451	CDS	ndhI_1	7.1.1.-	NAD(P)H-quinone oxidoreductase subunit I, chloroplastic	K00205		fwdF, fmdF; 4Fe-4S ferredoxin	K00205			PFAM 4Fe-4S ferredoxin, iron-sulfur binding domain protein					K00205
DAMOA1_00056	60.8877	Low	0.401804	CDS	pth	3.1.1.29	Peptidyl-tRNA hydrolase	K04794	3.1.1.29	PTH2; peptidyl-tRNA hydrolase, PTH2 family	K04794	3.1.1.29	pth	hydrolase	Peptidyl-tRNA hydrolase (PTH) (EC 3.1.1.29)	pth Mbur_1277	3.1.1.29		K04794
DAMOA1_00057	374.69	High	2.47261	CDS			hypothetical protein							PFAM Deoxyribonuclease rho motif-related TRAM	Uncharacterized protein MJ0660	MJ0660
DAMOA1_00058	100.847	Low	0.665502	CDS			hypothetical protein	K09717		K09717; uncharacterized protein	K09717			DNA polymerase beta domain protein region	Uncharacterized protein MJ1086	MJ1086			K09717
DAMOA1_00059	56.4666	Low	0.372629	CDS	queH	1.17.99.6	Epoxyqueuosine reductase QueH	K09765	1.17.99.6	queH; epoxyqueuosine reductase				Catalyzes the conversion of epoxyqueuosine (oQ) to queuosine (Q), which is a hypermodified base found in the wobble positions of tRNA(Asp), tRNA(Asn), tRNA(His) and tRNA(Tyr)	Epoxyqueuosine reductase QueH (EC 1.17.99.6) (Queuosine biosynthesis protein QueH)	queH DET0607	1.17.99.6		K09765
DAMOA1_00060	211.411	High	1.39512	CDS	hisG	2.4.2.17	ATP phosphoribosyltransferase	K00765	2.4.2.17	hisG; ATP phosphoribosyltransferase	K00765	2.4.2.17	hisG	Catalyzes the condensation of ATP and 5-phosphoribose 1- diphosphate to form N'-(5'-phosphoribosyl)-ATP (PR-ATP). Has a crucial role in the pathway because the rate of histidine biosynthesis seems to be controlled primarily by regulation of HisG enzymatic activity	ATP phosphoribosyltransferase (ATP-PRT) (ATP-PRTase) (EC 2.4.2.17)	hisG PTH_0960	2.4.2.17		K00765
DAMOA1_00061	129.96	Low	0.857615	CDS	dapF	5.1.1.7	Diaminopimelate epimerase	K01778	5.1.1.7	dapF; diaminopimelate epimerase	K01778	5.1.1.7	dapF	Catalyzes the stereoinversion of LL-2,6- diaminoheptanedioate (L,L-DAP) to meso-diaminoheptanedioate (meso- DAP), a precursor of L-lysine	Diaminopimelate epimerase (DAP epimerase) (EC 5.1.1.7) (PLP-independent amino acid racemase)	dapF Mthe_0454	5.1.1.7		K01778
DAMOA1_00062	118.626	Low	0.782821	CDS	dacA	2.7.7.85	Diadenylate cyclase							Catalyzes the condensation of 2 ATP molecules into cyclic di-AMP (c-di-AMP), a					K18672
DAMOA1_00063	189.123	High	1.24804	CDS	ulaD	4.1.1.85	3-keto-L-gulonate-6-phosphate decarboxylase UlaD	K13831	4.1.2.43,5.3.1.27	hps-phi; 3-hexulose-6-phosphate synthase / 6-phospho-3-hexuloisomerase	K08093,K13831	4.1.2.43,5.3.1.27	hps	Orotidine 5'-phosphate decarboxylase	3-hexulose-6-phosphate synthase (HPS) (EC 4.1.2.43) (D-arabino-3-hexulose-6-phosphate formaldehyde lyase)	hpsA Mbar_A1170	4.1.2.43		K13831
DAMOA1_00064	199.1	High	1.31388	CDS	IMPDH_1	1.1.1.205	Inosine-5'-monophosphate dehydrogenase	K07744		K07744; transcriptional regulator	K07744			signal transduction protein with CBS domains	Uncharacterized protein MJ1232	MJ1232			K07744
DAMOA1_00065	144.157	Low	0.951306	CDS	IMPDH_2	1.1.1.205	Inosine-5'-monophosphate dehydrogenase							PFAM CBS domain containing protein	Uncharacterized protein MJ0188	MJ0188			K00088
DAMOA1_00066	9205.36	High	60.7471	CDS			hypothetical protein
DAMOA1_00067	153.952	High	1.01595	CDS			hypothetical protein							Transcriptional regulator
DAMOA1_00068	83.2175	Low	0.54916	CDS			hypothetical protein
DAMOA1_00069	118.603	Low	0.78267	CDS	cobY	2.7.7.62	Adenosylcobinamide-phosphate guanylyltransferase	K19712	2.7.7.62	cobY; adenosylcobinamide-phosphate guanylyltransferase	K19712	2.7.7.62	cobY	MobA-like NTP transferase domain	Adenosylcobinamide-phosphate guanylyltransferase (AdoCbi-P guanylyltransferase) (EC 2.7.7.62)	cobY MJ1117	2.7.7.62		K19712
DAMOA1_00070	137.007	Low	0.904122	CDS	cobS	2.7.8.26	Adenosylcobinamide-GDP ribazoletransferase	K02233	2.7.8.26	E2.7.8.26, cobS, cobV; adenosylcobinamide-GDP ribazoletransferase	K02233	2.7.8.26	cobS	Joins adenosylcobinamide-GDP and alpha-ribazole to generate adenosylcobalamin (Ado-cobalamin). Also synthesizes adenosylcobalamin 5'-phosphate from adenosylcobinamide-GDP and alpha-ribazole 5'-phosphate	Adenosylcobinamide-GDP ribazoletransferase (EC 2.7.8.26) (Cobalamin synthase) (Cobalamin-5'-phosphate synthase)	cobS MA_0939	2.7.8.26		K02233
DAMOA1_00071	224.929	High	1.48433	CDS			hypothetical protein						cobZ	PFAM Phosphatidylglycerophosphatase A	Uncharacterized protein MJ1330	MJ1330
DAMOA1_00072	193.315	High	1.2757	CDS			hypothetical protein							HicB_like antitoxin of bacterial toxin-antitoxin system	UPF0150 protein AF_1072	AF_1072
DAMOA1_00073	239.437	High	1.58007	CDS			hypothetical protein
DAMOA1_00074	69.6964	Low	0.459933	CDS			hypothetical protein							SMART Elongator protein 3 MiaB NifB	UPF0313 protein MM_1287	MM_1287
DAMOA1_00075	132.55	Low	0.874713	CDS			hypothetical protein
DAMOA1_00076	84.8632	Low	0.56002	CDS			hypothetical protein	K01719	4.2.1.75	hemD, UROS; uroporphyrinogen-III synthase	K01719	4.2.1.75		Uroporphyrinogen-III synthase HemD	Putative uroporphyrinogen-III synthase (UROS) (EC 4.2.1.75) (Hydroxymethylbilane hydrolyase [cyclizing]) (Uroporphyrinogen-III cosynthase)	hemD MTH_166	4.2.1.75		K01719
DAMOA1_00077	116.074	Low	0.765984	CDS		2.1.1.107	S-adenosyl-L-methionine-dependent uroporphyrinogen III methyltransferase	K02303	2.1.1.107	cobA; uroporphyrin-III C-methyltransferase	K02303	2.1.1.107	cobA	Uroporphyrin-III C tetrapyrrole (Corrin Porphyrin) methyltransferase	S-adenosyl-L-methionine-dependent uroporphyrinogen III methyltransferase (Mba_SUMT) (SUMT) (EC 2.1.1.107) (Uroporphyrinogen-III C-methyltransferase)	Mbar_A1791	2.1.1.107		K02303
DAMOA1_00078	77.9879	Low	0.51465	CDS	hemC	2.5.1.61	Porphobilinogen deaminase	K01749	2.5.1.61	hemC, HMBS; hydroxymethylbilane synthase	K01749,K02303	2.1.1.107,2.5.1.61	hemC	Tetrapolymerization of the monopyrrole PBG into the hydroxymethylbilane pre-uroporphyrinogen in several discrete steps	Probable porphobilinogen deaminase (PBG) (EC 2.5.1.61) (Hydroxymethylbilane synthase) (HMBS) (Pre-uroporphyrinogen synthase)	hemC Mbur_1226	2.5.1.61		K01749
DAMOA1_00079	102.286	Low	0.674993	CDS	hemL	5.4.3.8	Glutamate-1-semialdehyde 2,1-aminomutase	K01845	5.4.3.8	hemL; glutamate-1-semialdehyde 2,1-aminomutase	K01845	5.4.3.8	hemL	Belongs to the class-III pyridoxal-phosphate-dependent aminotransferase family. HemL subfamily	Glutamate-1-semialdehyde 2,1-aminomutase (GSA) (EC 5.4.3.8) (Glutamate-1-semialdehyde aminotransferase) (GSA-AT)	hemL MM_1743	5.4.3.8		K01845
DAMOA1_00080	90.5735	Low	0.597704	CDS			hypothetical protein
DAMOA1_00081	66.4705	Low	0.438646	CDS			hypothetical protein							PFAM glycosyl transferase family 39
DAMOA1_00082	143.685	Low	0.948194	CDS			hypothetical protein	K02323	2.7.7.7	polB; DNA polymerase II small subunit	K02323	2.7.7.7	polB	DNA-directed DNA polymerase activity	DNA polymerase II small subunit (Pol II) (EC 2.7.7.7) (Exodeoxyribonuclease small subunit) (EC 3.1.11.1)	polB AF_1790	2.7.7.7; 3.1.11.1		K02323
DAMOA1_00083	208.943	High	1.37884	CDS			hypothetical protein	K13280	3.4.21.89	SEC11, sipW; signal peptidase I	K13280	3.4.21.89	sec11	TIGRFAM peptidase S26B, signal peptidase					K13280
DAMOA1_00084	235.782	High	1.55595	CDS	cdc6		ORC1-type DNA replication protein	K10725		cdc6A; archaeal cell division control protein 6	K10725		cdc6	Involved in regulation of DNA replication	ORC1-type DNA replication protein 1	cdc6-1 MM_1314			K10725
DAMOA1_00085	171.459	High	1.13147	CDS			UPF0147 protein Ta0600	K09721		K09721; uncharacterized protein	K09721			Belongs to the UPF0147 family	UPF0147 protein MA_0092	MA_0092			K09721
DAMOA1_00086	292.407	High	1.92962	CDS			hypothetical protein	K07143		K07143; UPF0148 protein									K07143
DAMOA1_00087	121.358	Low	0.800855	CDS	pyrD_1	1.3.-.-	Dihydroorotate dehydrogenase						dpd	Dihydrouridine synthase (Dus)
DAMOA1_00088	138.056	Low	0.911047	CDS			hypothetical protein
DAMOA1_00089	224.773	High	1.4833	CDS	fpoA	1.12.98.3	F(420)H(2) dehydrogenase subunit A	K00330	7.1.1.2	nuoA; NADH-quinone oxidoreductase subunit A				NDH-1 shuttles electrons from NADH, via FMN and iron- sulfur (Fe-S) centers, to quinones in the respiratory chain. The immediate electron acceptor for the enzyme in this species is believed to be a menaquinone. Couples the redox reaction to proton translocation (for every two electrons transferred, four hydrogen ions are translocated across the cytoplasmic membrane), and thus conserves the redox …	NADH-quinone oxidoreductase subunit A (EC 7.1.1.-) (NADH dehydrogenase I subunit A) (NDH-1 subunit A) (NUO1)	nuoA Cbei_2996	7.1.1.-		K00330
DAMOA1_00090	72.1449	Low	0.476092	CDS	fpoB	1.12.98.3	F(420)H(2) dehydrogenase subunit B	K00331	7.1.1.2	nuoB; NADH-quinone oxidoreductase subunit B				NDH-1 shuttles electrons from NADH, via FMN and iron- sulfur (Fe-S) centers, to quinones in the respiratory chain. The immediate electron acceptor for the enzyme in this species is believed to be a menaquinone. Couples the redox reaction to proton translocation (for every two electrons transferred, four hydrogen ions are translocated across the cytoplasmic membrane), and thus conserves the redox …	NADH-quinone oxidoreductase subunit B (EC 7.1.1.-) (NADH dehydrogenase I subunit B) (NDH-1 subunit B)	nuoB GK3355	7.1.1.-		K00331
DAMOA1_00091	317.117	High	2.09269	CDS	nuoCD	7.1.1.-	NADH-quinone oxidoreductase subunit C/D							NDH-1 shuttles electrons from NADH, via FMN and iron- sulfur (Fe-S) centers, to quinones in the respiratory chain. The immediate electron acceptor for the enzyme in this species is believed to be ubiquinone. Couples the redox reaction to proton translocation (for every two electrons transferred, four hydrogen ions are translocated across the cytoplasmic membrane), and thus conserves the redox ene…	NADH-quinone oxidoreductase subunit C (EC 7.1.1.-) (NADH dehydrogenase I subunit C) (NDH-1 subunit C)	nuoC RoseRS_3676	7.1.1.-		K00332
DAMOA1_00092	186.309	High	1.22947	CDS	fpoD	1.12.98.3	F(420)H(2) dehydrogenase subunit D	K00333	7.1.1.2	nuoD; NADH-quinone oxidoreductase subunit D				NDH-1 shuttles electrons from NADH, via FMN and iron- sulfur (Fe-S) centers, to quinones in the respiratory chain. The immediate electron acceptor for the enzyme in this species is believed to be a menaquinone. Couples the redox reaction to proton translocation (for every two electrons transferred, four hydrogen ions are translocated across the cytoplasmic membrane), and thus conserves the redox …	NADH-quinone oxidoreductase subunit D (EC 7.1.1.-) (NADH dehydrogenase I subunit D) (NDH-1 subunit D)	nuoD DET0926	7.1.1.-		K00333
DAMOA1_00093	146.948	Low	0.969721	CDS	fpoH	1.12.98.3	F(420)H(2) dehydrogenase subunit H	K00337	7.1.1.2	nuoH; NADH-quinone oxidoreductase subunit H				NDH-1 shuttles electrons from NADH, via FMN and iron- sulfur (Fe-S) centers, to quinones in the respiratory chain. The immediate electron acceptor for the enzyme in this species is believed to be ubiquinone. Couples the redox reaction to proton translocation (for every two electrons transferred, four hydrogen ions are translocated across the cytoplasmic membrane), and thus conserves the redox ene…	NADH-quinone oxidoreductase subunit H (EC 7.1.1.-) (NADH dehydrogenase I subunit H) (NDH-1 subunit H)	nuoH cbdbA879	7.1.1.-		K00337
DAMOA1_00094	196.982	High	1.2999	CDS	fpoI	1.12.98.3	F(420)H(2) dehydrogenase subunit I	K00338	7.1.1.2	nuoI; NADH-quinone oxidoreductase subunit I	K00338,K05580,K22164	1.5.98.3,1.6.5.3	nuoI	COG1143 Formate hydrogenlyase subunit 6 NADH ubiquinone oxidoreductase 23 kD subunit (chain I)	NADH-quinone oxidoreductase subunit I 2 (EC 7.1.1.-) (NADH dehydrogenase I subunit I 2) (NDH-1 subunit I 2)	nuoI2 Rsph17029_1743	7.1.1.-		K00338
DAMOA1_00095	139.998	Low	0.923858	CDS	fpoJ	1.12.98.3	F(420)H(2) dehydrogenase subunit J
DAMOA1_00096	229.4	High	1.51383	CDS			hypothetical protein
DAMOA1_00097	98.2239	Low	0.648189	CDS	fpoK	1.12.98.3	F(420)H(2) dehydrogenase subunit K	K22166	1.5.98.3	fpoK; F420H2 dehydrogenase subunit K	K00340,K05576,K22166	1.5.98.3,1.6.5.3	nuoK	NADH-ubiquinone/plastoquinone oxidoreductase chain 4L	F(420)H(2) dehydrogenase subunit K (EC 1.12.98.3) (F(420)H(2)-dependent phenazine dehydrogenase subunit K) (F(420)H(2)-dependent phenazine oxidoreductase subunit K) (FPO subunit J) (Methanophenazine hydrogenase subunit K) (Methanosarcina-phenazine hydrogenase subunit K)	fpoK MM_2483	1.12.98.3		K22166
DAMOA1_00098	74.0978	Low	0.488978	CDS	fpoL_1	1.12.98.3	F(420)H(2) dehydrogenase subunit L	K22167	1.5.98.3	fpoL; F420H2 dehydrogenase subunit L	K00341,K22167	1.5.98.3,1.6.5.3	nuoL	NADH-Ubiquinone oxidoreductase (complex I), chain 5 N-terminus	F(420)H(2) dehydrogenase subunit L (EC 1.12.98.3) (F(420)H(2)-dependent phenazine dehydrogenase subunit L) (F(420)H(2)-dependent phenazine oxidoreductase subunit L) (FPO subunit L) (Methanophenazine hydrogenase subunit L) (Methanosarcina-phenazine hydrogenase subunit L)	fpoL MM_2482	1.12.98.3		K22167
DAMOA1_00099	114.963	Low	0.758649	CDS	fpoM_1	1.12.98.3	F(420)H(2) dehydrogenase subunit M	K22168	1.5.98.3	fpoM; F420H2 dehydrogenase subunit M	K00342,K22168	1.5.98.3,1.6.5.3	nuoM	Proton-conducting membrane transporter	F(420)H(2) dehydrogenase subunit M (EC 1.12.98.3) (F(420)H(2)-dependent phenazine dehydrogenase subunit M) (F(420)H(2)-dependent phenazine oxidoreductase subunit M) (FPO subunit M) (Methanophenazine hydrogenase subunit M) (Methanosarcina-phenazine hydrogenase subunit M)	fpoM MM_2481	1.12.98.3		K22168
DAMOA1_00100	90.9485	Low	0.600178	CDS	fpoN	1.12.98.3	F(420)H(2) dehydrogenase subunit N	K22169	1.5.98.3	fpoN; F420H2 dehydrogenase subunit N	K00343,K22169	1.5.98.3,1.6.5.3	nuoN	Proton-conducting membrane transporter	F(420)H(2) dehydrogenase subunit N (EC 1.12.98.3) (F(420)H(2)-dependent phenazine dehydrogenase subunit N) (F(420)H(2)-dependent phenazine oxidoreductase subunit N) (FPO subunit N) (Methanophenazine hydrogenase subunit N) (Methanosarcina-phenazine hydrogenase subunit N)	fpoN MM_2480	1.12.98.3		K22169
DAMOA1_00101	139.324	Low	0.919412	CDS	fpoO	1.12.98.3	F(420)H(2) dehydrogenase subunit O	K22170	1.5.98.3	fpoO; F420H2 dehydrogenase subunit O	K22170	1.5.98.3		F420H2 dehydrogenase subunit FpoO	F(420)H(2) dehydrogenase subunit O (EC 1.12.98.3) (F(420)H(2)-dependent phenazine dehydrogenase subunit O) (F(420)H(2)-dependent phenazine oxidoreductase subunit O) (FPO subunit O) (Methanophenazine hydrogenase subunit O) (Methanosarcina-phenazine hydrogenase subunit O)	fpoO MM_2479	1.12.98.3		K22170
DAMOA1_00102	237.676	High	1.56845	CDS	rnhA	3.1.26.4	Ribonuclease HI	K03469	3.1.26.4	rnhA, RNASEH1; ribonuclease HI				PFAM ribonuclease H					K03469
DAMOA1_00103	150.545	Low	0.993462	CDS			hypothetical protein
DAMOA1_00104	64.8666	Low	0.428061	CDS	htpX_1	3.4.24.-	Protease HtpX	K03799	3.4.24.-	htpX; heat shock protein HtpX	K03799		htpX	Belongs to the peptidase M48B family	Protease HtpX homolog 2 (EC 3.4.24.-)	htpX2 MA_2111	3.4.24.-		K03799
DAMOA1_00105	130.42	Low	0.860654	CDS			hypothetical protein
DAMOA1_00106	82.1807	Low	0.542318	CDS		5.3.1.23	Putative methylthioribose-1-phosphate isomerase	K08963	5.3.1.23	mtnA; methylthioribose-1-phosphate isomerase	K03239,K08963	5.3.1.23	mtnA	Catalyzes the interconversion of methylthioribose-1- phosphate (MTR-1-P) into methylthioribulose-1-phosphate (MTRu-1- P)	Putative methylthioribose-1-phosphate isomerase (M1Pi) (MTR-1-P isomerase) (EC 5.3.1.23) (MTNA-like protein) (aMTNA) (S-methyl-5-thioribose-1-phosphate isomerase)	MA_0076	5.3.1.23		K08963
DAMOA1_00107	117.539	Low	0.775655	CDS	mfnE	2.7.4.31	[5-(aminomethyl)furan-3-yl]methyl phosphate kinase	K07144	2.7.4.31	mfnE; 5-(aminomethyl)-3-furanmethanol phosphate kinase	K07144	2.7.4.31		aspartate glutamate uridylate kinase	[5-(aminomethyl)furan-3-yl]methyl phosphate kinase (EC 2.7.4.31) (5-(aminomethyl)-3-furanmethanol phosphate kinase)	mfnE adkB MJ0458	2.7.4.31		K07144
DAMOA1_00108	239.963	High	1.58354	CDS			hypothetical protein	K07580		K07580; Zn-ribbon RNA-binding protein	K07580			Domain of unknown function (DUF1610)	Uncharacterized protein MJ0458.1	MJ0458.1			K07580
DAMOA1_00109	237.245	High	1.5656	CDS	ef1b		Elongation factor 1-beta				K03232		ef1b	Promotes the exchange of GDP for GTP in EF-1-alpha GDP, thus allowing the regeneration of EF-1-alpha GTP that could then be used to form the ternary complex EF-1-alpha GTP AAtRNA	Elongation factor 1-beta (EF-1-beta) (aEF-1beta)	ef1b Mbur_1319			K03232
DAMOA1_00110				tRNA			tRNA-Ala(cgc)												tRNA-Ala(cgc)
DAMOA1_00111	258.077	High	1.70308	CDS			hypothetical protein
DAMOA1_00112	226.531	High	1.4949	CDS			hypothetical protein	K05595		marC; multiple antibiotic resistance protein	K05595			MarC family integral membrane protein	UPF0056 membrane protein MJ1677	MJ1677			K05595
DAMOA1_00113	118.777	Low	0.783821	CDS			hypothetical protein							PFAM dihydropteroate synthase, DHPS	Uncharacterized protein MJ0107	MJ0107
DAMOA1_00114	67.8652	Low	0.447849	CDS	cofH_1	2.5.1.147	5-amino-6-(D-ribitylamino)uracil--L-tyrosine 4-hydroxyphenyl transferase	K11784	1.21.98.1	mqnC; cyclic dehypoxanthinyl futalosine synthase				Radical SAM enzyme that catalyzes the cyclization of dehypoxanthine futalosine (DHFL) into cyclic dehypoxanthine futalosine (CDHFL), a step in the biosynthesis of menaquinone (MK, vitamin K2)	Cyclic dehypoxanthine futalosine synthase (Cyclic DHFL synthase) (EC 1.21.98.1) (Dehypoxanthine futalosine cyclase) (DHFL cyclase) (Menaquinone biosynthetic enzyme MqnC)	mqnC BH3143	1.21.98.1		K11784
DAMOA1_00115	141.454	Low	0.933471	CDS			hypothetical protein
DAMOA1_00116	88.209	Low	0.5821	CDS			hypothetical protein							Pfam:UPF0118	Putative transport protein AF_1800	AF_1800
DAMOA1_00117	107.287	Low	0.707995	CDS	ycf3_1		Photosystem I assembly protein Ycf3
DAMOA1_00118	126.772	Low	0.836578	CDS	kdpB_1	7.2.2.6	Potassium-transporting ATPase ATP-binding subunit	K01531	7.2.2.14	mgtA, mgtB; P-type Mg2+ transporter				Cation transporter/ATPase, N-terminus	Magnesium-transporting ATPase, P-type 1 (EC 7.2.2.14) (Mg(2+) transport ATPase, P-type 1)	mgtA Z5853 ECs5219	7.2.2.14		K01531
DAMOA1_00119	112.406	Low	0.741781	CDS			hypothetical protein							membrane
DAMOA1_00120	104.941	Low	0.692514	CDS	pepQ	3.4.13.9	Xaa-Pro dipeptidase				K01262	3.4.11.9	pepQ	PFAM peptidase M24	Xaa-Pro dipeptidase (X-Pro dipeptidase) (EC 3.4.13.9) (Imidodipeptidase) (Proline dipeptidase) (Prolidase)	pepQ PH1149	3.4.13.9		K01271
DAMOA1_00121	82.9795	Low	0.54759	CDS	map_1	3.4.11.18	Methionine aminopeptidase	K01265	3.4.11.18	map; methionyl aminopeptidase	K01265	3.4.11.18	map	Removes the N-terminal methionine from nascent proteins. The N-terminal methionine is often cleaved when the second residue in the primary sequence is small and uncharged (Met-Ala-, Cys, Gly, Pro, Ser, Thr, or Val)	Methionine aminopeptidase (MAP) (MetAP) (EC 3.4.11.18) (Peptidase M)	map AF_1840	3.4.11.18		K01265
DAMOA1_00122	112.841	Low	0.744649	CDS			hypothetical protein
DAMOA1_00123	92.0713	Low	0.607588	CDS			hypothetical protein	K14292	2.1.1.-	TGS1; trimethylguanosine synthase				Methyltransferase domain					K14292
DAMOA1_00124	149.43	Low	0.9861	CDS			hypothetical protein
DAMOA1_00125	106.202	Low	0.700837	CDS			hypothetical protein	K01151	3.1.21.2	nfo; deoxyribonuclease IV	K01151	3.1.21.2	nfo	Xylose isomerase-like TIM barrel	Uncharacterized protein MJ0133	MJ0133			K01151
DAMOA1_00126	135.193	Low	0.892154	CDS	cofH_2	2.5.1.147	5-amino-6-(D-ribitylamino)uracil--L-tyrosine 4-hydroxyphenyl transferase	K18285	2.5.1.120	mqnE; aminodeoxyfutalosine synthase				Radical SAM enzyme that catalyzes the addition of the adenosyl radical to the double bond of 3- (1- carboxyvinyl)oxy benzoate, leading to aminodeoxyfutalosine (AFL), a key intermediate in the formation of menaquinone (MK, vitamin K2) from chorismate	Aminodeoxyfutalosine synthase (AFL synthase) (Aminofutalosine synthase) (EC 2.5.1.120) (Menaquinone biosynthetic enzyme MqnE)	mqnE TTHA0804	2.5.1.120		K18285
DAMOA1_00127	172.961	High	1.14138	CDS	mfnB	4.2.3.153	(5-formylfuran-3-yl)methyl phosphate synthase	K09733	4.2.3.153	mfnB; (5-formylfuran-3-yl)methyl phosphate synthase	K09733	4.2.3.153	mfnB	Catalyzes the formation of 4-(hydroxymethyl)-2- furancarboxaldehyde phosphate (4-HFC-P) from two molecules of glyceraldehyde-3-P (GA-3-P)	(5-formylfuran-3-yl)methyl phosphate synthase (EC 4.2.3.153) (4-(hydroxymethyl)-2-furancarboxaldehyde-phosphate synthase) (4-HFC-P synthase)	mfnB MA_4436	4.2.3.153		K09733
DAMOA1_00128	143.551	Low	0.94731	CDS			hypothetical protein
DAMOA1_00129	130.481	Low	0.861057	CDS			hypothetical protein
DAMOA1_00130	28.647	Low	0.189044	CDS			hypothetical protein
DAMOA1_00131	99.7549	Low	0.658292	CDS	cbiA_1	6.3.5.11	Cobyrinate a,c-diamide synthase	K02224	6.3.5.9,6.3.5.11	cobB-cbiA; cobyrinic acid a,c-diamide synthase	K02224	6.3.5.11,6.3.5.9	cbiA	Catalyzes the ATP-dependent amidation of the two carboxylate groups at positions a and c of cobyrinate, using either L-glutamine or ammonia as the nitrogen source. Involved in the biosynthesis of the unique nickel-containing tetrapyrrole coenzyme F430, the prosthetic group of methyl-coenzyme M reductase (MCR), which plays a key role in methanogenesis and anaerobic methane oxidation. Catalyzes the…	Cobyrinate a,c-diamide synthase (EC 6.3.5.11) (Cobyrinic acid a,c-diamide synthetase) (Ni-sirohydrochlorin a,c-diamide synthase) (EC 6.3.5.12) (Ni-sirohydrochlorin a,c-diamide synthetase)	cbiA cfbB Mbar_A0348	6.3.5.11; 6.3.5.12		K02224
DAMOA1_00132	32.2858	Low	0.213057	CDS			hypothetical protein	K07049		K07049; TatD-related deoxyribonuclease	K07049		tatD	PFAM TatD-related deoxyribonuclease	Uncharacterized protein MJ1127	MJ1127			K07049
DAMOA1_00133	81.1502	Low	0.535518	CDS	ycf3_2		Photosystem I assembly protein Ycf3
DAMOA1_00134	120.083	Low	0.792442	CDS			hypothetical protein
DAMOA1_00135	94.7024	Low	0.62495	CDS			hypothetical protein							Cysteine-rich domain	CoB--CoM heterodisulfide reductase subunit B 1 (EC 1.8.98.-)	hdrB1 MJ0743	1.8.98.-		K03389
DAMOA1_00136	89.3026	Low	0.589317	CDS	purF_1	2.4.2.14	Amidophosphoribosyltransferase						gltB1	PFAM glutamine amidotransferase, class-II	Uncharacterized protein TM_0398	TM_0398			K00764
DAMOA1_00137	53.9153	Low	0.355793	CDS			hypothetical protein				K02691		gltB2	Belongs to the glutamate synthase family	Archaeal-type glutamate synthase [NADPH] (EC 1.4.1.13) (Archaeal-type NADPH-GOGAT)	gltB DET1128	1.4.1.13		K02691
DAMOA1_00138	108.176	Low	0.713865	CDS	fmdC_1	1.2.7.12	Molybdenum-containing formylmethanofuran dehydrogenase 1 subunit C							PFAM glutamate synthase alpha subunit	Uncharacterized protein MJ1350	MJ1350			K00202
DAMOA1_00139				tRNA			tRNA-Gly(gcc)												tRNA-Gly(gcc)
DAMOA1_00140	102.975	Low	0.679545	CDS	xerC_1		Tyrosine recombinase XerC							Phage integrase family					K03733
DAMOA1_00141	93.2503	Low	0.615368	CDS			hypothetical protein
DAMOA1_00142	213.432	High	1.40846	CDS			hypothetical protein	K07499		K07499; putative transposase				COG3415 Transposase and inactivated derivatives					K07499
DAMOA1_00143				misc_RNA			group-II-D1D4-7												group-II-D1D4-7
DAMOA1_00144	117.873	Low	0.777855	CDS			hypothetical protein	K00986	2.7.7.49	ltrA; RNA-directed DNA polymerase	K00986	2.7.7.49		Reverse transcriptase (RNA-dependent DNA polymerase)					K00986
DAMOA1_00145	87.8328	Low	0.579617	CDS			hypothetical protein
DAMOA1_00146				misc_RNA			Intron_gpII												Intron_gpII
DAMOA1_00147				misc_RNA			Intron_gpII												Intron_gpII
DAMOA1_00148	138.505	Low	0.914008	CDS			hypothetical protein
DAMOA1_00149				misc_RNA			group-II-D1D4-6												group-II-D1D4-6
DAMOA1_00150	138.589	Low	0.914565	CDS			hypothetical protein				K21903		merR	helix_turn_helix, Arsenical Resistance Operon Repressor					K21903
DAMOA1_00151	144.746	Low	0.955195	CDS	btuD_1	7.6.2.8	Vitamin B12 import ATP-binding protein BtuD	K00400		K00400; methyl coenzyme M reductase system, component A2					Uncharacterized ABC transporter ATP-binding protein MJ1242	MJ1242			K00400
DAMOA1_00152	509.916	High	3.36498	CDS			hypothetical protein
DAMOA1_00153	282.237	High	1.86251	CDS			hypothetical protein							Ferredoxin
DAMOA1_00154	72.1036	Low	0.475819	CDS	merB	4.99.1.2	Alkylmercury lyase							Belongs to the class-I pyridine nucleotide-disulfide oxidoreductase family					K00221
DAMOA1_00155	101.703	Low	0.671145	CDS	lpdA_1	1.8.1.4	Dihydrolipoyl dehydrogenase	K00520	1.16.1.1	merA; mercuric reductase	K00520	1.16.1.1	merA	Belongs to the class-I pyridine nucleotide-disulfide oxidoreductase family	Mercuric reductase (EC 1.16.1.1) (Hg(II) reductase)	merA	1.16.1.1		K00520
DAMOA1_00156	208.567	High	1.37636	CDS			hypothetical protein
DAMOA1_00157	139.934	Low	0.923436	CDS			hypothetical protein
DAMOA1_00158	135.877	Low	0.896664	CDS			hypothetical protein
DAMOA1_00159	318.355	High	2.10085	CDS			hypothetical protein
DAMOA1_00160	236.86	High	1.56306	CDS			hypothetical protein
DAMOA1_00161	320.12	High	2.1125	CDS			hypothetical protein
DAMOA1_00162	80.1668	Low	0.529029	CDS	sasA_1	2.7.-.-	Adaptive-response sensory-kinase SasA							CHASE3 domain
DAMOA1_00163	124.487	Low	0.821499	CDS	sasA_2	2.7.-.-	Adaptive-response sensory-kinase SasA							Histidine kinase
DAMOA1_00164	165.33	High	1.09103	CDS	trmY_1	2.1.1.257	tRNA (pseudouridine(54)-N(1))-methyltransferase	K16317	2.1.1.257	trmY; tRNA (pseudouridine54-N1)-methyltransferase	K16317	2.1.1.257	trmY	Specifically catalyzes the N1-methylation of pseudouridine at position 54 (Psi54) in tRNAs	tRNA (pseudouridine(54)-N(1))-methyltransferase (EC 2.1.1.257)	trmY Mbur_0907	2.1.1.257		K16317
DAMOA1_00165	147.316	Low	0.972153	CDS			hypothetical protein	K07339	3.1.-.-	hicA; mRNA interferase HicA				HicA toxin of bacterial toxin-antitoxin,					K07339
DAMOA1_00166	198.289	High	1.30853	CDS			hypothetical protein	K18843		hicB; antitoxin HicB				HicB_like antitoxin of bacterial toxin-antitoxin system					K18843
DAMOA1_00167	228.607	High	1.5086	CDS		5.4.99.25	tRNA pseudouridine synthase Pus10	K07583	5.4.99.25	PUS10; tRNA pseudouridine synthase 10	K07583	5.4.99.25	pus10	Responsible for synthesis of pseudouridine from uracil- 54 and uracil-55 in the psi GC loop of transfer RNAs	tRNA pseudouridine synthase Pus10 (EC 5.4.99.25) (tRNA pseudouridine 54/55 synthase) (Psi54/55 synthase)	pus10 Mthe_0992	5.4.99.25		K07583
DAMOA1_00168	651.34	High	4.29826	CDS			50S ribosomal protein L21e	K02889		RP-L21e, RPL21; large subunit ribosomal protein L21e	K02889		rpl21e	Belongs to the eukaryotic ribosomal protein eL21 family	50S ribosomal protein L21e	rpl21e Mbar_A3231			K02889
DAMOA1_00169	485.652	High	3.20486	CDS			Uncharacterized protein MJ0039	K03051	2.7.7.6	rpoF; DNA-directed RNA polymerase subunit F	K03051	2.7.7.6	rpoF	PFAM RNA polymerase Rpb4					K03051
DAMOA1_00170	320.256	High	2.1134	CDS			hypothetical protein	K07572		K07572; putative nucleotide binding protein	K07572			Protein of unknown function (DUF655)	Uncharacterized protein MJ0038	MJ0038			K07572
DAMOA1_00171	126.619	Low	0.83557	CDS	rsmA	2.1.1.182	Ribosomal RNA small subunit methyltransferase A	K02528	2.1.1.182	ksgA; 16S rRNA (adenine1518-N6/adenine1519-N6)-dimethyltransferase	K02528	2.1.1.182	ksgA	Specifically dimethylates two adjacent adenosines in the loop of a conserved hairpin near the 3'-end of 16S rRNA in the 30S particle. May play a critical role in biogenesis of 30S subunits	Probable ribosomal RNA small subunit methyltransferase A (EC 2.1.1.-) (16S rRNA dimethyladenosine transferase) (16S rRNA dimethylase) (S-adenosylmethionine-6-N',N'-adenosyl(rRNA) dimethyltransferase)	rsmA ksgA Mbar_A3234	2.1.1.-		K02528
DAMOA1_00172	221.548	High	1.46202	CDS	patS	3.6.3.-	Soluble P-type ATPase-like phosphatase				K17686	3.6.3.54		PFAM Haloacid dehalogenase domain protein hydrolase	Soluble P-type ATPase-like phosphatase (EC 3.6.3.-)	patS MJ0968	3.6.3.-		K17686
DAMOA1_00173	108.67	Low	0.717126	CDS	COQ5_2	2.1.1.163	2-methoxy-6-polyprenyl-1,4-benzoquinol methylase, mitochondrial	K03183	2.1.1.163,2.1.1.201	ubiE; demethylmenaquinone methyltransferase / 2-methoxy-6-polyprenyl-1,4-benzoquinol methylase				Methyltransferase required for the conversion of demethylmenaquinol (DMKH2) to menaquinol (MKH2)	Ubiquinone/menaquinone biosynthesis C-methyltransferase UbiE (EC 2.1.1.163) (EC 2.1.1.201) (2-methoxy-6-polyprenyl-1,4-benzoquinol methylase) (Demethylmenaquinone methyltransferase)	ubiE GM21_3367	2.1.1.163; 2.1.1.201		K03183
DAMOA1_00174	252.89	High	1.66885	CDS	aglJ_1	2.4.1.-	Glycosyltransferase AglJ	K23684	2.4.1.-	aglJ; dolichol-phosphate hexosyltransferase	K00721	2.4.1.83	gtl	PFAM Glycosyl transferase family 2	Glycosyltransferase AglJ (EC 2.4.1.-) (Archaeal glycosylation protein J)	aglJ HVO_1517	2.4.1.-	GT2;	K23684
DAMOA1_00175	228.528	High	1.50808	CDS	fno_1	1.5.1.40	F420-dependent NADP reductase				K06988	1.5.1.40	npdG	PFAM NADP oxidoreductase coenzyme F420-dependent	F420-dependent NADP reductase (EC 1.5.1.40) (F420H2:NADP+ oxidoreductase)	fno AF_0892	1.5.1.40		K06988
DAMOA1_00176	231.797	High	1.52965	CDS	nth_1	4.2.99.18	Endonuclease III	K07457		K07457; endonuclease III related protein	K07457			PFAM HhH-GPD family protein	Putative DNA repair glycosylase MJ1434	MJ1434			K07457
DAMOA1_00177	148.78	Low	0.981813	CDS	moaA_1		GTP 3',8-cyclase	K06935		K06935; uncharacterized protein	K06935,K06941	2.1.1.192		SMART Elongator protein 3 MiaB NifB	Uncharacterized protein MJ0103	MJ0103			K06935
DAMOA1_00178	150.249	Low	0.991511	CDS	isf		Iron-sulfur flavoprotein	K03809	1.6.5.2	wrbA; NAD(P)H dehydrogenase (quinone)				Flavodoxin-like fold	Iron-sulfur flavoprotein (Isf)	isf			K03809
DAMOA1_00179	217.225	High	1.43349	CDS			hypothetical protein							Nucleoside 2-deoxyribosyltransferase like
DAMOA1_00180				tRNA			tRNA-Thr(cgt)												tRNA-Thr(cgt)
DAMOA1_00181	131.399	Low	0.867113	CDS	flaK	3.4.23.52	Preflagellin peptidase	K07991	3.4.23.52	flaK; archaeal preflagellin peptidase FlaK	K07991	3.4.23.52	flaK	Peptidase A24A, prepilin type IV					K07991
DAMOA1_00182				rRNA			5S ribosomal RNA												5S ribosomal RNA
DAMOA1_00183				rRNA			23S ribosomal RNA												23S ribosomal RNA
DAMOA1_00184				tRNA			tRNA-Ile(aat)												tRNA-Ile(aat)
DAMOA1_00185				tRNA			tRNA-Ala(tgc)												tRNA-Ala(tgc)
DAMOA1_00186				rRNA			16S ribosomal RNA												16S ribosomal RNA
DAMOA1_00187	158.63	High	1.04682	CDS	thi4_1	2.4.2.59	Thiamine thiazole synthase							GDP dissociation inhibitor					K22699
DAMOA1_00188	133.094	Low	0.878302	CDS			hypothetical protein	K07053	3.1.3.97	E3.1.3.97; 3',5'-nucleoside bisphosphate phosphatase				SMART phosphoesterase PHP domain protein	Uncharacterized protein MJ1587	MJ1587			K07053
DAMOA1_00189	121.056	Low	0.798863	CDS			hypothetical protein
DAMOA1_00190	125.612	Low	0.828928	CDS			hypothetical protein
DAMOA1_00191	235.308	High	1.55282	CDS			hypothetical protein
DAMOA1_00192	221.089	High	1.45899	CDS			hypothetical protein
DAMOA1_00193	202.97	High	1.33942	CDS			hypothetical protein
DAMOA1_00194	133.471	Low	0.880791	CDS			hypothetical protein							membrane-associated protein domain
DAMOA1_00195	169.308	High	1.11728	CDS	tolB_1		Tol-Pal system protein TolB												K03641
DAMOA1_00196	337.905	High	2.22987	CDS			hypothetical protein
DAMOA1_00197	170.787	High	1.12704	CDS			hypothetical protein
DAMOA1_00198	173.248	High	1.14328	CDS	mptA	3.5.4.39	GTP cyclohydrolase MptA	K17488	3.5.4.39	mptA; GTP cyclohydrolase IV	K17488	3.5.4.39	mptA	Converts GTP to 7,8-dihydro-D-neopterin 2',3'-cyclic phosphate, the first intermediate in the biosynthesis of coenzyme methanopterin	GTP cyclohydrolase MptA (EC 3.5.4.39) (GTP cyclohydrolase IV)	mptA Mbur_0054	3.5.4.39		K17488
DAMOA1_00199	135.928	Low	0.897002	CDS	lysZ	2.7.2.-	[LysW]-aminoadipate/[LysW]-glutamate kinase	K00930	2.7.2.8	argB; acetylglutamate kinase	K00930,K05828	2.7.2.8	lysZ	Belongs to the acetylglutamate kinase family. ArgB subfamily	Acetylglutamate kinase (EC 2.7.2.8) (N-acetyl-L-glutamate 5-phosphotransferase) (NAG kinase) (NAGK)	argB Mbur_0056	2.7.2.8		K00930
DAMOA1_00200	190.51	High	1.25719	CDS			hypothetical protein							RNase L inhibitor, RLI
DAMOA1_00201	169.461	High	1.11829	CDS	btuD_2	7.6.2.8	Vitamin B12 import ATP-binding protein BtuD	K06174		ABCE1, Rli1; ATP-binding cassette, sub-family E, member 1	K06174		rli	in RNase L inhibitor, RLI	Uncharacterized ABC transporter ATP-binding protein MJ0719	MJ0719			K06174
DAMOA1_00202	100.758	Low	0.664912	CDS			hypothetical protein							Domain of unknown function DUF11
DAMOA1_00203	162.265	High	1.0708	CDS			hypothetical protein	K01653	2.2.1.6	E2.2.1.6S, ilvH, ilvN; acetolactate synthase I/III small subunit	K01653	2.2.1.6	ilvN	Acetolactate synthase, small subunit	Probable acetolactate synthase small subunit (EC 2.2.1.6) (Acetohydroxy-acid synthase small subunit) (AHAS) (ALS)	ilvH ilvN AF_1719	2.2.1.6		K01653
DAMOA1_00204	139.613	Low	0.921317	CDS	iolD_1	3.7.1.22	3D-(3,5/4)-trihydroxycyclohexane-1,2-dione hydrolase	K01652	2.2.1.6	E2.2.1.6L, ilvB, ilvG, ilvI; acetolactate synthase I/II/III large subunit	K01652	2.2.1.6	ilvB	TIGRFAM acetolactate synthase, large subunit, biosynthetic type	Probable acetolactate synthase large subunit (AHAS) (EC 2.2.1.6) (Acetohydroxy-acid synthase large subunit) (ALS)	ilvB MJ0277	2.2.1.6		K01652
DAMOA1_00205	117.549	Low	0.775716	CDS	cimA	2.3.1.182	(R)-citramalate synthase CimA	K09011	2.3.1.182	cimA; (R)-citramalate synthase	K09011	2.3.1.182	cimA	Catalyzes the condensation of pyruvate and acetyl- coenzyme A to form (R)-citramalate	Putative (R)-citramalate synthase CimA (EC 2.3.1.182)	cimA MA_3793	2.3.1.182		K09011
DAMOA1_00206	163.657	High	1.07999	CDS	frvX	3.4.11.-	Tetrahedral aminopeptidase				K01179,K20608	3.2.1.4	celM	peptidase M42 family protein	Putative aminopeptidase MJ0555 (EC 3.4.11.-)	MJ0555	3.4.11.-
DAMOA1_00207	178.321	High	1.17676	CDS	bamB		Outer membrane protein assembly factor BamB	K17713		bamB; outer membrane protein assembly factor BamB									K17713
DAMOA1_00208	213.39	High	1.40818	CDS	ycf3_3		Photosystem I assembly protein Ycf3
DAMOA1_00209	234.523	High	1.54764	CDS	btuD_3	7.6.2.8	Vitamin B12 import ATP-binding protein BtuD	K00400		K00400; methyl coenzyme M reductase system, component A2	K00400			ATPases associated with a variety of cellular activities	Uncharacterized ABC transporter ATP-binding protein MJ1662	MJ1662			K00400
DAMOA1_00210	177.297	High	1.17	CDS			hypothetical protein	K04773	3.4.21.-	sppA; protease IV	K04773		sppA1	TIGRFAM signal peptide peptidase SppA, 36K type	Putative signal peptide peptidase SppA (EC 3.4.21.-)	sppA BH3198	3.4.21.-		K04773
DAMOA1_00211	180.425	High	1.19064	CDS			Uncharacterized NOP5 family protein MJ0694				K14564		nop5	PFAM Pre-mRNA processing ribonucleoprotein, binding	Uncharacterized NOP5 family protein MJ0694	MJ0694			K14564
DAMOA1_00212	207.938	High	1.3722	CDS	adk	2.7.4.3	Adenylate kinase	K00939	2.7.4.3	adk, AK; adenylate kinase	K00939	2.7.4.3	adk	Catalyzes the reversible transfer of the terminal phosphate group between ATP and AMP. Plays an important role in cellular energy homeostasis and in adenine nucleotide metabolism	Adenylate kinase (AK) (EC 2.7.4.3) (ATP-AMP transphosphorylase) (ATP:AMP phosphotransferase) (Adenylate monophosphate kinase)	adk Mbar_A0086	2.7.4.3		K00939
DAMOA1_00213	145.355	Low	0.959214	CDS			hypothetical protein						htlB	Integral membrane protein DUF106
DAMOA1_00214	213.989	High	1.41213	CDS	cmk	2.7.4.25	Cytidylate kinase				K00945,K11131	2.7.4.25	cmk	Belongs to the cytidylate kinase family. Type 2 subfamily	Cytidylate kinase (CK) (EC 2.7.4.25) (Cytidine monophosphate kinase) (CMP kinase)	cmk OE_3429F	2.7.4.25		K00945
DAMOA1_00215	139.461	Low	0.920314	CDS	truB_1	5.4.99.25	Probable tRNA pseudouridine synthase B	K11131	5.4.99.-	DKC1, NOLA4, CBF5; H/ACA ribonucleoprotein complex subunit 4	K03177,K11131	5.4.99.25	truB	Could be responsible for synthesis of pseudouridine from uracil-55 in the psi GC loop of transfer RNAs	Probable tRNA pseudouridine synthase B (EC 5.4.99.25) (tRNA pseudouridine(55) synthase) (Psi55 synthase) (tRNA pseudouridylate synthase) (tRNA-uridine isomerase)	truB Mbar_A0082	5.4.99.25		K11131
DAMOA1_00216				tRNA			tRNA-Ser(gga)												tRNA-Ser(gga)
DAMOA1_00217	116.327	Low	0.767655	CDS			hypothetical protein
DAMOA1_00218	145.859	Low	0.962538	CDS			hypothetical protein
DAMOA1_00219	226.067	High	1.49184	CDS			hypothetical protein							PD-(D/E)XK nuclease superfamily
DAMOA1_00220	229.995	High	1.51776	CDS			hypothetical protein	K03427	2.1.1.72	hsdM; type I restriction enzyme M protein				HsdM N-terminal domain					K03427
DAMOA1_00221	132.311	Low	0.87313	CDS			Type-1 restriction enzyme MjaXIP specificity protein	K01154	3.1.21.3	hsdS; type I restriction enzyme, S subunit				COG0732 Restriction endonuclease S subunits					K01154
DAMOA1_00222	169.642	High	1.11948	CDS			hypothetical protein	K01153	3.1.21.3	hsdR; type I restriction enzyme, R subunit				Type I restriction enzyme R protein N terminus (HSDR_N)					K01153
DAMOA1_00223	213.401	High	1.40825	CDS			hypothetical protein							PFAM Ribonuclease III
DAMOA1_00224	231.883	High	1.53022	CDS			hypothetical protein
DAMOA1_00225	726.816	High	4.79633	CDS			hypothetical protein							PFAM Thermolysin metallopeptidase, alpha-helical domain	Extracellular metalloprotease (EC 3.4.24.-)	prt1	3.4.24.-
DAMOA1_00226	601.499	High	3.96935	CDS			hypothetical protein
DAMOA1_00227	129.042	Low	0.85156	CDS	thiDN		Bifunctional thiamine biosynthesis protein ThiDN	K21219	2.7.1.49,2.7.4.7,2.5.1.3	thiDN; hydroxymethylpyrimidine kinase / phosphomethylpyrimidine kinase / thiamine-phosphate diphosphorylase	K00941,K21219	2.5.1.3,2.7.1.49,2.7.4.7	thiD	PFAM Phosphomethylpyrimidine kinase type-1	Bifunctional thiamine biosynthesis protein ThiDN [Includes: Hydroxymethylpyrimidine/phosphomethylpyrimidine kinase (EC 2.7.1.49) (EC 2.7.4.7) (Hydroxymethylpyrimidine kinase) (HMP kinase) (Hydroxymethylpyrimidine phosphate kinase) (HMP-P kinase) (HMP-phosphate kinase) (HMPP kinase); Thiamine-phosphate synthase ThiN (TP synthase) (TPS) (EC 2.5.1.3) (Thiamine-phosphate pyrophosphorylase) (TMP pyrop…	thiDN MJ0236	2.7.1.49; 2.7.4.7; 2.5.1.3		K21219
DAMOA1_00228	132.829	Low	0.876554	CDS	COQ3_1	2.1.1.222	Ubiquinone biosynthesis O-methyltransferase, mitochondrial							Methyltransferase domain					K00568
DAMOA1_00229	123.323	Low	0.813823	CDS	pdaD	4.1.1.19	Pyruvoyl-dependent arginine decarboxylase	K02626	4.1.1.19	pdaD; arginine decarboxylase	K02626	4.1.1.19	pdaD	Belongs to the PdaD family	Probable pyruvoyl-dependent arginine decarboxylase (PvlArgDC) (EC 4.1.1.19) [Cleaved into: Pyruvoyl-dependent arginine decarboxylase subunit beta; Pyruvoyl-dependent arginine decarboxylase subunit alpha]	pdaD Ctha_2304	4.1.1.19		K02626
DAMOA1_00230	121.479	Low	0.801654	CDS			hypothetical protein
DAMOA1_00231	254.659	High	1.68052	CDS			hypothetical protein	K07163		K07163; uncharacterized protein	K07163		oapC	Zn-ribbon containing protein					K07163
DAMOA1_00232	468.336	High	3.0906	CDS			hypothetical protein	K09743		K09743; uncharacterized protein	K09743		oapB	Uncharacterized protein conserved in archaea (DUF2073)					K09743
DAMOA1_00233	251.567	High	1.66011	CDS	era		GTPase Era				K06883		oapA	PFAM GTP-binding protein HSR1-related
DAMOA1_00234	230.581	High	1.52163	CDS	purF_2	2.4.2.14	Amidophosphoribosyltransferase	K00764	2.4.2.14	purF, PPAT; amidophosphoribosyltransferase	K00764	2.4.2.14	purF	Catalyzes the formation of phosphoribosylamine from phosphoribosylpyrophosphate (PRPP) and glutamine	Amidophosphoribosyltransferase (ATase) (EC 2.4.2.14) (Glutamine phosphoribosylpyrophosphate amidotransferase) (GPATase)	purF MJ0204	2.4.2.14		K00764
DAMOA1_00235	181.543	High	1.19802	CDS			Putative snRNP Sm-like protein	K04796		RUXX; small nuclear ribonucleoprotein	K04796		lsm	PFAM Like-Sm ribonucleoprotein, core	Putative snRNP Sm-like protein	UNCMA_29510 LRC234			K04796
DAMOA1_00236	233.415	High	1.54033	CDS			hypothetical protein				K07575			PFAM PUA domain containing protein	Uncharacterized protein MJ1432	MJ1432			K07575
DAMOA1_00237	314.045	High	2.07241	CDS			hypothetical protein	K09152		K09152; uncharacterized protein	K09152		sepF	Pfam:DUF552					K09152
DAMOA1_00238	240.498	High	1.58707	CDS			hypothetical protein	K06874		K06874; zinc finger protein	K06874			ZPR1-related zinc finger protein	Uncharacterized ZPR1-like protein PH1223	PH1223			K06874
DAMOA1_00239	193.412	High	1.27634	CDS	ppaC_1	3.6.1.1	manganese-dependent inorganic pyrophosphatase							phosphoesterase RecJ domain protein	Uncharacterized protein MJ1633	MJ1633			K15986
DAMOA1_00240	71.6337	Low	0.472718	CDS	alaS	6.1.1.7	Alanine--tRNA ligase	K01872	6.1.1.7	AARS, alaS; alanyl-tRNA synthetase	K01872,K07050	6.1.1.7	alaS	Catalyzes the attachment of alanine to tRNA(Ala) in a two-step reaction alanine is first activated by ATP to form Ala- AMP and then transferred to the acceptor end of tRNA(Ala). Also edits incorrectly charged Ser-tRNA(Ala) and Gly-tRNA(Ala) via its editing domain	Alanine--tRNA ligase (EC 6.1.1.7) (Alanyl-tRNA synthetase) (AlaRS)	alaS Mbur_2186	6.1.1.7		K01872
DAMOA1_00241	125.624	Low	0.829004	CDS	mfnD	6.3.4.24	Tyramine--L-glutamate ligase	K06914	6.3.4.24	mfnD; tyramine---L-glutamate ligase	K06914	6.3.4.24	mfnD	ATP-grasp domain	Tyramine--L-glutamate ligase (EC 6.3.4.24)	mfnD Mefer_1180	6.3.4.24		K06914
DAMOA1_00242	191.772	High	1.26552	CDS			hypothetical protein	K07027		K07027; glycosyltransferase 2 family protein	K07027			Lysylphosphatidylglycerol synthase TM region					K07027
DAMOA1_00243	138.158	Low	0.911721	CDS			hypothetical protein
DAMOA1_00244	200.452	High	1.3228	CDS			hypothetical protein
DAMOA1_00245	192.274	High	1.26883	CDS			hypothetical protein
DAMOA1_00246	123.672	Low	0.816122	CDS			hypothetical protein	K01153	3.1.21.3	hsdR; type I restriction enzyme, R subunit				type I site-specific deoxyribonuclease activity					K01153
DAMOA1_00247	64.4266	Low	0.425157	CDS			Type-1 restriction enzyme MjaXIP specificity protein	K01154	3.1.21.3	hsdS; type I restriction enzyme, S subunit	K01154	3.1.21.3		PFAM restriction modification system DNA specificity domain	Uncharacterized protein MJ1531	MJ1531			K01154
DAMOA1_00248	121.404	Low	0.801157	CDS			hypothetical protein							BRO family, N-terminal domain
DAMOA1_00249	64.0686	Low	0.422795	CDS			hypothetical protein							protein targeting
DAMOA1_00250	78.2703	Low	0.516513	CDS			hypothetical protein
DAMOA1_00251	50.4939	Low	0.333214	CDS	mptE	2.7.6.3	6-hydroxymethyl-7,8-dihydropterin pyrophosphokinase	K07142	2.7.6.3	mptE; 2-amino-4-hydroxy-6-hydroxymethyldihydropteridine diphosphokinase	K07142	2.7.6.3	mptE	Catalyzes the transfer of diphosphate from ATP to 6- hydroxymethyl-7,8-dihydropterin (6-HMD), leading to 6- hydroxymethyl-7,8-dihydropterin diphosphate (6-HMDP)	6-hydroxymethyl-7,8-dihydropterin pyrophosphokinase (HPPK) (EC 2.7.6.3) (2-amino-4-hydroxy-6-hydroxymethyldihydropteridine pyrophosphokinase) (6-hydroxymethyl-7,8-dihydropterin diphosphokinase) (6-HMPDK) (7,8-dihydro-6-hydroxymethylpterin diphosphokinase) (7,8-dihydro-6-hydroxymethylpterin pyrophosphokinase) (PPPK)	mptE PF0930	2.7.6.3		K07142
DAMOA1_00252	44.6395	Low	0.29458	CDS			hypothetical protein							regulation of single-species biofilm formation
DAMOA1_00253	62.1562	Low	0.410175	CDS			hypothetical protein
DAMOA1_00254	85.0846	Low	0.561482	CDS			hypothetical protein							SnoaL-like polyketide cyclase
DAMOA1_00255	106.484	Low	0.702698	CDS	mutS2	3.1.-.-	Endonuclease MutS2				K07456		mutS2	Has ATPase and non-specific DNA-binding activities	DNA-binding protein MutS2	mutS2 PF0474			K07456
DAMOA1_00256	202.815	High	1.3384	CDS	vapC_1	3.1.-.-	tRNA(fMet)-specific endonuclease VapC							Toxic component of a toxin-antitoxin (TA) module. An RNase
DAMOA1_00257	189.576	High	1.25103	CDS			hypothetical protein
DAMOA1_00258	98.5327	Low	0.650227	CDS			hypothetical protein	K03427	2.1.1.72	hsdM; type I restriction enzyme M protein				TIGRFAM type I restriction system adenine methylase (hsdM)	Putative type I restriction enzyme MpnORFDP M protein (M.MpnORFDP) (EC 2.1.1.72)	MPN_342 H91_orf543 MP494	2.1.1.72		K03427
DAMOA1_00259	131.624	Low	0.868597	CDS			hypothetical protein							AAA domain	Anticodon nuclease	prrC
DAMOA1_00260	71.8413	Low	0.474088	CDS			Type-1 restriction enzyme MjaXIP specificity protein	K01154	3.1.21.3	hsdS; type I restriction enzyme, S subunit				Type I restriction modification DNA specificity domain					K01154
DAMOA1_00261	132.943	Low	0.877303	CDS			hypothetical protein	K01153	3.1.21.3	hsdR; type I restriction enzyme, R subunit				Subunit R is required for both nuclease and ATPase activities, but not for modification	Type-1 restriction enzyme R protein (EC 3.1.21.3) (Type I restriction enzyme R protein)	hsdR SERP2474	3.1.21.3		K01153
DAMOA1_00262	226.427	High	1.49422	CDS			hypothetical protein	K07495		K07495; putative transposase				Transposase IS4 family protein					K07495
DAMOA1_00263	52.337	Low	0.345377	CDS			hypothetical protein							Polysulphide reductase, NrfD	Protein DVU_0534 (HMC operon ORF 3)	DVU_0534
DAMOA1_00264	110.461	Low	0.728944	CDS			hypothetical protein	K00124		fdoH, fdsB; formate dehydrogenase iron-sulfur subunit				PFAM 4Fe-4S ferredoxin iron-sulfur binding domain protein	Protein DVU_0535 (HMC operon ORF 2)	DVU_0535			K00124
DAMOA1_00265	86.8791	Low	0.573324	CDS			hypothetical protein
DAMOA1_00266	189.564	High	1.25095	CDS			hypothetical protein
DAMOA1_00267	129.58	Low	0.85511	CDS			hypothetical protein
DAMOA1_00268	88.9396	Low	0.586921	CDS	carB_1		Carbamoyl-phosphate synthase large chain	K01955	6.3.5.5	carB, CPA2; carbamoyl-phosphate synthase large subunit	K01955	6.3.5.5	carB	Carbamoyl-phosphate synthetase large chain, oligomerisation	Carbamoyl-phosphate synthase large chain (EC 6.3.5.5) (Carbamoyl-phosphate synthetase ammonia chain)	carB MM_0038	6.3.5.5		K01955
DAMOA1_00269	108.801	Low	0.717989	CDS			hypothetical protein
DAMOA1_00270	126.609	Low	0.835505	CDS	pqqE_1	1.21.98.4	PqqA peptide cyclase	K22227	1.3.98.6	ahbD; AdoMet-dependent heme synthase	K22227			Radical SAM	Putative mycofactocin radical SAM maturase MftC (EC 2.-.-.-)	mftC MT0720	2.-.-.-		K22227
DAMOA1_00271	159.129	High	1.05011	CDS			Uncharacterized HTH-type transcriptional regulator PH1519	K22225	4.1.1.111	ahbAB; siroheme decarboxylase	K22225			SMART regulatory protein AsnC Lrp family	Protein NirD	nirD PA0515			K22225
DAMOA1_00272	1368.91	High	9.03357	CDS			hypothetical protein
DAMOA1_00273	256.005	High	1.6894	CDS	arnC_1	2.4.2.53	Undecaprenyl-phosphate 4-deoxy-4-formamido-L-arabinose transferase							Glycosyl transferase family 2	Uncharacterized protein MJ1222	MJ1222		GT2;
DAMOA1_00274	275.144	High	1.8157	CDS	mshA_1	2.4.1.250	D-inositol-3-phosphate glycosyltransferase							Glycosyltransferase Family 4	Low-salt glycan biosynthesis hexosyltransferase Agl5 (EC 2.4.1.-) (Archaeal glycosylation protein 5)	agl5 HVO_2053 C498_05553	2.4.1.-	GT4;	K15521
DAMOA1_00275	234.838	High	1.54972	CDS			hypothetical protein
DAMOA1_00276	202.135	High	1.33391	CDS			hypothetical protein							PFAM type I phosphodiesterase nucleotide pyrophosphatase
DAMOA1_00277	211.038	High	1.39266	CDS	murJ		lipid II flippase MurJ							MviN-like protein					K03980
DAMOA1_00278	235.877	High	1.55658	CDS			hypothetical protein
DAMOA1_00279	543.513	High	3.5867	CDS			hypothetical protein
DAMOA1_00280	624.128	High	4.11868	CDS			hypothetical protein
DAMOA1_00281	157.242	High	1.03766	CDS			hypothetical protein
DAMOA1_00282	250.091	High	1.65038	CDS			hypothetical protein
DAMOA1_00283	260.826	High	1.72122	CDS			Iron-sulfur cluster carrier protein				K03609		minD-1	NUBPL iron-transfer P-loop NTPase	Uncharacterized ATP-binding protein MJ0547	MJ0547			K03609
DAMOA1_00284	389.363	High	2.56944	CDS			hypothetical protein
DAMOA1_00285	372.758	High	2.45987	CDS			hypothetical protein
DAMOA1_00286	306.64	High	2.02355	CDS	tuf_1		Elongation factor 1-alpha							Belongs to the TRAFAC class translation factor GTPase superfamily. Classic translation factor GTPase family. CysN NodQ subfamily	Elongation factor 1-alpha (EF-1-alpha) (Elongation factor Tu) (EF-Tu)	tuf Mpal_1553
DAMOA1_00287	183.875	High	1.21341	CDS	cysD	2.7.7.4	Sulfate adenylyltransferase subunit 2	K00957	2.7.7.4	cysD; sulfate adenylyltransferase subunit 2				Phosphoadenosine phosphosulfate reductase family	Sulfate adenylyltransferase subunit 2 (EC 2.7.7.4) (ATP-sulfurylase small subunit) (Sulfate adenylate transferase) (SAT)	cysD BF1676	2.7.7.4		K00957
DAMOA1_00288	298.932	High	1.97268	CDS			hypothetical protein
DAMOA1_00289	44.5976	Low	0.294304	CDS			hypothetical protein
DAMOA1_00290	102.177	Low	0.674278	CDS			hypothetical protein
DAMOA1_00291	122.077	Low	0.805598	CDS			hypothetical protein	K07018		K07018; uncharacterized protein				hydrolase of the alpha beta	Uncharacterized protein RP471	RP471			K07018
DAMOA1_00292	160.723	High	1.06063	CDS			hypothetical protein
DAMOA1_00293	99.1503	Low	0.654303	CDS			hypothetical protein
DAMOA1_00294	139.645	Low	0.921532	CDS		3.6.1.-	Inosine/xanthosine triphosphatase	K01529	3.6.1.73	yjjX; inosine/xanthosine triphosphatase				Protein of unknown function DUF84	Probable inosine/xanthosine triphosphatase (ITPase/XTPase) (EC 3.6.1.-) (Non-canonical purine NTP phosphatase) (Non-standard purine NTP phosphatase) (Nucleoside-triphosphate phosphatase) (NTPase)	TK1747	3.6.1.-		K01529
DAMOA1_00295	323.277	High	2.13333	CDS			hypothetical protein
DAMOA1_00296	329.069	High	2.17156	CDS			hypothetical protein
DAMOA1_00297	103.025	Low	0.679872	CDS	radA		DNA repair and recombination protein RadA	K04483		radA; DNA repair protein RadA	K04483		radA	Involved in DNA repair and in homologous recombination. Binds and assemble on single-stranded DNA to form a nucleoprotein filament. Hydrolyzes ATP in a ssDNA-dependent manner and promotes DNA strand exchange between homologous DNA molecules	DNA repair and recombination protein RadA	radA Mbur_2033			K04483
DAMOA1_00298	165.689	High	1.09339	CDS		3.1.3.18	Phosphoglycolate phosphatase	K22223	3.1.3.18	pgp; phosphoglycolate phosphatase	K22223	3.1.3.18	gph	Catalyzes the dephosphorylation of 2-phosphoglycolate	Phosphoglycolate phosphatase (PGP) (PGPase) (EC 3.1.3.18)	MA_3544	3.1.3.18		K22223
DAMOA1_00299	241.714	High	1.59509	CDS			hypothetical protein
DAMOA1_00300	145.162	Low	0.95794	CDS	mwoIM	2.1.1.113	Modification methylase MwoI	K00571	2.1.1.72	E2.1.1.72; site-specific DNA-methyltransferase (adenine-specific)				Belongs to the N(4) N(6)-methyltransferase family	Modification methylase PvuII (M.PvuII) (EC 2.1.1.113) (N-4 cytosine-specific methyltransferase PvuII)	pvuIIM	2.1.1.113
DAMOA1_00301	95.9717	Low	0.633327	CDS			hypothetical protein							Type II restriction endonuclease EcoO109I
DAMOA1_00302				tRNA			tRNA-Lys(ctt)												tRNA-Lys(ctt)
DAMOA1_00303	154.332	High	1.01845	CDS			hypothetical protein
DAMOA1_00304	116.461	Low	0.76854	CDS			hypothetical protein
DAMOA1_00305	724.407	High	4.78043	CDS			hypothetical protein
DAMOA1_00306	120.207	Low	0.793258	CDS	rcsC_1	2.7.13.3	Sensor histidine kinase RcsC							Motif C-terminal to PAS motifs (likely to contribute to PAS structural domain)
DAMOA1_00307	137.319	Low	0.906181	CDS			hypothetical protein
DAMOA1_00308	162.686	High	1.07358	CDS	caiA_1	1.3.8.13	Crotonobetainyl-CoA reductase							PFAM acyl-CoA dehydrogenase domain protein	Probable acyl-CoA dehydrogenase YngJ (EC 1.3.99.-)	yngJ BSU18260	1.3.99.-		K08297
DAMOA1_00309	143.876	Low	0.94945	CDS			hypothetical protein							Calcineurin-like phosphoesterase
DAMOA1_00310	444.582	High	2.93384	CDS	nac		Nascent polypeptide-associated complex protein	K03626		EGD2, NACA; nascent polypeptide-associated complex subunit alpha	K03626		nac	Contacts the emerging nascent chain on the ribosome	Nascent polypeptide-associated complex protein	nac MM_2015			K03626
DAMOA1_00311	305.501	High	2.01603	CDS	erpA		Iron-sulfur cluster insertion protein ErpA				K13628,K15724			Iron-sulphur cluster biosynthesis	Iron-sulfur cluster insertion protein ErpA	erpA Maqu_0694			K15724
DAMOA1_00312	274.201	High	1.80948	CDS			hypothetical protein							Protein of unknown function (DUF2551)
DAMOA1_00313	191.558	High	1.26411	CDS	tfe		Transcription factor E	K03136		TFIIE1, GTF2E1, TFA1, tfe; transcription initiation factor TFIIE subunit alpha	K03136		tfe	Transcription factor that plays a role in the activation of archaeal genes transcribed by RNA polymerase. Facilitates transcription initiation by enhancing TATA-box recognition by TATA-box-binding protein (Tbp), and transcription factor B (Tfb) and RNA polymerase recruitment. Not absolutely required for transcription in vitro, but particularly important in cases where Tbp or Tfb function is not o…	Transcription factor E (TFE) (TFIIE subunit alpha homolog) (Transcription initiation factor TFIIE)	tfe MA_3871			K03136
DAMOA1_00314	185.777	High	1.22596	CDS			hypothetical protein	K06913		K06913; uncharacterized protein	K01955,K06913	6.3.5.5		ATP-grasp domain					K06913
DAMOA1_00315	362.257	High	2.39057	CDS		2.1.1.206	tRNA (cytidine(56)-2'-O)-methyltransferase	K07254	2.1.1.206	atrm56; tRNA (cytidine56-2'-O)-methyltransferase	K07254	2.1.1.206	trm56	Specifically catalyzes the AdoMet-dependent 2'-O-ribose methylation of cytidine at position 56 in tRNAs	tRNA (cytidine(56)-2'-O)-methyltransferase (EC 2.1.1.206) (tRNA ribose 2'-O-methyltransferase aTrm56)	Mbar_A3187	2.1.1.206		K07254
DAMOA1_00316	218.416	High	1.44135	CDS			hypothetical protein				K07577		epf1	Beta-Casp domain	Uncharacterized protein MJ0047	MJ0047			K07577
DAMOA1_00317	238.909	High	1.57658	CDS			hypothetical protein							toxin-antitoxin pair type II binding	Uncharacterized protein AF_0476	AF_0476
DAMOA1_00318	172.434	High	1.13791	CDS	COQ5_3	2.1.1.163	2-methoxy-6-polyprenyl-1,4-benzoquinol methylase, mitochondrial	K07755	2.1.1.137	AS3MT; arsenite methyltransferase				ubiE/COQ5 methyltransferase family	Arsenite methyltransferase (EC 2.1.1.137) (As(III) methyltransferase)	arsM MA_3783	2.1.1.137		K07755
DAMOA1_00319	93.9201	Low	0.619788	CDS	sasA_3	2.7.-.-	Adaptive-response sensory-kinase SasA							response regulator, receiver
DAMOA1_00320	96.9994	Low	0.640109	CDS			hypothetical protein							Domain of unknown function (DUF1894)	Uncharacterized protein MJ0453	MJ0453
DAMOA1_00321	182.919	High	1.2071	CDS			hypothetical protein							PFAM conserved	Uncharacterized protein MJ0452	MJ0452
DAMOA1_00322	141.417	Low	0.933227	CDS			hypothetical protein							Uncharacterized protein conserved in archaea (DUF2114)	Uncharacterized protein MJ1451	MJ1451
DAMOA1_00323	207.766	High	1.37107	CDS			hypothetical protein	K07496		K07496; putative transposase				TIGRFAM transposase, IS605 OrfB family					K07496
DAMOA1_00324	216.397	High	1.42802	CDS			hypothetical protein							Resolvase, N-terminal domain
DAMOA1_00325	72.7453	Low	0.480053	CDS	trmJ	2.1.1.-	tRNA (cytidine-2'-O-)-methyltransferase TrmJ	K02533	2.1.1.-	lasT; tRNA/rRNA methyltransferase	K02533		trmJ	TIGRFAM RNA methyltransferase, TrmH family, group 1	tRNA (cytidine-2'-O-)-methyltransferase TrmJ (EC 2.1.1.-) (tRNA (cytidine(32)-2'-O)-methyltransferase) (tRNA Cm32 methyltransferase)	trmJ MJ1476	2.1.1.-		K02533
DAMOA1_00326	59.7046	Low	0.393996	CDS	OLA1		Obg-like ATPase 1				K06942		ychF	TGS domain protein	Uncharacterized GTP-binding protein MJ1332	MJ1332			K06942
DAMOA1_00327	74.7927	Low	0.493564	CDS			hypothetical protein							MTH865-like family
DAMOA1_00328	84.7182	Low	0.559064	CDS			hypothetical protein	K06927	6.3.1.14	DPH6; diphthine-ammonia ligase	K06927	6.3.1.14	dph6	Diphthamide synthase	Uncharacterized protein MJ0570	MJ0570			K06927
DAMOA1_00329	107.549	Low	0.709728	CDS			hypothetical protein	K09731		K09731; uncharacterized protein	K09731			Belongs to the UPF0212 family	UPF0212 protein MA_1372	MA_1372			K09731
DAMOA1_00330	226.892	High	1.49728	CDS			hypothetical protein	K09728		K09728; uncharacterized protein	K09728,K14656,K20215	2.1.1.98,2.7.7.2		Protein of unknown function (DUF357)					K09728
DAMOA1_00331	183.919	High	1.2137	CDS			hypothetical protein	K06934		K06934; uncharacterized protein	K06934			Domain of unknown function (DUF296)					K06934
DAMOA1_00332				tRNA			tRNA-Thr(tgt)												tRNA-Thr(tgt)
DAMOA1_00333				misc_RNA			CRISPR-DR7												CRISPR-DR7
DAMOA1_00334				misc_RNA			CRISPR-DR7												CRISPR-DR7
DAMOA1_00335	1021.84	High	6.74321	CDS			hypothetical protein	K07495		K07495; putative transposase				Transposase IS4 family protein					K07495
DAMOA1_00336	327.349	High	2.16021	CDS			hypothetical protein
DAMOA1_00337	167.899	High	1.10798	CDS			hypothetical protein	K03205	7.4.2.8	virD4, lvhD4; type IV secretion system protein VirD4									K03205
DAMOA1_00338	173.21	High	1.14303	CDS			hypothetical protein
DAMOA1_00339	80.2971	Low	0.529888	CDS			hypothetical protein
DAMOA1_00340	160.849	High	1.06146	CDS			hypothetical protein
DAMOA1_00341	124.293	Low	0.820219	CDS			hypothetical protein
DAMOA1_00342	146.914	Low	0.969501	CDS			hypothetical protein							Transcriptional regulator, TrmB
DAMOA1_00343	555.096	High	3.66313	CDS			hypothetical protein
DAMOA1_00344	141.661	Low	0.934835	CDS			hypothetical protein	K23255		pilA; archaeal type IV pilus assembly protein PilA									K23255
DAMOA1_00345	492.98	High	3.25322	CDS			hypothetical protein	K23255		pilA; archaeal type IV pilus assembly protein PilA									K23255
DAMOA1_00346	328.047	High	2.16482	CDS			hypothetical protein							Family of unknown function (DUF5371)
DAMOA1_00347	236.806	High	1.5627	CDS	spt5		Transcription elongation factor Spt5				K02601		spt5	Transcription elongation factor Spt5	Transcription elongation factor Spt5	spt5 PF1990			K02601
DAMOA1_00348	188.757	High	1.24562	CDS			50S ribosomal protein L11	K02867		RP-L11, MRPL11, rplK; large subunit ribosomal protein L11	K02867		rpl11	Forms part of the ribosomal stalk which helps the ribosome interact with GTP-bound translation factors	50S ribosomal protein L11	rpl11 MA_4274			K02867
DAMOA1_00349	220.844	High	1.45737	CDS			hypothetical protein
DAMOA1_00350	152.816	High	1.00845	CDS	napF_1		Ferredoxin-type protein NapF												K02572
DAMOA1_00351	124.628	Low	0.822429	CDS		1.3.7.11	Digeranylgeranylglycerophospholipid reductase	K17830	1.3.1.101,1.3.7.11	GGR; digeranylgeranylglycerophospholipid reductase	K17830	1.3.1.101,1.3.7.11	bchP	Is involved in the reduction of 2,3- digeranylgeranylglycerophospholipids (unsaturated archaeols) into 2,3-diphytanylglycerophospholipids (saturated archaeols) in the biosynthesis of archaeal membrane lipids. Catalyzes the formation of archaetidic acid (2,3-di-O-phytanyl-sn-glyceryl phosphate) from 2,3-di-O-geranylgeranylglyceryl phosphate (DGGGP) via the hydrogenation of each double bond of the …	Digeranylgeranylglycerophospholipid reductase 2 (DGGGPL reductase 2) (EC 1.3.7.11) (2,3-bis-O-geranylgeranylglyceryl phosphate reductase 2) (Geranylgeranyl reductase 2) (GGR 2)	Mbur_1308	1.3.7.11		K17830
DAMOA1_00352	112.655	Low	0.743423	CDS		2.5.1.76	Cysteate synthase	K15527	2.5.1.76	K15527; cysteate synthase	K15527	2.5.1.76		Specifically catalyzes the beta-elimination of phosphate from L-phosphoserine and the beta-addition of sulfite to the dehydroalanine intermediate to produce L-cysteate	Cysteate synthase (CS) (Cya synthase) (EC 2.5.1.76)	MA_3297	2.5.1.76		K15527
DAMOA1_00353	57.7904	Low	0.381365	CDS	comDE	4.1.1.79	Sulfopyruvate decarboxylase	K13039	4.1.1.79	comE; sulfopyruvate decarboxylase subunit beta	K09459,K13039	4.1.1.79,4.1.1.82	comE	Thiamine pyrophosphate enzyme, N-terminal TPP binding domain	Sulfopyruvate decarboxylase (SpyrDC) (EC 4.1.1.79)	comDE MA_3298	4.1.1.79		K13039
DAMOA1_00354	163.632	High	1.07982	CDS			hypothetical protein	K05595		marC; multiple antibiotic resistance protein				MarC family integral membrane protein	UPF0056 membrane protein MJ0972	MJ0972			K05595
DAMOA1_00355	82.9627	Low	0.547479	CDS	coaBC_1	6.3.2.5	Coenzyme A biosynthesis bifunctional protein CoaBC							TIGRFAM archaeoflavoprotein AfpA	Uncharacterized protein MJ0730	MJ0730			K21977
DAMOA1_00356	98.4079	Low	0.649403	CDS			Iron-sulfur flavoprotein MJ1083							NADPH-dependent FMN reductase	Iron-sulfur flavoprotein MJ0731 (Isf-1) (MCJ-1) (Mj1)	MJ0731
DAMOA1_00357	141.364	Low	0.932878	CDS	purE_1	5.4.99.18	N5-carboxyaminoimidazole ribonucleotide mutase	K01588	5.4.99.18	purE; 5-(carboxyamino)imidazole ribonucleotide mutase	K01588	5.4.99.18	purE	Catalyzes the conversion of N5-carboxyaminoimidazole ribonucleotide (N5-CAIR) to 4-carboxy-5-aminoimidazole ribonucleotide (CAIR)	N5-carboxyaminoimidazole ribonucleotide mutase (N5-CAIR mutase) (EC 5.4.99.18) (5-(carboxyamino)imidazole ribonucleotide mutase)	purE MJ0616	5.4.99.18		K01588
DAMOA1_00358	116.382	Low	0.768013	CDS			hypothetical protein
DAMOA1_00359	132.886	Low	0.87693	CDS			hypothetical protein
DAMOA1_00360	147.616	Low	0.974135	CDS		4.2.1.141	Probable 2-keto-3-deoxyxylonate dehydratase	K05921	4.1.1.68,5.3.3.-	hpaG; 5-oxopent-3-ene-1,2,5-tricarboxylate decarboxylase / 2-hydroxyhepta-2,4-diene-1,7-dioate isomerase				Fumarylacetoacetate (FAA) hydrolase family	Uncharacterized protein AF_2225	AF_2225
DAMOA1_00361	631.919	High	4.1701	CDS			hypothetical protein
DAMOA1_00362	206.309	High	1.36145	CDS			hypothetical protein
DAMOA1_00363	211.785	High	1.39759	CDS	dphB	2.1.1.98	Diphthine synthase	K20215	2.1.1.98	dph5; diphthine synthase	K20215	2.1.1.98	dphB	diphthine synthase activity	Diphthine synthase (EC 2.1.1.98) (Diphthamide biosynthesis methyltransferase)	dphB Mbar_A2900	2.1.1.98		K20215
DAMOA1_00364	193.208	High	1.275	CDS	trm5b	2.1.1.228	tRNA (guanine(37)-N1)-methyltransferase Trm5b	K15429	2.1.1.228	TRM5, TRMT5; tRNA (guanine37-N1)-methyltransferase	K07055,K15429	2.1.1.228,2.5.1.114	trm5	Methyltransferase	tRNA (guanine(37)-N1)-methyltransferase Trm5b (EC 2.1.1.228) (M1G-methyltransferase) (tRNA [GM37] methyltransferase)	trm5b PYRAB07390 PAB0505	2.1.1.228		K15429
DAMOA1_00365	196.993	High	1.29997	CDS			hypothetical protein
DAMOA1_00366	213.362	High	1.408	CDS	iscS2_1	2.8.1.7	Cysteine desulfurase IscS 2	K04487	2.8.1.7	iscS, NFS1; cysteine desulfurase	K04487	2.8.1.7	iscS	Master enzyme that delivers sulfur to a number of partners involved in Fe-S cluster assembly, tRNA modification or cofactor biosynthesis. Catalyzes the removal of elemental sulfur atoms from cysteine to produce alanine. Functions as a sulfur delivery protein for Fe-S cluster synthesis onto IscU, an Fe-S scaffold assembly protein, as well as other S acceptor proteins	Cysteine desulfurase IscS (EC 2.8.1.7)	iscS nifS	2.8.1.7		K04487
DAMOA1_00367	121.356	Low	0.800842	CDS	iscU2		Iron-sulfur cluster assembly scaffold protein IscU 2	K04488		iscU, nifU; nitrogen fixation protein NifU and related proteins	K04488		iscU	Fe-S cluster	Iron-sulfur cluster assembly scaffold protein IscU 1 (Sulfur acceptor protein IscU 1)	iscU1 AF_0185			K04488
DAMOA1_00368	229.198	High	1.5125	CDS			hypothetical protein	K07108		K07108; uncharacterized protein	K07108			Helix-turn-helix XRE-family like proteins					K07108
DAMOA1_00369	180.311	High	1.18989	CDS			hypothetical protein
DAMOA1_00370	131.31	Low	0.866525	CDS	arnC_2	2.4.2.53	Undecaprenyl-phosphate 4-deoxy-4-formamido-L-arabinose transferase							Glycosyl transferase family group 2	Poly-beta-1,6-N-acetyl-D-glucosamine synthase (PNAG synthase) (Poly-beta-1,6-GlcNAc synthase) (EC 2.4.1.-) (Biofilm polysaccharide intercellular adhesin synthesis protein IcaA) (Biofilm PIA synthesis protein IcaA) (Intercellular adhesion protein A) (N-acetylglucosaminyltransferase IcaA)	icaA SERP2293	2.4.1.-	GT2;
DAMOA1_00371	98.9563	Low	0.653022	CDS	thiC_1	4.1.99.17	Phosphomethylpyrimidine synthase	K03147	4.1.99.17	thiC; phosphomethylpyrimidine synthase	K03147	4.1.99.17	thiC	Catalyzes the synthesis of the hydroxymethylpyrimidine phosphate (HMP-P) moiety of thiamine from aminoimidazole ribotide (AIR) in a radical S-adenosyl-L-methionine (SAM)-dependent reaction	Phosphomethylpyrimidine synthase 1 (EC 4.1.99.17) (Hydroxymethylpyrimidine phosphate synthase 1) (HMP-P synthase 1) (HMP-phosphate synthase 1) (HMPP synthase 1) (Thiamine biosynthesis protein ThiC 1)	thiC1 Mbar_A0597	4.1.99.17		K03147
DAMOA1_00372	57.1456	Low	0.377109	CDS			hypothetical protein
DAMOA1_00373	179.152	High	1.18224	CDS	thsA_1		Thermosome subunit alpha	K22447		cct, ths; archaeal chaperonin	K22447			PFAM chaperonin Cpn60 TCP-1	Thermosome subunit beta (Chaperonin subunit beta) (Thermosome subunit 2)	thsB AF_1451			K22447
DAMOA1_00374	211.254	High	1.39409	CDS			hypothetical protein							Peptidase M36
DAMOA1_00375	266.778	High	1.7605	CDS			hypothetical protein
DAMOA1_00376	266.931	High	1.7615	CDS			hypothetical protein							Trypsin	Putative serine protease HhoB	hhoB sll1427
DAMOA1_00377	327.242	High	2.1595	CDS			hypothetical protein
DAMOA1_00378	90.6395	Low	0.598139	CDS			hypothetical protein	K08971		K08971; putative membrane protein	K08971			Tripartite tricarboxylate transporter TctA family					K08971
DAMOA1_00379	85.1429	Low	0.561866	CDS		2.4.2.54	Beta-ribofuranosylaminobenzene 5'-phosphate synthase	K06984	2.4.2.54	K06984; beta-ribofuranosylaminobenzene 5'-phosphate synthase	K06984	2.4.2.54	mptG	Catalyzes the condensation of 4-aminobenzoate (pABA) with 5-phospho-alpha-D-ribose 1-diphosphate (PRPP) to produce beta-ribofuranosylaminobenzene 5'-phosphate (beta-RFA-P)	Beta-ribofuranosylaminobenzene 5'-phosphate synthase (Beta-RFA-P synthase) (EC 2.4.2.54)	AF_2089	2.4.2.54		K06984
DAMOA1_00380	120.474	Low	0.795017	CDS			hypothetical protein
DAMOA1_00381	147.501	Low	0.973371	CDS		1.18.1.2	Ferredoxin--NADP reductase	K00384	1.8.1.9	trxB, TRR; thioredoxin reductase (NADPH)				Pyridine nucleotide-disulphide oxidoreductase	Thioredoxin reductase (TRXR) (EC 1.8.1.9) (General stress protein 35) (GSP35)	trxB yvcH BSU34790	1.8.1.9		K00384
DAMOA1_00382	97.4064	Low	0.642795	CDS			hypothetical protein							Mitochondrial biogenesis AIM24
DAMOA1_00383	142.566	Low	0.940805	CDS			hypothetical protein
DAMOA1_00384	124.99	Low	0.824822	CDS	narG	1.7.5.1	Respiratory nitrate reductase subunit alpha	K00370	1.7.5.1,1.7.99.-	narG, narZ, nxrA; nitrate reductase / nitrite oxidoreductase, alpha subunit				Belongs to the prokaryotic molybdopterin-containing oxidoreductase family					K00370
DAMOA1_00385	150.402	Low	0.99252	CDS	narH	1.7.5.1	Respiratory nitrate reductase subunit beta	K00371	1.7.5.1,1.7.99.-	narH, narY, nxrB; nitrate reductase / nitrite oxidoreductase, beta subunit				nitrate reductase beta subunit	Selenate reductase subunit beta (EC 1.97.1.9) (Selenate reductase iron-sulfur subunit)	serB	1.97.1.9		K00371
DAMOA1_00386	150.458	Low	0.992888	CDS			hypothetical protein							protein complex oligomerization
DAMOA1_00387	201.684	High	1.33093	CDS			hypothetical protein							chaperone-mediated protein complex assembly
DAMOA1_00388	163.203	High	1.07699	CDS			hypothetical protein
DAMOA1_00389	138.354	Low	0.913014	CDS			hypothetical protein							Heme copper-type cytochrome quinol oxidases, subunit 2
DAMOA1_00390	320.4	High	2.11435	CDS	nosZ	1.7.2.4	Nitrous-oxide reductase												K00376
DAMOA1_00391	169.352	High	1.11757	CDS			hypothetical protein	K07562		NMD3; nonsense-mediated mRNA decay protein 3	K07562		nmd3	pfam nmd3					K07562
DAMOA1_00392	308.972	High	2.03894	CDS	hldD_1	5.1.3.20	ADP-L-glycero-D-manno-heptose-6-epimerase				K01784	5.1.3.2	galE	PFAM NAD-dependent epimerase dehydratase	Putative UDP-glucose 4-epimerase (EC 5.1.3.2) (Galactowaldenase) (UDP-galactose 4-epimerase)	MJ0211	5.1.3.2		K01784
DAMOA1_00393	202.099	High	1.33367	CDS			hypothetical protein	K09725		K09725; uncharacterized protein	K09725			Protein of unknown function (DUF531)	Uncharacterized protein MJ0224	MJ0224			K09725
DAMOA1_00394	208.099	High	1.37327	CDS	speA	4.1.1.19	Biosynthetic arginine decarboxylase	K01585	4.1.1.19	speA; arginine decarboxylase				Catalyzes the biosynthesis of agmatine from arginine	Biosynthetic arginine decarboxylase (ADC) (EC 4.1.1.19)	speA DR_0243	4.1.1.19		K01585
DAMOA1_00395	131.982	Low	0.870961	CDS			hypothetical protein
DAMOA1_00396	166.338	High	1.09768	CDS			hypothetical protein
DAMOA1_00397	140.731	Low	0.928697	CDS		1.3.7.11	Digeranylgeranylglycerophospholipid reductase							TIGRFAM geranylgeranyl reductase	Uncharacterized protein Mbar_A1602 (ORF3)	Mbar_A1602			K17830
DAMOA1_00398	126.189	Low	0.832736	CDS	artA_1	3.4.22.-	Archaeosortase A						artA	PFAM Transmembrane exosortase (Exosortase_EpsH)
DAMOA1_00399	159.444	High	1.05218	CDS	asd_1	4.1.1.-	Putative archaetidylserine decarboxylase proenzyme	K01613	4.1.1.65	psd, PISD; phosphatidylserine decarboxylase	K01613	4.1.1.65	asd	Catalyzes the formation of archaetidylethanolamine (PtdEtn) from archaetidylserine (PtdSer)	Putative archaetidylserine decarboxylase proenzyme (EC 4.1.1.-) [Cleaved into: Archaetidylserine decarboxylase alpha chain; Archaetidylserine decarboxylase beta chain]	asd Mbur_2197	4.1.1.-		K01613
DAMOA1_00400	200.724	High	1.3246	CDS			hypothetical protein	K17103	2.7.8.8	CHO1, pssA; CDP-diacylglycerol---serine O-phosphatidyltransferase	K17103	2.7.8.8	pssA	CDP-alcohol phosphatidyltransferase	Archaetidylserine synthase (EC 2.7.8.38) (CDP-2,3-di-O-geranylgeranyl-sn-glycerol:L-serine O-archaetidyltransferase)	MTH_1027	2.7.8.38		K17103
DAMOA1_00401	326.232	High	2.15284	CDS	mptD	4.1.2.25	Dihydroneopterin aldolase	K09739	4.1.2.25	mptD; dihydroneopterin aldolase	K09739	4.1.2.25	mptD	Catalyzes the conversion of 7,8-dihydroneopterin (H2Neo) to 6-hydroxymethyl-7,8-dihydropterin (6-HMD)	Dihydroneopterin aldolase (DHNA) (EC 4.1.2.25) (7,8-dihydroneopterin aldolase)	mptD MJ0408	4.1.2.25		K09739
DAMOA1_00402	223.151	High	1.4726	CDS			hypothetical protein							COG3706 Response regulator containing a CheY-like receiver domain and a GGDEF domain
DAMOA1_00403	168.071	High	1.10911	CDS			hypothetical protein							Predicted membrane protein (DUF2254)
DAMOA1_00404	109.295	Low	0.721249	CDS			hypothetical protein							Uncharacterized metal-binding protein (DUF2227)
DAMOA1_00405	81.6891	Low	0.539075	CDS			hypothetical protein	K01698	4.2.1.24	hemB, ALAD; porphobilinogen synthase	K01698	4.2.1.24	hemB	Belongs to the ALAD family	Delta-aminolevulinic acid dehydratase (ALAD) (ALADH) (EC 4.2.1.24) (Porphobilinogen synthase)	hemB AF_1974	4.2.1.24		K01698
DAMOA1_00406	178.167	High	1.17574	CDS			hypothetical protein
DAMOA1_00407	156.164	High	1.03054	CDS	aor_1	1.2.7.5	Tungsten-containing aldehyde ferredoxin oxidoreductase	K03738	1.2.7.5	aor; aldehyde:ferredoxin oxidoreductase				Aldehyde ferredoxin oxidoreductase	Tungsten-containing aldehyde ferredoxin oxidoreductase (EC 1.2.7.5)	aor PYRAB09630 PAB0647	1.2.7.5		K03738
DAMOA1_00408	139.176	Low	0.918436	CDS	samp3_1		Small archaeal modifier protein 3	K03636		moaD, cysO; sulfur-carrier protein									K03636
DAMOA1_00409	63.3746	Low	0.418215	CDS	fsr	1.8.98.3	Coenzyme F420-dependent sulfite reductase	K00441	1.12.98.1	frhB; coenzyme F420 hydrogenase subunit beta	K00441	1.12.98.1	frhB2	PFAM Coenzyme F420 hydrogenase dehydrogenase beta subunit	Coenzyme F420-dependent sulfite reductase (EC 1.8.98.3) (Sulfite reductase (coenzyme F420))	fsr MJ0870	1.8.98.3
DAMOA1_00410	252.608	High	1.66699	CDS			hypothetical protein
DAMOA1_00411	174.227	High	1.14974	CDS			hypothetical protein
DAMOA1_00412	124.073	Low	0.818768	CDS			hypothetical protein
DAMOA1_00413	177.123	High	1.16886	CDS			hypothetical protein				K06947			PFAM Molybdopterin guanine dinucleotide synthesis protein B	Polyribonucleotide 5'-hydroxyl-kinase PH0197 (EC 2.7.1.78) (Polynucleotide kinase PH0197)	PH0197	2.7.1.78		K06947
DAMOA1_00414	221.089	High	1.45899	CDS			hypothetical protein
DAMOA1_00415	168.677	High	1.11311	CDS			hypothetical protein
DAMOA1_00416	125.61	Low	0.828913	CDS			hypothetical protein
DAMOA1_00417	88.27	Low	0.582503	CDS	coaBC_2		Coenzyme A biosynthesis bifunctional protein CoaBC	K13038	4.1.1.36,6.3.2.5	coaBC, dfp; phosphopantothenoylcysteine decarboxylase / phosphopantothenate---cysteine ligase	K13038	4.1.1.36,6.3.2.5	dfp	Catalyzes two steps in the biosynthesis of coenzyme A. In the first step cysteine is conjugated to 4'-phosphopantothenate to form 4-phosphopantothenoylcysteine, in the latter compound is decarboxylated to form 4'-phosphopantotheine	Coenzyme A biosynthesis bifunctional protein CoaBC (DNA/pantothenate metabolism flavoprotein) (Phosphopantothenoylcysteine synthetase/decarboxylase) (PPCS-PPCDC) [Includes: Phosphopantothenoylcysteine decarboxylase (PPC decarboxylase) (PPC-DC) (EC 4.1.1.36) (CoaC); Phosphopantothenate--cysteine ligase (EC 6.3.2.5) (CoaB) (Phosphopantothenoylcysteine synthetase) (PPC synthetase) (PPC-S)]	coaBC TK0517	4.1.1.36; 6.3.2.5		K13038
DAMOA1_00418	72.905	Low	0.481107	CDS			hypothetical protein	K11261	1.2.7.12	fwdE, fmdE; formylmethanofuran dehydrogenase subunit E	K11261	1.2.7.12	fwdE	formylmethanofuran dehydrogenase, subunit E	Probable S-adenosyl-L-methionine-binding protein AF_0433	AF_0433			K11261
DAMOA1_00419	111.175	Low	0.733656	CDS	cinA		Putative competence-damage inducible protein	K03750	2.10.1.1	moeA; molybdopterin molybdotransferase	K03750	2.10.1.1		Molybdenum cofactor synthesis	Putative molybdopterin biosynthesis protein MJ0886	MJ0886			K03750
DAMOA1_00420	142.804	Low	0.942378	CDS	moaA_2		GTP 3',8-cyclase	K03639	4.1.99.22	moaA, CNX2; GTP 3',8-cyclase	K03639	4.1.99.22	moaA	Catalyzes the cyclization of GTP to (8S)-3',8-cyclo-7,8- dihydroguanosine 5'-triphosphate	Probable GTP 3',8-cyclase (EC 4.1.99.22) (Molybdenum cofactor biosynthesis protein A)	moaA MA_0105	4.1.99.22		K03639
DAMOA1_00421	96.7951	Low	0.63876	CDS	fdhA_1	1.17.1.9	Formate dehydrogenase subunit alpha	K08352	1.8.5.5	phsA, psrA; thiosulfate reductase / polysulfide reductase chain A				Molybdopterin oxidoreductase Fe4S4 domain					K08352
DAMOA1_00422	114.37	Low	0.754739	CDS	hmeA		Hdr-like menaquinol oxidoreductase iron-sulfur subunit 1	K00184		dmsB; dimethyl sulfoxide reductase iron-sulfur subunit				4Fe-4S dicluster domain	Hdr-like menaquinol oxidoreductase iron-sulfur subunit 1 (Hme subunit A)	hmeA AF_0499			K00184
DAMOA1_00423	279.99	High	1.84768	CDS	dmsC_1		Putative dimethyl sulfoxide reductase membrane subunit C	K00185		dmsC; dimethyl sulfoxide reductase membrane subunit	K00185			PFAM Polysulphide reductase, NrfD	Hdr-like menaquinol oxidoreductase integral membrane subunit (Hme subunit B)	hmeB AF_0500			K00185
DAMOA1_00424	126.578	Low	0.835298	CDS	torD_1		Chaperone protein TorD	K23349		dmsD; putative dimethyl sulfoxide reductase chaperone				PFAM cytoplasmic chaperone TorD family protein					K23349
DAMOA1_00425	288.506	High	1.90388	CDS			hypothetical protein	K02044		phnD; phosphonate transport system substrate-binding protein				Phosphonate ABC transporter, periplasmic					K02044
DAMOA1_00426	155.443	High	1.02578	CDS	sasA_4	2.7.-.-	Adaptive-response sensory-kinase SasA	K02482	2.7.13.3	K02482; two-component system, NtrC family, sensor kinase				Histidine kinase					K02482
DAMOA1_00427	162.057	High	1.06943	CDS	rssB_1		Regulator of RpoS							helix_turn_helix, Arsenical Resistance Operon Repressor
DAMOA1_00428	178.928	High	1.18076	CDS			hypothetical protein	K02044		phnD; phosphonate transport system substrate-binding protein				Phosphonate ABC transporter, periplasmic					K02044
DAMOA1_00429	188.869	High	1.24636	CDS	sasA_5	2.7.-.-	Adaptive-response sensory-kinase SasA	K02482	2.7.13.3	K02482; two-component system, NtrC family, sensor kinase				PFAM ATP-binding region ATPase domain protein	Signal transduction histidine-protein kinase AtoS (EC 2.7.13.3)	atoS b2219 JW2213	2.7.13.3
DAMOA1_00430	136.392	Low	0.900065	CDS	rssB_2		Regulator of RpoS							helix_turn_helix, Arsenical Resistance Operon Repressor	Cell cycle response regulator CtrA (Cell cycle transcriptional regulator A)	ctrA BAbS19_I15100			K13584
DAMOA1_00431	145.965	Low	0.963234	CDS	napA	1.9.6.1	Periplasmic nitrate reductase	K08352	1.8.5.5	phsA, psrA; thiosulfate reductase / polysulfide reductase chain A				Belongs to the prokaryotic molybdopterin-containing oxidoreductase family					K02567
DAMOA1_00432	120.841	Low	0.797439	CDS	dmsB		Putative dimethyl sulfoxide reductase iron-sulfur subunit B	K00184		dmsB; dimethyl sulfoxide reductase iron-sulfur subunit				4Fe-4S dicluster domain	Putative dimethyl sulfoxide reductase iron-sulfur subunit B (DMSO reductase subunit B)	dmsB hmoA VNG_0830G			K00184
DAMOA1_00433	132.898	Low	0.87701	CDS	dmsC_2		Putative dimethyl sulfoxide reductase membrane subunit C	K00185		dmsC; dimethyl sulfoxide reductase membrane subunit	K00185			PFAM Polysulphide reductase, NrfD	Hdr-like menaquinol oxidoreductase integral membrane subunit (Hme subunit B)	hmeB AF_0500			K00185
DAMOA1_00434	78.785	Low	0.51991	CDS	torD_2		Chaperone protein TorD	K23349		dmsD; putative dimethyl sulfoxide reductase chaperone				component of anaerobic dehydrogenases					K23349
DAMOA1_00435	177.072	High	1.16851	CDS			hypothetical protein
DAMOA1_00436	96.0117	Low	0.63359	CDS	pyrB	2.1.3.2	Aspartate carbamoyltransferase	K00609	2.1.3.2	pyrB, PYR2; aspartate carbamoyltransferase catalytic subunit	K00609	2.1.3.2	pyrB	aspartate ornithine carbamoyltransferase, carbamoyl-P binding domain	Aspartate carbamoyltransferase (EC 2.1.3.2) (Aspartate transcarbamylase) (ATCase)	pyrB Mthe_1256	2.1.3.2		K00609
DAMOA1_00437	119.492	Low	0.788542	CDS	pyrI		Aspartate carbamoyltransferase regulatory chain	K00610		pyrI; aspartate carbamoyltransferase regulatory subunit	K00610		pyrI	Involved in allosteric regulation of aspartate carbamoyltransferase	Aspartate carbamoyltransferase regulatory chain	pyrI Mthe_1257			K00610
DAMOA1_00438	100.908	Low	0.665903	CDS	lig	6.5.1.7	DNA ligase	K10747	6.5.1.1,6.5.1.6,6.5.1.7	LIG1; DNA ligase 1	K10747	6.5.1.1,6.5.1.6,6.5.1.7	lig	DNA ligase that seals nicks in double-stranded DNA during DNA replication, DNA recombination and DNA repair	DNA ligase 2 (EC 6.5.1.1) (Polydeoxyribonucleotide synthase [ATP] 2)	lig2 Tpen_0750	6.5.1.1		K10747
DAMOA1_00439	115.46	Low	0.761935	CDS			hypothetical protein
DAMOA1_00440	168.651	High	1.11294	CDS		3.6.4.13	Probable ATP-dependent RNA helicase MJ0669				K05592,K11927	3.6.4.13		DEAD DEAH box helicase domain protein	DEAD-box ATP-dependent RNA helicase CshA (EC 3.6.4.13)	cshA BALH_0232	3.6.4.13		K05592
DAMOA1_00441	205.611	High	1.35685	CDS			hypothetical protein							Protein of unknown function DUF86
DAMOA1_00442	161.028	High	1.06264	CDS			hypothetical protein	K07076		K07076; uncharacterized protein	K07076			Nucleotidyltransferase domain					K07076
DAMOA1_00443	149.897	Low	0.989186	CDS			hypothetical protein
DAMOA1_00444	219.96	High	1.45154	CDS			hypothetical protein							type I site-specific deoxyribonuclease activity
DAMOA1_00445	342.783	High	2.26206	CDS			hypothetical protein
DAMOA1_00446	303.85	High	2.00514	CDS			hypothetical protein
DAMOA1_00447	813.269	High	5.36684	CDS			hypothetical protein
DAMOA1_00448	138.564	Low	0.914398	CDS			hypothetical protein							Transcriptional regulator
DAMOA1_00449	72.4208	Low	0.477912	CDS		2.1.1.213	tRNA (guanine(10)-N2)-dimethyltransferase	K07446	2.1.1.213	trm-G10; tRNA (guanine10-N2)-dimethyltransferase	K07446	2.1.1.213	trmG10	RNA methylase	tRNA (guanine(10)-N2)-dimethyltransferase (EC 2.1.1.213) (tRNA:G10 dimethyltransferase)	trmG10 MTH_724	2.1.1.213		K07446
DAMOA1_00450	67.7499	Low	0.447088	CDS	truA	5.4.99.12	tRNA pseudouridine synthase A	K06173	5.4.99.12	truA, PUS1; tRNA pseudouridine38-40 synthase	K06173	5.4.99.12	truA	Formation of pseudouridine at positions 38, 39 and 40 in the anticodon stem and loop of transfer RNAs	tRNA pseudouridine synthase A (EC 5.4.99.12) (tRNA pseudouridine(38-40) synthase) (tRNA pseudouridylate synthase I) (tRNA-uridine isomerase I)	truA MM_1495	5.4.99.12		K06173
DAMOA1_00451	114.767	Low	0.757361	CDS			hypothetical protein							SMART phosphoesterase PHP domain protein	Uncharacterized protein MJ1587	MJ1587
DAMOA1_00452	233.685	High	1.54211	CDS	rpl3		50S ribosomal protein L3	K02906		RP-L3, MRPL3, rplC; large subunit ribosomal protein L3	K02906		rpl3	One of the primary rRNA binding proteins, it binds directly near the 3'-end of the 23S rRNA, where it nucleates assembly of the 50S subunit	50S ribosomal protein L3	rpl3 MM_2124			K02906
DAMOA1_00453	248.573	High	1.64036	CDS	rpl4		50S ribosomal protein L4	K02930		RP-L4e, RPL4; large subunit ribosomal protein L4e	K02930		rpl4	One of the primary rRNA binding proteins, this protein initially binds near the 5'-end of the 23S rRNA. It is important during the early stages of 50S assembly. It makes multiple contacts with different domains of the 23S rRNA in the assembled 50S subunit and ribosome	50S ribosomal protein L4	rpl4 MM_2125			K02930
DAMOA1_00454	375.857	High	2.48031	CDS			50S ribosomal protein L23				K02892		rpl23	Binds to 23S rRNA. One of the proteins that surrounds the polypeptide exit tunnel on the outside of the ribosome	50S ribosomal protein L23	rpl23 PH1775.1 PHS049			K02892
DAMOA1_00455	308.242	High	2.03412	CDS	rpl2		50S ribosomal protein L2	K02886		RP-L2, MRPL2, rplB; large subunit ribosomal protein L2	K02886		rpl2	One of the primary rRNA binding proteins. Required for association of the 30S and 50S subunits to form the 70S ribosome, for tRNA binding and peptide bond formation. It has been suggested to have peptidyltransferase activity	50S ribosomal protein L2	rpl2 Mthe_1725			K02886
DAMOA1_00456	323.498	High	2.1348	CDS			30S ribosomal protein S19				K02965		rps19p	Protein S19 forms a complex with S13 that binds strongly to the 16S ribosomal RNA	30S ribosomal protein S19	rps19 MM_2128			K02965
DAMOA1_00457	256.831	High	1.69485	CDS			50S ribosomal protein L22				K02890		rpl22	The globular domain of the protein is located near the polypeptide exit tunnel on the outside of the subunit, while an extended beta-hairpin is found that lines the wall of the exit tunnel in the center of the 70S ribosome	50S ribosomal protein L22	rpl22 Mthe_1723			K02890
DAMOA1_00458	197.865	High	1.30573	CDS			hypothetical protein	K02982		RP-S3, rpsC; small subunit ribosomal protein S3	K02982		rps3	Binds the lower part of the 30S subunit head	30S ribosomal protein S3	rps3 Mbar_A0104			K02982
DAMOA1_00459	397.376	High	2.62232	CDS			50S ribosomal protein L29				K02904		rpl29	Belongs to the universal ribosomal protein uL29 family	50S ribosomal protein L29	rpl29 Mbar_A0103			K02904
DAMOA1_00460	281.422	High	1.85713	CDS	rnp1	3.1.26.5	Ribonuclease P protein component 1	K03538	3.1.26.5	POP4, RPP29; ribonuclease P protein subunit POP4	K03538	3.1.26.5	rnp1	Part of ribonuclease P, a protein complex that generates mature tRNA molecules by cleaving their 5'-ends	Ribonuclease P protein component 1 (RNase P component 1) (EC 3.1.26.5) (Rpp29)	rnp1 MA_1080	3.1.26.5		K03538
DAMOA1_00461	285.928	High	1.88687	CDS			30S ribosomal protein S17	K02961		RP-S17, MRPS17, rpsQ; small subunit ribosomal protein S17	K02961		rps17	One of the primary rRNA binding proteins, it binds specifically to the 5'-end of 16S ribosomal RNA	30S ribosomal protein S17	rps17 Mbur_0010			K02961
DAMOA1_00462	215.63	High	1.42296	CDS			50S ribosomal protein L14	K02874		RP-L14, MRPL14, rplN; large subunit ribosomal protein L14	K02874		rpl14	Binds to 23S rRNA. Forms part of two intersubunit bridges in the 70S ribosome	50S ribosomal protein L14	rpl14 Mthe_1718			K02874
DAMOA1_00463	485.094	High	3.20118	CDS			50S ribosomal protein L24	K02895		RP-L24, MRPL24, rplX; large subunit ribosomal protein L24	K02895		rpl24	One of two assembly initiator proteins, it binds directly to the 5'-end of the 23S rRNA, where it nucleates assembly of the 50S subunit	50S ribosomal protein L24	rpl24 Mbar_A0099			K02895
DAMOA1_00464	326.435	High	2.15418	CDS	rps4e		30S ribosomal protein S4e	K02987		RP-S4e, RPS4; small subunit ribosomal protein S4e	K02987		rps4e	Belongs to the eukaryotic ribosomal protein eS4 family	30S ribosomal protein S4e	rps4e UNCMA_06390 RCIX2557			K02987
DAMOA1_00465	408.805	High	2.69774	CDS	rpl5		50S ribosomal protein L5	K02931		RP-L5, MRPL5, rplE; large subunit ribosomal protein L5	K02931		rpl5	This is 1 of the proteins that binds and probably mediates the attachment of the 5S RNA into the large ribosomal subunit, where it forms part of the central protuberance. In the 70S ribosome it contacts protein S13 of the 30S subunit (bridge B1b), connecting the 2 subunits	50S ribosomal protein L5	rpl5 Mbur_0014			K02931
DAMOA1_00466	348.645	High	2.30074	CDS			30S ribosomal protein S14 type Z				K02954		rps14	Binds 16S rRNA, required for the assembly of 30S particles	30S ribosomal protein S14 type Z	rps14 Mbur_0015			K02954
DAMOA1_00467	289.021	High	1.90728	CDS	rps8		30S ribosomal protein S8	K02994		RP-S8, rpsH; small subunit ribosomal protein S8	K02994		rps8	One of the primary rRNA binding proteins, it binds directly to 16S rRNA central domain where it helps coordinate assembly of the platform of the 30S subunit	30S ribosomal protein S8	rps8 Mthe_1713			K02994
DAMOA1_00468	326.246	High	2.15293	CDS	rpl6		50S ribosomal protein L6	K02933		RP-L6, MRPL6, rplF; large subunit ribosomal protein L6	K02933		rpl6	This protein binds to the 23S rRNA, and is important in its secondary structure. It is located near the subunit interface in the base of the L7 L12 stalk, and near the tRNA binding site of the peptidyltransferase center	50S ribosomal protein L6	rpl6 MM_2140			K02933
DAMOA1_00469	296.701	High	1.95796	CDS			50S ribosomal protein L32e	K02912		RP-L32e, RPL32; large subunit ribosomal protein L32e	K02912		rpl32e	PFAM Ribosomal protein	50S ribosomal protein L32e	rpl32 MK1225			K02912
DAMOA1_00470	442.21	High	2.91818	CDS			50S ribosomal protein L19e	K02885		RP-L19e, RPL19; large subunit ribosomal protein L19e	K02885		rpl19e	binds to the 23S rRNA	50S ribosomal protein L19e	rpl19e AF_1907			K02885
DAMOA1_00471	298.898	High	1.97245	CDS			50S ribosomal protein L18	K02881		RP-L18, MRPL18, rplR; large subunit ribosomal protein L18	K02881		rpl18	This is one of the proteins that binds and probably mediates the attachment of the 5S RNA into the large ribosomal subunit, where it forms part of the central protuberance	50S ribosomal protein L18	rpl18 Mbur_0020			K02881
DAMOA1_00472	321.994	High	2.12487	CDS	rps5		30S ribosomal protein S5	K02988		RP-S5, MRPS5, rpsE; small subunit ribosomal protein S5	K02988		rps5	With S4 and S12 plays an important role in translational accuracy	30S ribosomal protein S5	rps5 Mbur_0021			K02988
DAMOA1_00473	320.792	High	2.11694	CDS			50S ribosomal protein L30	K02907		RP-L30, MRPL30, rpmD; large subunit ribosomal protein L30	K02907		rpl30	TIGRFAM ribosomal protein L30P	50S ribosomal protein L30	rpl30 MM_2145			K02907
DAMOA1_00474	384.779	High	2.5392	CDS			50S ribosomal protein L15				K02876		rpl15	binds to the 23S rRNA	50S ribosomal protein L15	rpl15 MA_1094			K02876
DAMOA1_00475	170.644	High	1.12609	CDS	secY		Protein translocase subunit SecY	K03076		secY; preprotein translocase subunit SecY	K03076		secY	Translation initiation factor IF-2, N-terminal region	Protein translocase subunit SecY (Protein transport protein SEC61 subunit alpha homolog)	secY AF_1902			K03076
DAMOA1_00476	151.19	Low	0.99772	CDS			Uncharacterized protein MTH_863	K09154		K09154; uncharacterized protein	K09154			Protein of unknown function (DUF447)					K09154
DAMOA1_00477	89.8919	Low	0.593205	CDS	citG	2.4.2.52	2-(5''-triphosphoribosyl)-3'-dephosphocoenzyme-A synthase	K05966	2.4.2.52	citG; triphosphoribosyl-dephospho-CoA synthase	K05966	2.4.2.52	citG	PFAM triphosphoribosyl-dephospho-CoA protein	Uncharacterized protein MJ0227	MJ0227			K05966
DAMOA1_00478	254.103	High	1.67685	CDS			hypothetical protein
DAMOA1_00479	78.2117	Low	0.516127	CDS	aroE	1.1.1.25	Shikimate dehydrogenase (NADP(+))	K00014	1.1.1.25	aroE; shikimate dehydrogenase	K00014,K00891,K03785,K13832	1.1.1.25,2.7.1.71,4.2.1.10	aroE	Involved in the biosynthesis of the chorismate, which leads to the biosynthesis of aromatic amino acids. Catalyzes the reversible NADPH linked reduction of 3-dehydroshikimate (DHSA) to yield shikimate (SA)	Shikimate dehydrogenase (NADP(+)) (SDH) (EC 1.1.1.25)	aroE Mbur_1998	1.1.1.25		K00014
DAMOA1_00480	144.191	Low	0.951531	CDS			hypothetical protein				K04517	1.3.1.12	tyrA	PFAM Prephenate dehydrogenase	Probable arogenate/prephenate dehydrogenase (EC 1.3.1.-)	MJ0612	1.3.1.-		K04517
DAMOA1_00481	188.746	High	1.24555	CDS			hypothetical protein
DAMOA1_00482	82.1911	Low	0.542387	CDS	dys_1	2.5.1.46	Probable deoxyhypusine synthase	K00809	2.5.1.46	DHPS, dys; deoxyhypusine synthase	K00809	2.5.1.46	dys-1	Deoxyhypusine synthase	Deoxyhypusine synthase-like protein (EC 2.5.-.-)	Npun_F1484	2.5.-.-		K00809
DAMOA1_00483	166.643	High	1.0997	CDS			hypothetical protein							PFAM Cytochrome b(N-terminal) b6 petB
DAMOA1_00484	273.079	High	1.80208	CDS			hypothetical protein
DAMOA1_00485	313.91	High	2.07152	CDS	albA_1		DNA/RNA-binding protein Alba	K03622		ssh10b; archaea-specific DNA-binding protein	K03622			Binds double-stranded DNA tightly but without sequence specificity. It is distributed uniformly and abundantly on the chromosome, suggesting a role in chromatin architecture. However, it does not significantly compact DNA. Binds rRNA and mRNA in vivo. May play a role in maintaining the structural and functional stability of RNA, and, perhaps, ribosomes	DNA/RNA-binding protein Alba 1	albA1 MK0715			K03622
DAMOA1_00486	170.925	High	1.12795	CDS			hypothetical protein	K05873	4.6.1.1	cyaB; adenylate cyclase, class 2	K05873	4.6.1.1	cyaB	adenylyl cyclase CyaB	Putative adenylate cyclase MJ0240 (EC 4.6.1.1) (ATP pyrophosphate-lyase) (Adenylyl cyclase)	MJ0240	4.6.1.1		K05873
DAMOA1_00487	107.406	Low	0.708782	CDS	srmB_1	3.6.4.13	ATP-dependent RNA helicase SrmB	K03724	3.6.4.-	lhr; ATP-dependent helicase Lhr and Lhr-like helicase	K03724		lhr1	DEAD DEAH box helicase domain protein	Uncharacterized ATP-dependent helicase SSO0112 (EC 3.6.4.-)	SSO0112 C04_010	3.6.4.-		K03724
DAMOA1_00488	169.696	High	1.11984	CDS			hypothetical protein
DAMOA1_00489	169.715	High	1.11996	CDS	lon_1	3.4.21.53	Lon protease												K01338
DAMOA1_00490	129.727	Low	0.85608	CDS	gatD	6.3.5.-	Glutamyl-tRNA(Gln) amidotransferase subunit D	K09482	6.3.5.7	gatD; glutamyl-tRNA(Gln) amidotransferase subunit D	K09482	6.3.5.7	gatD	Allows the formation of correctly charged Gln-tRNA(Gln) through the transamidation of misacylated Glu-tRNA(Gln) in organisms which lack glutaminyl-tRNA synthetase. The reaction takes place in the presence of glutamine and ATP through an activated gamma-phospho-Glu-tRNA(Gln). The GatDE system is specific for glutamate and does not act on aspartate	Glutamyl-tRNA(Gln) amidotransferase subunit D (Glu-ADT subunit D) (EC 6.3.5.-)	gatD Mbur_1026	6.3.5.-		K09482
DAMOA1_00491	180.571	High	1.19161	CDS	moaC	4.6.1.17	Probable cyclic pyranopterin monophosphate synthase	K03637	4.6.1.17	moaC, CNX3; cyclic pyranopterin monophosphate synthase	K03637	4.6.1.17	moaC	Catalyzes the conversion of (8S)-3',8-cyclo-7,8- dihydroguanosine 5'-triphosphate to cyclic pyranopterin monophosphate (cPMP)	Probable cyclic pyranopterin monophosphate synthase (EC 4.6.1.17) (Molybdenum cofactor biosynthesis protein C)	moaC Mbur_1878	4.6.1.17		K03637
DAMOA1_00492	206.602	High	1.36339	CDS			hypothetical protein
DAMOA1_00493	71.0714	Low	0.469007	CDS	CARKD	4.2.1.136	ATP-dependent (S)-NAD(P)H-hydrate dehydratase	K23997	4.2.1.136,5.1.99.6	nnr; ADP-dependent NAD(P)H-hydrate dehydratase / NAD(P)H-hydrate epimerase	K17758,K17759	4.2.1.136,5.1.99.6	nnrD	Bifunctional enzyme that catalyzes the epimerization of the S- and R-forms of NAD(P)HX and the dehydration of the S-form of NAD(P)HX at the expense of ADP, which is converted to AMP. This allows the repair of both epimers of NAD(P)HX, a damaged form of NAD(P)H that is a result of enzymatic or heat-dependent hydration	Bifunctional NAD(P)H-hydrate repair enzyme Nnr (Nicotinamide nucleotide repair protein) [Includes: ADP-dependent (S)-NAD(P)H-hydrate dehydratase (EC 4.2.1.136) (ADP-dependent NAD(P)HX dehydratase); NAD(P)H-hydrate epimerase (EC 5.1.99.6) (NAD(P)HX epimerase)]	nnr AF_0851	4.2.1.136; 5.1.99.6		K17758
DAMOA1_00494				misc_RNA			group-II-D1D4-7												group-II-D1D4-7
DAMOA1_00495	250.21	High	1.65116	CDS			hypothetical protein
DAMOA1_00496	172.945	High	1.14128	CDS			hypothetical protein	K01154	3.1.21.3	hsdS; type I restriction enzyme, S subunit				type I restriction modification DNA specificity domain					K01154
DAMOA1_00497	174.729	High	1.15306	CDS			hypothetical protein	K03427	2.1.1.72	hsdM; type I restriction enzyme M protein				Type I restriction enzyme R protein N terminus (HSDR_N)					K03427
DAMOA1_00498	202.478	High	1.33617	CDS			hypothetical protein	K07495		K07495; putative transposase				Transposase DDE domain					K07495
DAMOA1_00499	121.318	Low	0.800587	CDS			Uncharacterized HTH-type transcriptional regulator PH1519				K03718		lrp	PFAM regulatory protein AsnC Lrp family	Uncharacterized HTH-type transcriptional regulator YugG	yugG BSU31410			K03718
DAMOA1_00500	157.154	High	1.03708	CDS		2.6.1.57	Aromatic-amino-acid aminotransferase 2	K10907	2.6.1.-	K10907; aminotransferase	K10907		aspC1	PFAM Aminotransferase class I and II	Putative aminotransferase YugH (EC 2.6.1.-)	yugH alaT BSU31400	2.6.1.-		K10907
DAMOA1_00501	151.526	Low	0.999937	CDS			hypothetical protein							Stage II sporulation protein M
DAMOA1_00502	106.061	Low	0.699906	CDS			Uncharacterized protein MJ1311							Xylose isomerase-like TIM barrel	Uncharacterized protein MJ1311	MJ1311
DAMOA1_00503	241.543	High	1.59397	CDS			hypothetical protein
DAMOA1_00504	173.245	High	1.14326	CDS	rhaD_1	1.1.1.377	L-rhamnose 1-dehydrogenase (NADP(+))	K00059	1.1.1.100	fabG, OAR1; 3-oxoacyl-[acyl-carrier protein] reductase				PFAM short-chain dehydrogenase reductase SDR	2,5-dichloro-2,5-cyclohexadiene-1,4-diol dehydrogenase (2,5-DDOL dehydrogenase) (EC 1.1.1.-)	linB SIDU_17850	1.1.1.-
DAMOA1_00505	150.869	Low	0.995601	CDS			hypothetical protein
DAMOA1_00506	191.373	High	1.26289	CDS			hypothetical protein	K01342	3.4.21.62	aprE; subtilisin				PFAM peptidase S8 and S53, subtilisin, kexin, sedolisin	Subtilisin BPN' (EC 3.4.21.62) (Alkaline protease) (Subtilisin DFE) (Subtilisin Novo)	apr	3.4.21.62		K01342
DAMOA1_00507	205.616	High	1.35688	CDS			hypothetical protein
DAMOA1_00508	130.162	Low	0.858952	CDS			hypothetical protein
DAMOA1_00509	303.131	High	2.00039	CDS			hypothetical protein
DAMOA1_00510	242.727	High	1.60178	CDS	thsA_2		Thermosome subunit alpha	K22447		cct, ths; archaeal chaperonin	K22447			PFAM chaperonin Cpn60 TCP-1	Thermosome subunit (Chaperonin-like complex) (CLIC)	ths MK1006			K22447
DAMOA1_00511	361.992	High	2.38882	CDS	grpE		Protein GrpE	K03687		GRPE; molecular chaperone GrpE				Participates actively in the response to hyperosmotic and heat shock by preventing the aggregation of stress-denatured proteins, in association with DnaK and GrpE. It is the nucleotide exchange factor for DnaK and may function as a thermosensor. Unfolded proteins bind initially to DnaJ	Protein GrpE (HSP-70 cofactor)	grpE Msp_1518			K03687
DAMOA1_00512	194.678	High	1.2847	CDS	dnaK		Chaperone protein DnaK	K04043		dnaK, HSPA9; molecular chaperone DnaK	K04043		dnaK	Heat shock 70 kDa protein	Chaperone protein DnaK (HSP70) (Heat shock 70 kDa protein) (Heat shock protein 70)	dnaK Mthe_0731			K04043
DAMOA1_00513	123.947	Low	0.817939	CDS	dnaJ_1		Chaperone protein DnaJ	K03686		dnaJ; molecular chaperone DnaJ				ATP binding to DnaK triggers the release of the substrate protein, thus completing the reaction cycle. Several rounds of ATP-dependent interactions between DnaJ, DnaK and GrpE are required for fully efficient folding. Also involved, together with DnaK and GrpE, in the DNA replication of plasmids through activation of initiation proteins	Chaperone protein DnaJ	dnaJ GK2503			K03686
DAMOA1_00514	122.122	Low	0.805892	CDS	rtcB_1	6.5.1.-	tRNA-splicing ligase RtcB	K14415	6.5.1.8	RTCB, rtcB; tRNA-splicing ligase RtcB (3'-phosphate/5'-hydroxy nucleic acid ligase)				Belongs to the RtcB family	RNA-splicing ligase RtcB (EC 6.5.1.8) (3'-phosphate/5'-hydroxy nucleic acid ligase)	rtcB MTH_1597	6.5.1.8		K14415
DAMOA1_00515	231.156	High	1.52542	CDS			Protein archease							Archease protein family (MTH1598/TM1083)	Protein archease	Tneu_0707
DAMOA1_00516	187.983	High	1.24052	CDS			Uncharacterized protein MJ1225							CBS domain	CBS domain-containing protein YhcV	yhcV BSU09230
DAMOA1_00517	227.854	High	1.50363	CDS			hypothetical protein							Domain in cystathionine beta-synthase and other proteins.
DAMOA1_00518	122.475	Low	0.808225	CDS			hypothetical protein	K06384		spoIIM; stage II sporulation protein M	K06384			Stage II sporulation protein M					K06384
DAMOA1_00519	109.7	Low	0.723919	CDS			hypothetical protein							Membrane protein of unknown function DUF63	Uncharacterized protein MJ0440	MJ0440
DAMOA1_00520	143.972	Low	0.950088	CDS	egsA	1.1.1.261	Glycerol-1-phosphate dehydrogenase [NAD(P)+]	K00096	1.1.1.261	araM, egsA; glycerol-1-phosphate dehydrogenase [NAD(P)+]	K00096	1.1.1.261	egsA	Catalyzes the NAD(P)H-dependent reduction of dihydroxyacetonephosphate (DHAP or glycerone phosphate) to glycerol 1-phosphate (G1P). The G1P thus generated is used as the glycerophosphate backbone of phospholipids in the cellular membranes of Archaea	Glycerol-1-phosphate dehydrogenase [NAD(P)+] (G1P dehydrogenase) (G1PDH) (EC 1.1.1.261) (Enantiomeric glycerophosphate synthase) (sn-glycerol-1-phosphate dehydrogenase)	egsA gldA MA_3686	1.1.1.261		K00096
DAMOA1_00521	141.256	Low	0.93216	CDS			hypothetical protein	K09730		K09730; uncharacterized protein	K09730			Belongs to the UPF0179 family	UPF0179 protein Mthe_0220	Mthe_0220			K09730
DAMOA1_00522	64.6597	Low	0.426695	CDS	hisD_2	1.1.1.23	Histidinol dehydrogenase	K00013	1.1.1.23	hisD; histidinol dehydrogenase	K00013	1.1.1.23	hisD	Catalyzes the sequential NAD-dependent oxidations of L- histidinol to L-histidinaldehyde and then to L-histidine	Histidinol dehydrogenase (HDH) (EC 1.1.1.23)	hisD Mbar_A3507	1.1.1.23		K00013
DAMOA1_00523	175.657	High	1.15918	CDS			hypothetical protein
DAMOA1_00524	113.373	Low	0.748158	CDS			hypothetical protein
DAMOA1_00525	121.324	Low	0.800628	CDS			hypothetical protein	K07494		K07494; putative transposase				DDE superfamily endonuclease					K07494
DAMOA1_00526	219.421	High	1.44798	CDS			hypothetical protein							Transposase
DAMOA1_00527	279.279	High	1.84299	CDS			hypothetical protein
DAMOA1_00528	121.51	Low	0.801858	CDS			hypothetical protein
DAMOA1_00529	124.379	Low	0.820791	CDS			hypothetical protein
DAMOA1_00530	698.497	High	4.60945	CDS			hypothetical protein
DAMOA1_00531	138.077	Low	0.911183	CDS			hypothetical protein
DAMOA1_00532	102.376	Low	0.67559	CDS			hypothetical protein
DAMOA1_00533	185.934	High	1.22699	CDS			hypothetical protein							Serine dehydrogenase proteinase
DAMOA1_00534	80.9301	Low	0.534065	CDS			hypothetical protein	K02322	2.7.7.7	polC; DNA polymerase II large subunit	K02319,K02322,K03042,K07332,K21636	1.1.98.6,2.7.7.6,2.7.7.7	polC	Possesses two activities a DNA synthesis (polymerase) and an exonucleolytic activity that degrades single-stranded DNA in the 3'- to 5'-direction. Has a template-primer preference which is characteristic of a replicative DNA polymerase	DNA polymerase II large subunit (Pol II) (EC 2.7.7.7) (Exodeoxyribonuclease large subunit) (EC 3.1.11.1)	polC Mbur_2423	2.7.7.7; 3.1.11.1		K02322
DAMOA1_00535	249.158	High	1.64421	CDS			hypothetical protein
DAMOA1_00536	212.04	High	1.39928	CDS			hypothetical protein							Protein of unknown function (DUF1624)
DAMOA1_00537	175.815	High	1.16022	CDS	cofH_3	2.5.1.147	5-amino-6-(D-ribitylamino)uracil--L-tyrosine 4-hydroxyphenyl transferase	K11781	2.5.1.147	cofH; 5-amino-6-(D-ribitylamino)uracil---L-tyrosine 4-hydroxyphenyl transferase				Catalyzes the radical-mediated transfer of the hydroxybenzyl group from 4-hydroxyphenylpyruvate (HPP) to 5-amino- 6-ribitylamino-2,4(1H,3H)-pyrimidinedione to form 7,8-didemethyl- 8-hydroxy-5-deazariboflavin (FO)	5-amino-6-(D-ribitylamino)uracil--L-tyrosine 4-hydroxyphenyl transferase 1 (EC 2.5.1.147) (FO synthase subunit 2 1)	cofH1 MA_1490	2.5.1.147		K11781
DAMOA1_00538	122.377	Low	0.80758	CDS	cofG	4.3.1.32	7,8-didemethyl-8-hydroxy-5-deazariboflavin synthase	K11780	4.3.1.32	cofG; 7,8-didemethyl-8-hydroxy-5-deazariboflavin synthase	K11780	2.5.1.77	cofG	Catalyzes the radical-mediated transfer of the hydroxybenzyl group from 4-hydroxyphenylpyruvate (HPP) to 5-amino- 6-ribitylamino-2,4(1H,3H)-pyrimidinedione to form 7,8-didemethyl- 8-hydroxy-5-deazariboflavin (FO)	7,8-didemethyl-8-hydroxy-5-deazariboflavin synthase (EC 4.3.1.32) (FO synthase subunit 1)	cofG MM_2494	4.3.1.32		K11780
DAMOA1_00539				tRNA			tRNA-Leu(taa)												tRNA-Leu(taa)
DAMOA1_00540	149.064	Low	0.983685	CDS			hypothetical protein
DAMOA1_00541	81.8811	Low	0.540341	CDS			hypothetical protein
DAMOA1_00542	34.4768	Low	0.227516	CDS			hypothetical protein
DAMOA1_00543	86.9352	Low	0.573694	CDS			hypothetical protein
DAMOA1_00544	29.4954	Low	0.194643	CDS			hypothetical protein
DAMOA1_00545	19.7267	Low	0.130179	CDS			hypothetical protein
DAMOA1_00546	120.374	Low	0.794359	CDS			hypothetical protein
DAMOA1_00547	278.709	High	1.83923	CDS			hypothetical protein
DAMOA1_00548	154.933	High	1.02242	CDS			hypothetical protein
DAMOA1_00549	131.028	Low	0.864669	CDS			hypothetical protein
DAMOA1_00550	36.3618	Low	0.239955	CDS			hypothetical protein
DAMOA1_00551	79.5535	Low	0.524981	CDS			hypothetical protein
DAMOA1_00552	38.9478	Low	0.25702	CDS			hypothetical protein
DAMOA1_00553	34.4835	Low	0.22756	CDS			hypothetical protein
DAMOA1_00554	43.3367	Low	0.285983	CDS			hypothetical protein
DAMOA1_00555	31.6563	Low	0.208903	CDS			hypothetical protein
DAMOA1_00556	67.2891	Low	0.444048	CDS			hypothetical protein
DAMOA1_00557	74.6647	Low	0.49272	CDS			hypothetical protein							Phage plasmid primase P4 family
DAMOA1_00558	36.3745	Low	0.240039	CDS			hypothetical protein
DAMOA1_00559	17.779	Low	0.117326	CDS			hypothetical protein
DAMOA1_00560	68.5089	Low	0.452097	CDS	xerC_2		Tyrosine recombinase XerC				K03733			Site-specific tyrosine recombinase, which acts by catalyzing the cutting and rejoining of the recombining DNA molecules					K03733
DAMOA1_00561	176.992	High	1.16799	CDS			hypothetical protein
DAMOA1_00562	149.002	Low	0.983277	CDS			hypothetical protein	K06197		chaB; cation transport regulator	K06197			ChaB	Putative cation transport regulator ChaB	chaB Z1992 ECs1722			K06197
DAMOA1_00563	125.641	Low	0.829116	CDS			hypothetical protein
DAMOA1_00564	147.806	Low	0.975387	CDS	aroD	4.2.1.10	3-dehydroquinate dehydratase	K03785	4.2.1.10	aroD; 3-dehydroquinate dehydratase I	K03785,K13832	1.1.1.25,4.2.1.10	aroD	Involved in the third step of the chorismate pathway, which leads to the biosynthesis of aromatic amino acids. Catalyzes the cis-dehydration of 3-dehydroquinate (DHQ) and introduces the first double bond of the aromatic ring to yield 3- dehydroshikimate	3-dehydroquinate dehydratase (3-dehydroquinase) (EC 4.2.1.10) (Type I DHQase) (Type I dehydroquinase) (DHQ1)	aroD Mbar_A0922	4.2.1.10		K03785
DAMOA1_00565	82.5419	Low	0.544702	CDS	rtc	6.5.1.5	RNA 3'-terminal phosphate cyclase	K01974	6.5.1.4	RTCA, rtcA; RNA 3'-terminal phosphate cyclase (ATP)	K01974,K18105	6.5.1.4,6.5.1.5	rtcA	Catalyzes the conversion of 3'-phosphate to a 2',3'- cyclic phosphodiester at the end of RNA. The mechanism of action of the enzyme occurs in 3 steps (A) adenylation of the enzyme by ATP	RNA 3'-terminal phosphate cyclase (RNA cyclase) (RNA-3'-phosphate cyclase) (EC 6.5.1.4)	rtcA MA_4637	6.5.1.4		K01974
DAMOA1_00566	855.412	High	5.64495	CDS			hypothetical protein	K02869		RP-L12, rpl12; large subunit ribosomal protein L12	K02869		rpl12	Forms part of the ribosomal stalk, playing a central role in the interaction of the ribosome with GTP-bound translation factors	50S ribosomal protein L12	rpl12 MJ0508			K02869
DAMOA1_00567	219.585	High	1.44906	CDS			50S ribosomal protein L10	K02864		RP-L10, MRPL10, rplJ; large subunit ribosomal protein L10	K02864		rpl10	Forms part of the ribosomal stalk, playing a central role in the interaction of the ribosome with GTP-bound translation factors	50S ribosomal protein L10 (Acidic ribosomal protein P0 homolog)	rpl10 rplP0 MM_1013			K02864
DAMOA1_00568	276.5	High	1.82465	CDS	rpl1		50S ribosomal protein L1	K02863		RP-L1, MRPL1, rplA; large subunit ribosomal protein L1	K02863		rpl1	Binds directly to 23S rRNA. Probably involved in E site tRNA release	50S ribosomal protein L1	rpl1 Mbur_1946			K02863
DAMOA1_00569	215.111	High	1.41954	CDS		2.7.4.3	Putative adenylate kinase	K18532	2.7.4.3	AK6, FAP7; adenylate kinase	K18532	2.7.4.3	adk2	Broad-specificity nucleoside monophosphate (NMP) kinase that catalyzes the reversible transfer of the terminal phosphate group between nucleoside triphosphates and monophosphates	Putative adenylate kinase (AK) (EC 2.7.4.3) (ATP-AMP transphosphorylase)	MA_3730	2.7.4.3		K18532
DAMOA1_00570	183.434	High	1.2105	CDS		2.6.1.57	Aromatic-amino-acid aminotransferase 2	K00817	2.6.1.9	hisC; histidinol-phosphate aminotransferase	K00817	2.6.1.9	hisC	PFAM Aminotransferase class I and II	Histidinol-phosphate aminotransferase (EC 2.6.1.9) (Imidazole acetol-phosphate transaminase)	hisC Mbar_A0872	2.6.1.9		K00817
DAMOA1_00571	200.499	High	1.32312	CDS	lysJ_1	2.6.1.-	[LysW]-aminoadipate semialdehyde/glutamate semialdehyde transaminase	K00821	2.6.1.11,2.6.1.17	argD; acetylornithine/N-succinyldiaminopimelate aminotransferase	K00821	2.6.1.11,2.6.1.17	argD	Belongs to the class-III pyridoxal-phosphate-dependent aminotransferase family	Acetylornithine aminotransferase (ACOAT) (EC 2.6.1.11)	argD MM_1406	2.6.1.11		K00821
DAMOA1_00572	128.736	Low	0.849541	CDS			UPF0273 protein PH0284	K08482		kaiC; circadian clock protein KaiC				Pfam:KaiC					K08482
DAMOA1_00573	90.8449	Low	0.599494	CDS			hypothetical protein
DAMOA1_00574	131.736	Low	0.86934	CDS	lon_2	3.4.21.53	Lon protease							Lon protease (S16) C-terminal proteolytic domain					K01338
DAMOA1_00575	121.233	Low	0.800031	CDS			hypothetical protein
DAMOA1_00576	173.576	High	1.14544	CDS			hypothetical protein
DAMOA1_00577	239.621	High	1.58128	CDS			hypothetical protein
DAMOA1_00578	184.38	High	1.21674	CDS			hypothetical protein							Uncharacterised protein family UPF0047	UPF0047 protein MTH_771	MTH_771
DAMOA1_00579				tRNA			tRNA-Glu(ctc)												tRNA-Glu(ctc)
DAMOA1_00580	247.314	High	1.63205	CDS			Regulatory protein Cgi121	K09119		cgi121; KEOPS complex subunit Cgi121	K09119		cgi121	KEOPS complex Cgi121-like subunit					K09119
DAMOA1_00581	112.765	Low	0.74415	CDS	cysH_1	1.8.4.8	Phosphoadenosine phosphosulfate reductase	K00390	1.8.4.8,1.8.4.10	cysH; phosphoadenosine phosphosulfate reductase	K00390	1.8.4.10,1.8.4.8		PFAM PUA domain	Uncharacterized protein MJ0066	MJ0066			K00390
DAMOA1_00582	130.195	Low	0.859169	CDS			hypothetical protein
DAMOA1_00583	156.107	High	1.03017	CDS			hypothetical protein
DAMOA1_00584	252.317	High	1.66507	CDS			hypothetical protein
DAMOA1_00585	207.229	High	1.36753	CDS			hypothetical protein				K01342,K14645	3.4.21.62		Subtilase family	M-protease (EC 3.4.21.-)	aprE ABC0761	3.4.21.-		K01342
DAMOA1_00586	340.225	High	2.24518	CDS			hypothetical protein
DAMOA1_00587	110.935	Low	0.732069	CDS			hypothetical protein
DAMOA1_00588	113.67	Low	0.750116	CDS			hypothetical protein							Thermolysin metallopeptidase, alpha-helical domain	Protease PrtS (EC 3.4.24.-)	prtS	3.4.24.-
DAMOA1_00589	204.41	High	1.34892	CDS			hypothetical protein							acetyltransferases and hydrolases with the alpha beta hydrolase fold
DAMOA1_00590	203.587	High	1.34349	CDS			hypothetical protein
DAMOA1_00591	223.701	High	1.47623	CDS			hypothetical protein
DAMOA1_00592	162.18	High	1.07024	CDS			hypothetical protein				K03181,K06984	2.4.2.54,4.1.3.40		Protein of unknown function (DUF98)	Putative lyase MJ0807 (EC 4.1.-.-)	MJ0807	4.1.-.-
DAMOA1_00593	110.082	Low	0.726441	CDS	carA	6.3.5.5	Carbamoyl-phosphate synthase small chain	K01956	6.3.5.5	carA, CPA1; carbamoyl-phosphate synthase small subunit	K01956	6.3.5.5	carA	Carbamoyl-phosphate synthase, small chain	Carbamoyl-phosphate synthase small chain (EC 6.3.5.5) (Carbamoyl-phosphate synthetase glutamine chain)	carA MA_2144	6.3.5.5		K01956
DAMOA1_00594	282.865	High	1.86665	CDS	mntR_1		HTH-type transcriptional regulator MntR	K03709		troR; DtxR family transcriptional regulator, Mn-dependent transcriptional regulator				FeoA	Iron-dependent repressor IdeR	ideR dtxR BQ2027_MB2730
DAMOA1_00595	159.451	High	1.05223	CDS			Uncharacterized ABC transporter ATP-binding protein MJ0796	K02003		ABC.CD.A; putative ABC transport system ATP-binding protein				abc transporter atp-binding protein	Uncharacterized ABC transporter ATP-binding protein TM_0352	TM_0352			K02003
DAMOA1_00596	172.174	High	1.1362	CDS			hypothetical protein	K02004		ABC.CD.P; putative ABC transport system permease protein				Efflux ABC transporter, permease protein					K02004
DAMOA1_00597	167.608	High	1.10606	CDS			hypothetical protein	K02004		ABC.CD.P; putative ABC transport system permease protein				MacB-like periplasmic core domain					K02004
DAMOA1_00598	162.152	High	1.07006	CDS			hypothetical protein							Putative antitoxin	Putative antitoxin AF_1481	AF_1481
DAMOA1_00599	206.964	High	1.36578	CDS			hypothetical protein				K18828		vapC	Toxic component of a toxin-antitoxin (TA) module. An RNase					K18828
DAMOA1_00600	84.3404	Low	0.55657	CDS	hppA1	7.2.3.-	K(+)-stimulated pyrophosphate-energized sodium pump	K15987		hppA; K(+)-stimulated pyrophosphate-energized sodium pump	K15987	3.6.1.1	hppA	Proton pump that utilizes the energy of pyrophosphate hydrolysis as the driving force for proton movement across the membrane. Generates a proton motive force	K(+)-insensitive pyrophosphate-energized proton pump (EC 7.1.3.1) (Membrane-bound proton-translocating pyrophosphatase) (Pyrophosphate-energized inorganic pyrophosphatase) (H(+)-PPase)	hppA2 MA_3880	7.1.3.1		K15987
DAMOA1_00601	31.9058	Low	0.210549	CDS			hypothetical protein							PFAM Glycosyltransferase family 28 C-terminal domain
DAMOA1_00602	37.0263	Low	0.24434	CDS	mshA_2	2.4.1.250	D-inositol-3-phosphate glycosyltransferase	K16703	2.4.-.-	wcaL, amsK; colanic acid/amylovoran biosynthesis glycosyltransferase				Glycosyltransferase Family 4	Putative colanic acid biosynthesis glycosyltransferase WcaL (EC 2.4.-.-)	wcaL yefL b2044 JW2029	2.4.-.-	GT4;	K16703
DAMOA1_00603	32.9366	Low	0.217352	CDS	mshA_3	2.4.1.250	D-inositol-3-phosphate glycosyltransferase							Glycosyl transferase 4-like domain					K15521
DAMOA1_00604	26.4799	Low	0.174743	CDS	btuD_4	7.6.2.8	Vitamin B12 import ATP-binding protein BtuD	K06147		ABCB-BAC; ATP-binding cassette, subfamily B, bacterial				ABC-type multidrug transport system ATPase and permease	Putative multidrug export ATP-binding/permease protein YgaD (EC 7.6.2.-)	ygaD BSU08690	7.6.2.-
DAMOA1_00605	37.0519	Low	0.244509	CDS			hypothetical protein							Phosphotransferase enzyme family
DAMOA1_00606	20.8995	Low	0.137918	CDS			hypothetical protein							Phosphotransferase enzyme family
DAMOA1_00607	159.439	High	1.05215	CDS			hypothetical protein
DAMOA1_00608	172.083	High	1.13559	CDS	hypA		Hydrogenase maturation factor HypA	K04651		hypA, hybF; hydrogenase nickel incorporation protein HypA/HybF	K04651		hypA	Probably plays a role in a hydrogenase nickel cofactor insertion step	Hydrogenase maturation factor HypA	hypA MTH_783			K04651
DAMOA1_00609	295.092	High	1.94734	CDS			hypothetical protein
DAMOA1_00610	131.995	Low	0.871049	CDS			hypothetical protein							Sporulation protein YtfJ (Spore_YtfJ)
DAMOA1_00611	142.054	Low	0.937426	CDS			hypothetical protein
DAMOA1_00612	133.434	Low	0.880543	CDS			hypothetical protein	K06213		mgtE; magnesium transporter				Acts as a magnesium transporter	Magnesium transporter MgtE	TTHA1060			K06213
DAMOA1_00613	532.612	High	3.51476	CDS	rps8e		30S ribosomal protein S8e	K02995		RP-S8e, RPS8; small subunit ribosomal protein S8e	K02995		rps8e	PFAM ribosomal protein S8E	30S ribosomal protein S8e	rps8e Mthe_1293			K02995
DAMOA1_00614	201.121	High	1.32722	CDS			hypothetical protein							Filamentation induced by cAMP protein fic
DAMOA1_00615	132.991	Low	0.877622	CDS			hypothetical protein							Cysteine-rich secretory protein family
DAMOA1_00616	165.528	High	1.09233	CDS			Bifunctional IPC transferase and DIPP synthase	K23992	2.7.7.74,2.7.8.34	K23992; 1L-myo-inositol 1-phosphate cytidylyltransferase / CDP-L-myo-inositol myo-inositolphosphotransferase				CDP-alcohol phosphatidyltransferase	Bifunctional IPC transferase and DIPP synthase [Includes: 1L-myo-inositol-1-phosphate cytidylyltransferase (IPCT) (EC 2.7.7.74); CDP-L-myo-inositol myo-inositolphosphotransferase (DIPP synthase) (EC 2.7.8.34) (Di-myo-inositol-1,3'-phosphate-1'-phosphate synthase)]	Rxyl_1212	2.7.7.74; 2.7.8.34
DAMOA1_00617	81.6589	Low	0.538875	CDS			hypothetical protein	K01858	5.5.1.4	INO1, ISYNA1; myo-inositol-1-phosphate synthase				Myo-inositol-1-phosphate synthase	Inositol-3-phosphate synthase (IPS) (EC 5.5.1.4) (Myo-inositol 1-phosphate synthase) (MI-1-P synthase) (MIP synthase)	ino1 MSMEG_6904 MSMEI_6720	5.5.1.4		K01858
DAMOA1_00618	68.707	Low	0.453404	CDS			hypothetical protein	K07005		K07005; uncharacterized protein	K07005			Pyridoxamine 5'-phosphate oxidase					K07005
DAMOA1_00619	158.224	High	1.04413	CDS			hypothetical protein	K07027		K07027; glycosyltransferase 2 family protein	K07027			integral membrane protein					K07027
DAMOA1_00620	109.579	Low	0.723123	CDS	mtrE_1	2.1.1.86	Tetrahydromethanopterin S-methyltransferase subunit E	K00581	2.1.1.86	mtrE; tetrahydromethanopterin S-methyltransferase subunit E	K00581	2.1.1.86	mtrE	Part of a complex that catalyzes the formation of methyl-coenzyme M and tetrahydromethanopterin from coenzyme M and methyl-tetrahydromethanopterin. This is an energy-conserving, sodium-ion translocating step	Tetrahydromethanopterin S-methyltransferase subunit E (EC 2.1.1.86) (N5-methyltetrahydromethanopterin--coenzyme M methyltransferase subunit E)	mtrE Mbur_1525	2.1.1.86		K00581
DAMOA1_00621	108.027	Low	0.712884	CDS	mtrD_1	2.1.1.86	Tetrahydromethanopterin S-methyltransferase subunit D	K00580	2.1.1.86	mtrD; tetrahydromethanopterin S-methyltransferase subunit D	K00580	2.1.1.86	mtrD	Part of a complex that catalyzes the formation of methyl-coenzyme M and tetrahydromethanopterin from coenzyme M and methyl-tetrahydromethanopterin. This is an energy-conserving, sodium-ion translocating step	Tetrahydromethanopterin S-methyltransferase subunit D (EC 2.1.1.86) (N5-methyltetrahydromethanopterin--coenzyme M methyltransferase subunit D)	mtrD Mbar_A1261	2.1.1.86		K00580
DAMOA1_00622	168.821	High	1.11406	CDS	mtrC_1	2.1.1.86	Tetrahydromethanopterin S-methyltransferase subunit C	K00579	2.1.1.86	mtrC; tetrahydromethanopterin S-methyltransferase subunit C	K00579	2.1.1.86	mtrC	5-methyl-5,6,7,8-tetrahydromethanopterin-dependent methyltransferase activity	Tetrahydromethanopterin S-methyltransferase subunit C (EC 2.1.1.86) (N5-methyltetrahydromethanopterin--coenzyme M methyltransferase subunit C)	mtrC Mbar_A1260	2.1.1.86		K00579
DAMOA1_00623	194.954	High	1.28652	CDS	mtrB_1	2.1.1.86	Tetrahydromethanopterin S-methyltransferase subunit B	K00578	2.1.1.86	mtrB; tetrahydromethanopterin S-methyltransferase subunit B	K00578	2.1.1.86	mtrB	Part of a complex that catalyzes the formation of methyl-coenzyme M and tetrahydromethanopterin from coenzyme M and methyl-tetrahydromethanopterin. This is an energy-conserving, sodium-ion translocating step	Tetrahydromethanopterin S-methyltransferase subunit B (EC 2.1.1.86) (N5-methyltetrahydromethanopterin--coenzyme M methyltransferase subunit B)	mtrB MA_0273	2.1.1.86		K00578
DAMOA1_00624	172.299	High	1.13702	CDS	mtrA1_1	2.1.1.86	Tetrahydromethanopterin S-methyltransferase subunit A 1	K00577	2.1.1.86	mtrA; tetrahydromethanopterin S-methyltransferase subunit A	K00577	2.1.1.86	mtrA	Domain of unknown function (DUF4346)	Tetrahydromethanopterin S-methyltransferase subunit A (EC 2.1.1.86) (N5-methyltetrahydromethanopterin--coenzyme M methyltransferase subunit A)	mtrA Metev_2020	2.1.1.86		K00577
DAMOA1_00625	407.02	High	2.68596	CDS	mtrF	2.1.1.86	Tetrahydromethanopterin S-methyltransferase subunit F	K00582	2.1.1.86	mtrF; tetrahydromethanopterin S-methyltransferase subunit F	K00582	2.1.1.86	mtrF	Part of a complex that catalyzes the formation of methyl-coenzyme M and tetrahydromethanopterin from coenzyme M and methyl-tetrahydromethanopterin. This is an energy-conserving, sodium-ion translocating step	Tetrahydromethanopterin S-methyltransferase subunit F (EC 2.1.1.86) (N5-methyltetrahydromethanopterin--coenzyme M methyltransferase subunit F)	mtrF MA_0271	2.1.1.86		K00582
DAMOA1_00626	663.805	High	4.38051	CDS			hypothetical protein	K00583	2.1.1.86	mtrG; tetrahydromethanopterin S-methyltransferase subunit G					Tetrahydromethanopterin S-methyltransferase subunit G (EC 2.1.1.86) (N5-methyltetrahydromethanopterin--coenzyme M methyltransferase subunit G)	mtrG MM_1541	2.1.1.86		K00583
DAMOA1_00627	338.595	High	2.23442	CDS	mtrH_1	2.1.1.86	Tetrahydromethanopterin S-methyltransferase subunit H	K00584	2.1.1.86	mtrH; tetrahydromethanopterin S-methyltransferase subunit H	K00584	2.1.1.86	mtrH	PFAM Tetrahydromethanopterin S-methyltransferase MtrH subunit	Tetrahydromethanopterin S-methyltransferase subunit H (EC 2.1.1.86) (N5-methyltetrahydromethanopterin--coenzyme M methyltransferase subunit H)	mtrH MM_1540	2.1.1.86		K00584
DAMOA1_00628	176.526	High	1.16491	CDS			hypothetical protein							Nodulation protein S (NodS)
DAMOA1_00629	173.172	High	1.14278	CDS			hypothetical protein
DAMOA1_00630	106.549	Low	0.703128	CDS			hypothetical protein
DAMOA1_00631	72.7273	Low	0.479934	CDS		1.3.7.11	Digeranylgeranylglycerophospholipid reductase	K17830	1.3.1.101,1.3.7.11	GGR; digeranylgeranylglycerophospholipid reductase	K17830	1.3.1.101,1.3.7.11	bchP	Is involved in the reduction of 2,3- digeranylgeranylglycerophospholipids (unsaturated archaeols) into 2,3-diphytanylglycerophospholipids (saturated archaeols) in the biosynthesis of archaeal membrane lipids. Catalyzes the formation of archaetidic acid (2,3-di-O-phytanyl-sn-glyceryl phosphate) from 2,3-di-O-geranylgeranylglyceryl phosphate (DGGGP) via the hydrogenation of each double bond of the …	Digeranylgeranylglycerophospholipid reductase (DGGGPL reductase) (EC 1.3.7.11) (2,3-bis-O-geranylgeranylglyceryl phosphate reductase) (Geranylgeranyl reductase) (GGR)	UNCMA_10520 RCIX2051	1.3.7.11		K17830
DAMOA1_00632	213.954	High	1.4119	CDS	lplA_1	6.3.1.20	Lipoate-protein ligase A subunit 1							PFAM Biotin lipoate A B protein ligase family					K03800
DAMOA1_00633	264.779	High	1.7473	CDS	lplB	6.3.1.20	Lipoate-protein ligase A subunit 2				K03800	6.3.1.20		Bacterial lipoate protein ligase C-terminus					K03800
DAMOA1_00634				tRNA			tRNA-Ala(ggc)												tRNA-Ala(ggc)
DAMOA1_00635	171.922	High	1.13453	CDS			hypothetical protein
DAMOA1_00636	114.495	Low	0.755562	CDS	nadE_1	6.3.1.5	NH(3)-dependent NAD(+) synthetase	K06864	4.4.1.37	larE; pyridinium-3,5-biscarboxylic acid mononucleotide sulfurtransferase	K06864		trmU	PP-loop domain protein	Uncharacterized protein slr1717	slr1717			K06864
DAMOA1_00637	25.1612	Low	0.166041	CDS			hypothetical protein							Serine dehydrogenase proteinase	Uncharacterized protein MJ0137	MJ0137
DAMOA1_00638	48.3657	Low	0.31917	CDS			hypothetical protein							(Rhomboid) family
DAMOA1_00639	132.992	Low	0.877628	CDS			hypothetical protein
DAMOA1_00640	213.275	High	1.40742	CDS			hypothetical protein				K07322			Hemerythrin HHE cation binding					K07322
DAMOA1_00641	150.036	Low	0.990103	CDS			hypothetical protein
DAMOA1_00642	169.749	High	1.12019	CDS			hypothetical protein	K05337		fer; ferredoxin				Ferredoxin					K05337
DAMOA1_00643	472.124	High	3.11559	CDS			50S ribosomal protein L40e				K02927		rpl40e	protein tag	50S ribosomal protein L40e	rpl40e MA_3970			K02927
DAMOA1_00644	201.207	High	1.32779	CDS		2.5.1.42	Digeranylgeranylglyceryl phosphate synthase	K17105	2.5.1.42	E2.5.1.42; geranylgeranylglycerol-phosphate geranylgeranyltransferase	K17105	2.5.1.42	ubiA	UbiA prenyltransferase family	Digeranylgeranylglyceryl phosphate synthase (DGGGP synthase) (DGGGPS) (EC 2.5.1.42) ((S)-2,3-di-O-geranylgeranylglyceryl phosphate synthase) (Geranylgeranylglycerol-phosphate geranylgeranyltransferase)	Msp_0634	2.5.1.42		K17105
DAMOA1_00645	130.299	Low	0.859857	CDS			hypothetical protein
DAMOA1_00646	243.971	High	1.60999	CDS			hypothetical protein							Dimerisation domain	3-hydroxy-5-methyl-1-naphthoate 3-O-methyltransferase (EC 2.1.1.302) (Azinomycin biosynthesis protein B2)	aziB2 azi5	2.1.1.302		K21377
DAMOA1_00647				tRNA			tRNA-Gln(ctg)												tRNA-Gln(ctg)
DAMOA1_00648	78.0985	Low	0.51538	CDS			hypothetical protein							Histone deacetylase domain	Probable deacetylase AF_0130 (EC 3.5.1.-)	AF_0130	3.5.1.-
DAMOA1_00649	225.975	High	1.49123	CDS			hypothetical protein							Pyridoxamine 5'-phosphate oxidase	Uncharacterized protein MJ0282	MJ0282			K07006
DAMOA1_00650	112.696	Low	0.743691	CDS	DNPH1	3.2.2.-	2'-deoxynucleoside 5'-phosphate N-hydrolase 1	K22928	3.2.2.-	DNPH1; 2'-deoxynucleoside 5'-phosphate N-hydrolase	K09457	1.7.1.13		Catalyzes the cleavage of the N-glycosidic bond of deoxyribonucleoside 5'-monophosphates to yield deoxyribose 5- phosphate and a purine or pyrimidine base	Putative 2'-deoxynucleoside 5'-phosphate N-hydrolase 1 (EC 3.2.2.-)	MM_1699	3.2.2.-		K22928
DAMOA1_00651	452.194	High	2.98407	CDS	ftsZ1_1		Cell division protein FtsZ 1	K03531		ftsZ; cell division protein FtsZ	K03531		ftsZ1	Essential cell division protein that forms a contractile ring structure (Z ring) at the future cell division site. The regulation of the ring assembly controls the timing and the location of cell division. One of the functions of the FtsZ ring is to recruit other cell division proteins to the septum to produce a new cell wall between the dividing cells. Binds GTP and shows GTPase activity	Cell division protein FtsZ 2	ftsZ2 MJ0622			K03531
DAMOA1_00652	143.618	Low	0.947749	CDS	cdhE1	2.1.1.245	Acetyl-CoA decarbonylase/synthase complex subunit gamma 1	K00197	2.1.1.245	cdhE, acsC; acetyl-CoA decarbonylase/synthase, CODH/ACS complex subunit gamma	K00197	2.1.1.245	cdhE	Part of a complex that catalyzes the reversible cleavage of acetyl-CoA, allowing	Acetyl-CoA decarbonylase/synthase complex subunit gamma (ACDS complex subunit gamma) (EC 2.1.1.245) (5-methyltetrahydrosarcinapterin:corrinoid/iron-sulfur protein Co-methyltransferase) (ACDS complex methyltransferase) (Corrinoid/iron-sulfur component large subunit)	cdhE1 MA_1011; cdhE2 MA_3865	2.1.1.245		K00197
DAMOA1_00653	161.011	High	1.06253	CDS	cdhD1		Acetyl-CoA decarbonylase/synthase complex subunit delta 1	K00194	2.1.1.245	cdhD, acsD; acetyl-CoA decarbonylase/synthase, CODH/ACS complex subunit delta	K00194	2.1.1.245	cdhD	Part of a complex that catalyzes the reversible cleavage of acetyl-CoA, allowing	Acetyl-CoA decarbonylase/synthase complex subunit delta 1 (ACDS complex subunit delta 1) (Corrinoid/iron-sulfur component small subunit 1)	cdhD1			K00194
DAMOA1_00654	216.213	High	1.42681	CDS			hypothetical protein
DAMOA1_00655	138.181	Low	0.911873	CDS			hypothetical protein							Uncharacterized protein conserved in archaea (DUF2117)	Uncharacterized protein MJ0065	MJ0065
DAMOA1_00656	862.728	High	5.69323	CDS			hypothetical protein
DAMOA1_00657	208.174	High	1.37376	CDS			hypothetical protein							Sugar-specific transcriptional regulator TrmB	Uncharacterized protein MJ1503	MJ1503
DAMOA1_00658	115.116	Low	0.759664	CDS			UPF0284 protein PH0034						cobT	Belongs to the UPF0284 family	UPF0284 protein Mbar_A0178	Mbar_A0178
DAMOA1_00659	264.338	High	1.7444	CDS	dnaG	2.7.7.-	DNA primase DnaG	K02316	2.7.7.101	dnaG; DNA primase	K02316		dnaG	RNA polymerase that catalyzes the synthesis of short RNA molecules used as primers for DNA polymerase during DNA replication	DNA primase DnaG (EC 2.7.7.-)	dnaG Mthe_0722	2.7.7.-		K02316
DAMOA1_00660	181.11	High	1.19516	CDS			hypothetical protein							metal ion binding	UPF0292 protein MA_4098	MA_4098
DAMOA1_00661	413.653	High	2.72974	CDS			UPF0235 protein MTH_637	K09131		K09131; uncharacterized protein	K09131			Belongs to the UPF0235 family	UPF0235 protein MA_4097	MA_4097			K09131
DAMOA1_00662	368.28	High	2.43032	CDS	mqnA	4.2.1.151	Chorismate dehydratase	K11782	4.2.1.151	mqnA; chorismate dehydratase				Catalyzes the dehydration of chorismate into 3- (1- carboxyvinyl)oxy benzoate, a step in the biosynthesis of menaquinone (MK, vitamin K2)					K11782
DAMOA1_00663	286.746	High	1.89226	CDS			hypothetical protein
DAMOA1_00664	274.299	High	1.81012	CDS			hypothetical protein	K04096		smf; DNA processing protein				TIGRFAM DNA protecting protein DprA	Protein Smf	smf slr1197			K04096
DAMOA1_00665	36.08	Low	0.238096	CDS			hypothetical protein
DAMOA1_00666	67.1752	Low	0.443296	CDS			hypothetical protein
DAMOA1_00667	59.3796	Low	0.391852	CDS			hypothetical protein
DAMOA1_00668	121.818	Low	0.803891	CDS			hypothetical protein
DAMOA1_00669	251.138	High	1.65729	CDS			hypothetical protein
DAMOA1_00670	271.225	High	1.78984	CDS			hypothetical protein
DAMOA1_00671	54.9465	Low	0.362597	CDS			hypothetical protein
DAMOA1_00672	102.692	Low	0.677674	CDS			hypothetical protein
DAMOA1_00673	202.606	High	1.33701	CDS			hypothetical protein
DAMOA1_00674	46.4591	Low	0.306588	CDS			hypothetical protein
DAMOA1_00675	106.347	Low	0.701796	CDS			hypothetical protein
DAMOA1_00676	76.236	Low	0.503089	CDS			hypothetical protein
DAMOA1_00677	39.7107	Low	0.262055	CDS			hypothetical protein							Type III restriction enzyme res subunit
DAMOA1_00678	41.3555	Low	0.272909	CDS			hypothetical protein
DAMOA1_00679	86.521	Low	0.570961	CDS			hypothetical protein
DAMOA1_00680	44.135	Low	0.291251	CDS			hypothetical protein
DAMOA1_00681	39.6895	Low	0.261915	CDS			hypothetical protein
DAMOA1_00682	50.3587	Low	0.332322	CDS			hypothetical protein
DAMOA1_00683	127.489	Low	0.841313	CDS	xerA_1		Tyrosine recombinase XerA							integrase family
DAMOA1_00684	149.061	Low	0.983671	CDS			hypothetical protein
DAMOA1_00685	117.291	Low	0.774018	CDS		1.18.1.2	Ferredoxin--NADP reductase	K07137		K07137; uncharacterized protein	K07137			Pyridine nucleotide-disulphide oxidoreductase					K07137
DAMOA1_00686	127.588	Low	0.841965	CDS	purP_1	6.3.4.23	5-formaminoimidazole-4-carboxamide-1-(beta)-D-ribofuranosyl 5'-monophosphate synthetase	K06863	6.3.4.23	purP; 5-formaminoimidazole-4-carboxamide-1-(beta)-D-ribofuranosyl 5'-monophosphate synthetase	K06863	6.3.4.23	purP	Catalyzes the ATP- and formate-dependent formylation of 5-aminoimidazole-4-carboxamide-1-beta-d-ribofuranosyl 5'- monophosphate (AICAR) to 5-formaminoimidazole-4-carboxamide-1- beta-d-ribofuranosyl 5'-monophosphate (FAICAR) in the absence of folates	5-formaminoimidazole-4-carboxamide-1-(beta)-D-ribofuranosyl 5'-monophosphate synthetase (EC 6.3.4.23) (5-aminoimidazole-4-carboxamide-1-beta-D-ribofuranosyl 5'-monophosphate--formate ligase)	purP MA_0206	6.3.4.23		K06863
DAMOA1_00687	361.254	High	2.38395	CDS			hypothetical protein
DAMOA1_00688	271.395	High	1.79097	CDS			hypothetical protein
DAMOA1_00689	148.832	Low	0.98216	CDS			hypothetical protein	K15429	2.1.1.228	TRM5, TRMT5; tRNA (guanine37-N1)-methyltransferase	K15429	2.1.1.228		Methyltransferase	tRNA (guanine(37)-N1)-methyltransferase Trm5b (EC 2.1.1.228) (M1G-methyltransferase) (tRNA [GM37] methyltransferase)	trm5b PYRAB07390 PAB0505	2.1.1.228		K15429
DAMOA1_00690	199.068	High	1.31367	CDS			hypothetical protein						mtxX	methyltransferase activity	Putative methyltransferase mtx subunit X (EC 2.1.1.-)	mtxX MM_0254	2.1.1.-
DAMOA1_00691	174.698	High	1.15285	CDS	proC	1.5.1.2	Pyrroline-5-carboxylate reductase	K00286	1.5.1.2	proC; pyrroline-5-carboxylate reductase	K00286	1.5.1.2	proC	Catalyzes the reduction of 1-pyrroline-5-carboxylate (PCA) to L-proline	Pyrroline-5-carboxylate reductase (P5C reductase) (P5CR) (EC 1.5.1.2) (PCA reductase)	proC MA_4102	1.5.1.2		K00286
DAMOA1_00692	109.144	Low	0.720249	CDS	lysA	4.1.1.20	Diaminopimelate decarboxylase	K01586	4.1.1.20	lysA; diaminopimelate decarboxylase	K01581,K01586	4.1.1.17,4.1.1.20	lysA	Specifically catalyzes the decarboxylation of meso- diaminopimelate (meso-DAP) to L-lysine	Diaminopimelate decarboxylase (DAP decarboxylase) (DAPDC) (EC 4.1.1.20)	lysA AF_0800	4.1.1.20		K01586
DAMOA1_00693	142.808	Low	0.942407	CDS			hypothetical protein	K03498		trkH, trkG, ktrB; trk system potassium uptake protein				PFAM Cation	Trk system potassium uptake protein TrkH	trkH STM3986 STMD1.3			K03498
DAMOA1_00694	221.482	High	1.46158	CDS			hypothetical protein							Catalyzes the formation of the isocyclic ring in chlorophyll biosynthesis. Mediates the cyclase reaction, which results in the formation of divinylprotochlorophyllide (Pchlide) characteristic of all chlorophylls from magnesium-protoporphyrin IX 13-monomethyl ester (MgPMME)
DAMOA1_00695	152.565	High	1.00679	CDS		1.8.1.14	Coenzyme A disulfide reductase	K18367	1.8.1.18	CoADR; CoA-dependent NAD(P)H sulfur oxidoreductase				Pyridine nucleotide-disulphide oxidoreductase, dimerisation	Coenzyme A disulfide reductase (CoA-disulfide reductase) (CoADR) (EC 1.8.1.14)	PF1186	1.8.1.14		K18367
DAMOA1_00696	117.516	Low	0.7755	CDS			hypothetical protein	K07090		K07090; uncharacterized protein				AMP binding					K07090
DAMOA1_00697	122.171	Low	0.806219	CDS	kdpB_2	7.2.2.6	Potassium-transporting ATPase ATP-binding subunit							ATPase, P-type (transporting), HAD superfamily, subfamily IC	Sodium/potassium-transporting ATPase subunit alpha-4 (Na(+)/K(+) ATPase alpha-4 subunit) (EC 7.2.2.13) (Sodium pump subunit alpha-4)	ATP1A4 ATP1AL2	7.2.2.13
DAMOA1_00698	68.0903	Low	0.449334	CDS	lysS	6.1.1.6	Lysine--tRNA ligase	K04566	6.1.1.6	lysK; lysyl-tRNA synthetase, class I	K04566	6.1.1.6	lysS	Belongs to the class-I aminoacyl-tRNA synthetase family	Lysine--tRNA ligase (EC 6.1.1.6) (Lysyl-tRNA synthetase) (LysRS)	lysS Mbar_A1507	6.1.1.6		K04566
DAMOA1_00699	106.091	Low	0.700103	CDS	coaD	2.7.7.3	Phosphopantetheine adenylyltransferase				K02201	2.7.7.3	coaD	TIGRFAM cytidyltransferase-related domain	Phosphopantetheine adenylyltransferase (EC 2.7.7.3) (Dephospho-CoA pyrophosphorylase) (Pantetheine-phosphate adenylyltransferase) (PPAT)	coaD Mbar_A2339	2.7.7.3		K02201
DAMOA1_00700	120.383	Low	0.794418	CDS			hypothetical protein	K07052		K07052; uncharacterized protein	K07052			CAAX protease self-immunity					K07052
DAMOA1_00701	134.614	Low	0.888328	CDS			hypothetical protein							Protein of unknown function (DUF1616)
DAMOA1_00702	183.98	High	1.2141	CDS			hypothetical protein							to orf3 of fosmid clone 4B7mr3
DAMOA1_00703	209.351	High	1.38153	CDS			hypothetical protein
DAMOA1_00704	143.587	Low	0.947542	CDS			hypothetical protein
DAMOA1_00705	132.709	Low	0.875759	CDS	mshA_4	2.4.1.250	D-inositol-3-phosphate glycosyltransferase							Glycosyl transferases group 1					K15521
DAMOA1_00706	161.233	High	1.06399	CDS			hypothetical protein
DAMOA1_00707	88.8558	Low	0.586368	CDS		1.1.1.374	UDP-N-acetylglucosamine 3-dehydrogenase							Oxidoreductase family, C-terminal alpha/beta domain	Uncharacterized oxidoreductase YrbE (EC 1.-.-.-)	yrbE BSU27770	1.-.-.-
DAMOA1_00708	168.25	High	1.1103	CDS			hypothetical protein	K01912	6.2.1.30	paaK; phenylacetate-CoA ligase				coenzyme F390 synthetase					K01912
DAMOA1_00709	251.746	High	1.66129	CDS	aglG	2.4.1.356	Glucosyl-dolichyl phosphate glucuronosyltransferase	K22844	2.4.1.356	aglG; glucosyl-dolichyl phosphate glucuronosyltransferase			aglG	Glycosyltransferase like family 2	Glucosyl-dolichyl phosphate glucuronosyltransferase (EC 2.4.1.356) (Archaeal glycosylation protein G) (Glycosyltransferase AglG)	aglG HVO_1529	2.4.1.356	GT2;	K22844
DAMOA1_00710	5229.29	High	34.5086	CDS			hypothetical protein
DAMOA1_00711	670.223	High	4.42286	CDS	aglJ_2	2.4.1.-	Glycosyltransferase AglJ	K00721	2.4.1.83	DPM1; dolichol-phosphate mannosyltransferase				Glycosyltransferase like family 2	Glycosyltransferase AglJ (EC 2.4.1.-) (Archaeal glycosylation protein J)	aglJ HVO_1517	2.4.1.-	GT2;	K23684
DAMOA1_00712	108.751	Low	0.717656	CDS			hypothetical protein							DsrE/DsrF/DrsH-like family
DAMOA1_00713	56.7887	Low	0.374754	CDS	hmgA	1.1.1.34	3-hydroxy-3-methylglutaryl-coenzyme A reductase	K00021	1.1.1.34	HMGCR; hydroxymethylglutaryl-CoA reductase (NADPH)	K00021	1.1.1.34	hmgA	Belongs to the HMG-CoA reductase family	3-hydroxy-3-methylglutaryl-coenzyme A reductase (HMG-CoA reductase) (EC 1.1.1.34)	hmgA PYRAB03640 PAB2106	1.1.1.34		K00021
DAMOA1_00714	36.0302	Low	0.237767	CDS			hypothetical protein
DAMOA1_00715	99.7179	Low	0.658048	CDS			hypothetical protein
DAMOA1_00716	97.582	Low	0.643953	CDS	ilvC	1.1.1.383	Ketol-acid reductoisomerase (NAD(P)(+))	K00053	1.1.1.86	ilvC; ketol-acid reductoisomerase	K00053	1.1.1.86	ilvC	Involved in the biosynthesis of branched-chain amino acids (BCAA). Catalyzes an alkyl-migration followed by a ketol- acid reduction of (S)-2-acetolactate (S2AL) to yield (R)-2,3- dihydroxy-isovalerate. In the isomerase reaction, S2AL is rearranged via a Mg-dependent methyl migration to produce 3- hydroxy-3-methyl-2-ketobutyrate (HMKB). In the reductase reaction, this 2-ketoacid undergoes a metal-…	Ketol-acid reductoisomerase (NADP(+)) (KARI) (EC 1.1.1.86) (Acetohydroxy-acid isomeroreductase) (AHIR) (Alpha-keto-beta-hydroxylacyl reductoisomerase) (Ketol-acid reductoisomerase type 1) (Ketol-acid reductoisomerase type I)	ilvC Mbur_0708	1.1.1.86		K00053
DAMOA1_00717	162.315	High	1.07113	CDS	tatC_2		Sec-independent protein translocase protein TatC	K03118		tatC; sec-independent protein translocase protein TatC	K03118		tatC	Part of the twin-arginine translocation (Tat) system that transports large folded proteins containing a characteristic twin-arginine motif in their signal peptide across membranes	Sec-independent protein translocase protein TatC	tatC UNCMA_19580 RCIX879			K03118
DAMOA1_00718	122.037	Low	0.805332	CDS	thiL_1	2.7.4.16	Thiamine-monophosphate kinase	K00946	2.7.4.16	thiL; thiamine-monophosphate kinase	K00946	2.7.4.16	thiL	Catalyzes the ATP-dependent phosphorylation of thiamine- monophosphate (TMP) to form thiamine-pyrophosphate (TPP), the active form of vitamin B1	Thiamine-monophosphate kinase (TMP kinase) (Thiamine-phosphate kinase) (EC 2.7.4.16)	thiL MTH_1396	2.7.4.16		K00946
DAMOA1_00719	224.075	High	1.47869	CDS	rnj_1	3.1.-.-	Ribonuclease J	K07041		K07041; uncharacterized protein	K07041		ncsA	KH domain	Uncharacterized protein MJ1236	MJ1236			K07041
DAMOA1_00720	358.079	High	2.363	CDS	psmB	3.4.25.1	Proteasome subunit beta	K03433	3.4.25.1	psmB, prcB; proteasome beta subunit	K03433	3.4.25.1	psmB	Component of the proteasome core, a large protease complex with broad specificity involved in protein degradation	Proteasome subunit beta (EC 3.4.25.1) (20S proteasome beta subunit) (Proteasome core protein PsmB)	psmB Mmah_0753	3.4.25.1		K03433
DAMOA1_00721	100.752	Low	0.664871	CDS	proS	6.1.1.15	Proline--tRNA ligase	K01881	6.1.1.15	PARS, proS; prolyl-tRNA synthetase	K01881	6.1.1.15	proS	Catalyzes the attachment of proline to tRNA(Pro) in a two-step reaction proline is first activated by ATP to form Pro- AMP and then transferred to the acceptor end of tRNA(Pro)	Proline--tRNA ligase (EC 6.1.1.15) (Prolyl-tRNA synthetase) (ProRS)	proS Mbur_0190	6.1.1.15		K01881
DAMOA1_00722	161.221	High	1.06391	CDS			hypothetical protein
DAMOA1_00723	62.2773	Low	0.410974	CDS	purE_2	5.4.99.18	N5-carboxyaminoimidazole ribonucleotide mutase	K06898	2.5.1.143	larB; pyridinium-3,5-biscarboxylic acid mononucleotide synthase	K06898		purE2	AIR carboxylase	Uncharacterized protein MJ0165	MJ0165			K06898
DAMOA1_00724	568.431	High	3.75113	CDS			hypothetical protein
DAMOA1_00725	249.046	High	1.64348	CDS	ftsZ1_2		Cell division protein FtsZ 1	K03531		ftsZ; cell division protein FtsZ				Essential cell division protein that forms a contractile ring structure (Z ring) at the future cell division site. The regulation of the ring assembly controls the timing and the location of cell division. One of the functions of the FtsZ ring is to recruit other cell division proteins to the septum to produce a new cell wall between the dividing cells. Binds GTP and shows GTPase activity	Cell division protein FtsZ 2	ftsZ2 OE_1319R			K03531
DAMOA1_00726	606.03	High	3.99925	CDS			hypothetical protein
DAMOA1_00727	145.293	Low	0.958801	CDS	thrS	6.1.1.3	Threonine--tRNA ligase	K01868	6.1.1.3	TARS, thrS; threonyl-tRNA synthetase	K01868	6.1.1.3	thrS	Catalyzes the attachment of threonine to tRNA(Thr) in a two-step reaction L-threonine is first activated by ATP to form Thr-AMP and then transferred to the acceptor end of tRNA(Thr)	Threonine--tRNA ligase (EC 6.1.1.3) (Threonyl-tRNA synthetase) (ThrRS)	thrS MA_2896	6.1.1.3		K01868
DAMOA1_00728	136.021	Low	0.897614	CDS		5.4.2.2	Phosphoglucomutase/phosphomannomutase				K15778	5.4.2.2,5.4.2.8	pmm4	Belongs to the phosphohexose mutase family	Phosphoglucomutase/phosphomannomutase (PGM/PMM) (EC 5.4.2.2) (EC 5.4.2.8)	TK1108 Tko1621	5.4.2.2; 5.4.2.8		K15778
DAMOA1_00729	134.122	Low	0.885085	CDS			hypothetical protein
DAMOA1_00730	428.642	High	2.82865	CDS			hypothetical protein	K07496		K07496; putative transposase				Putative transposase DNA-binding domain					K07496
DAMOA1_00731	140.251	Low	0.925527	CDS			hypothetical protein
DAMOA1_00732	110.412	Low	0.72862	CDS			hypothetical protein				K21140	3.13.1.6		JAB/MPN domain	Desampylase (EC 3.4.19.15) (HvJAMM1)	HVO_2505 C498_07813	3.4.19.15
DAMOA1_00733	279.811	High	1.8465	CDS			hypothetical protein
DAMOA1_00734	145.446	Low	0.959812	CDS			hypothetical protein
DAMOA1_00735	149.442	Low	0.986179	CDS			hypothetical protein	K07076		K07076; uncharacterized protein	K07076			Nucleotidyltransferase domain					K07076
DAMOA1_00736	160.732	High	1.06069	CDS			hypothetical protein							Elongator protein 3 MiaB NifB
DAMOA1_00737	117.551	Low	0.775728	CDS	btuD_5	7.6.2.8	Vitamin B12 import ATP-binding protein BtuD	K01990		ABC-2.A; ABC-2 type transport system ATP-binding protein	K01990		trp5	PFAM ABC transporter	Linearmycin resistance ATP-binding protein LnrL (EC 7.6.2.-)	lnrL bifL yfiL BSU08310	7.6.2.-		K01990
DAMOA1_00738	132.304	Low	0.87309	CDS			hypothetical protein						natB2	COG1668 ABC-type Na efflux pump, permease component
DAMOA1_00739	89.0408	Low	0.587589	CDS			hypothetical protein							ABC-2 family transporter protein
DAMOA1_00740	195.29	High	1.28874	CDS			hypothetical protein	K07496		K07496; putative transposase				Probable transposase	Putative transposase in snaA-snaB intergenic region (ORF401)				K07496
DAMOA1_00741	259.575	High	1.71296	CDS			hypothetical protein
DAMOA1_00742	109.541	Low	0.722874	CDS			hypothetical protein
DAMOA1_00743	139.278	Low	0.91911	CDS			hypothetical protein
DAMOA1_00744	127.761	Low	0.843106	CDS			hypothetical protein
DAMOA1_00745	119.829	Low	0.790766	CDS			hypothetical protein							toxin activity
DAMOA1_00746	115.605	Low	0.762889	CDS			hypothetical protein							von Willebrand factor, type A
DAMOA1_00747	661.918	High	4.36806	CDS			hypothetical protein
DAMOA1_00748	151.702	High	1.0011	CDS			hypothetical protein
DAMOA1_00749	266.045	High	1.75566	CDS	btuD_6	7.6.2.8	Vitamin B12 import ATP-binding protein BtuD	K01990		ABC-2.A; ABC-2 type transport system ATP-binding protein	K01990			Domain of unknown function (DUF4162)	Uncharacterized ABC transporter ATP-binding protein YhaQ	yhaQ BSU09890			K01990
DAMOA1_00750	148.755	Low	0.981647	CDS			hypothetical protein				K01992			ABC-2 family transporter protein	Uncharacterized protein MJ1024	MJ1024			K01992
DAMOA1_00751	196.502	High	1.29673	CDS	filR1_1		Methanogenesis regulatory protein FilR1							Domain of unknown function (DUF1724)
DAMOA1_00752	125.875	Low	0.83066	CDS			hypothetical protein							PFAM UbiA prenyltransferase
DAMOA1_00753	148.724	Low	0.981444	CDS			hypothetical protein
DAMOA1_00754	140.162	Low	0.924943	CDS			hypothetical protein
DAMOA1_00755	201.053	High	1.32677	CDS			hypothetical protein
DAMOA1_00756	111.487	Low	0.735712	CDS			hypothetical protein							protein conserved in archaea
DAMOA1_00757	74.73	Low	0.49315	CDS			Uncharacterized ABC transporter ATP-binding protein MJ0796	K02003		ABC.CD.A; putative ABC transport system ATP-binding protein	K02003			ATPases associated with a variety of cellular activities	Uncharacterized ABC transporter ATP-binding protein TM_0352	TM_0352			K02003
DAMOA1_00758	83.4141	Low	0.550458	CDS			hypothetical protein							extracellular matrix structural constituent
DAMOA1_00759	110.607	Low	0.729904	CDS			hypothetical protein	K02004		ABC.CD.P; putative ABC transport system permease protein	K02004			MacB-like periplasmic core domain					K02004
DAMOA1_00760	177.5	High	1.17134	CDS			hypothetical protein	K13665		gumL; pyruvyltransferase				Polysaccharide pyruvyl transferase	Uncharacterized protein L143	MIMI_L143			K13665
DAMOA1_00761	136.027	Low	0.897654	CDS	leuD_1	4.2.1.33	Isopropylmalate/citramalate isomerase small subunit	K01704	4.2.1.33,4.2.1.35	leuD, IPMI-S; 3-isopropylmalate/(R)-2-methylmalate dehydratase small subunit	K01704	4.2.1.33,4.2.1.35	leuD	Catalyzes the isomerization between 2-isopropylmalate and 3-isopropylmalate, via the formation of 2-isopropylmaleate	3-isopropylmalate dehydratase small subunit (EC 4.2.1.33) (Alpha-IPM isomerase) (IPMI) (Isopropylmalate isomerase)	leuD MM_1490	4.2.1.33		K01704
DAMOA1_00762	169.946	High	1.12149	CDS	fprA_1	1.-.-.-	Type A flavoprotein FprA							flavodoxin nitric oxide synthase	Nitric oxide reductase (EC 1.-.-.-) (FMN protein FprA) (Flavoprotein A) (Type A flavoprotein FprA)	fprA Moth_1287	1.-.-.-
DAMOA1_00763	123.337	Low	0.81391	CDS	cbiT	2.1.1.196	Probable cobalt-precorrin-6B C(15)-methyltransferase (decarboxylating)				K00595,K02006,K02191	2.1.1.132,2.1.1.196	cbiT	Catalyzes the methylation of C-15 in cobalt-precorrin-6B followed by the decarboxylation of C-12 to form cobalt-precorrin- 7	Probable cobalt-precorrin-6B C(15)-methyltransferase (decarboxylating) (EC 2.1.1.196)	cbiT MA_4263	2.1.1.196		K02191
DAMOA1_00764	159.362	High	1.05165	CDS	cysG	4.99.1.4	Siroheme synthase	K05936	2.1.1.133,2.1.1.271	cobM, cbiF; precorrin-4/cobalt-precorrin-4 C11-methyltransferase					Cobalt-precorrin-4 C(11)-methyltransferase (EC 2.1.1.271) (Cobalt-precorrin-3 methylase)	cbiF MJ1578	2.1.1.271		K05936
DAMOA1_00765	106.702	Low	0.70414	CDS			hypothetical protein	K02189	3.7.1.12	cbiG; cobalt-precorrin 5A hydrolase	K02189	3.7.1.12	cbiG	PFAM cobalamin (vitamin B12) biosynthesis CbiG protein					K02189
DAMOA1_00766	125.615	Low	0.828943	CDS	cobA	2.1.1.107	Uroporphyrinogen-III C-methyltransferase	K05934	2.1.1.131	E2.1.1.131, cobJ, cbiH; precorrin-3B C17-methyltransferase	K05934	2.1.1.131	cbiH	PFAM Uroporphyrin-III C tetrapyrrole (Corrin Porphyrin) methyltransferase	Cobalamin biosynthesis protein CbiHC [Includes: Probable cobalt-factor III C(17)-methyltransferase (EC 2.1.1.-) (Cobalt-precorrin-3 methyltransferase) (Cobalt-precorrin-3 methylase); Cobalt-precorrin-8 methylmutase (EC 5.4.99.60) (Cobalt-precorrin isomerase)]	cbiHC cobJH AF_0724	2.1.1.-; 5.4.99.60		K05934
DAMOA1_00767	77.2816	Low	0.509989	CDS			hypothetical protein	K06042	5.4.99.61,5.4.99.60	cobH-cbiC; precorrin-8X/cobalt-precorrin-8 methylmutase	K05934,K06042	2.1.1.131,5.4.99.60,5.4.99.61	cbiC	PFAM Precorrin-8X methylmutase CbiC CobH	Cobalt-precorrin-8 methylmutase (EC 5.4.99.60) (Cobalt-precorrin isomerase)	cbiC cobH MJ0930	5.4.99.60		K06042
DAMOA1_00768	126.812	Low	0.836843	CDS	hydA_1	1.12.1.3	Sulfhydrogenase 1 subunit alpha							Nickel-dependent hydrogenase	Sulfhydrogenase 1 subunit alpha (EC 1.12.1.3) (Hydrogenase I large subunit) (NADP-reducing hydrogenase subunit HydA) (Sulfhydrogenase I subunit alpha)	hydA PF0894	1.12.1.3		K17993
DAMOA1_00769	164.202	High	1.08358	CDS	hydD	1.12.1.3	Sulfhydrogenase 1 subunit delta							NADH ubiquinone oxidoreductase 20 kDa subunit	Sulfhydrogenase 1 subunit delta (EC 1.12.1.3) (Hydrogenase I small subunit) (NADP-reducing hydrogenase subunit HydD) (Sulfhydrogenase I subunit delta)	hydD PF0893	1.12.1.3		K17994
DAMOA1_00770	190.39	High	1.2564	CDS	shyC_1	1.12.98.4	Sulfhydrogenase 2 subunit gamma							Oxidoreductase FAD-binding domain	Sulfhydrogenase 2 subunit gamma (EC 1.12.98.4) (Hydrogenase-II subunit gamma) (H-II gamma) (Sulfhydrogenase II subunit gamma) (Sulfur reductase subunit ShyC)	shyC PF1330	1.12.98.4		K17995
DAMOA1_00771	126.687	Low	0.836017	CDS	shyB	1.12.98.4	Sulfhydrogenase 2 subunit beta	K17996	1.12.98.4	hydB; sulfhydrogenase subunit beta (sulfur reductase)				4Fe-4S dicluster domain	Sulfhydrogenase 2 subunit beta (EC 1.12.98.4) (Hydrogenase-II subunit beta) (H-II beta) (Sulfhydrogenase II subunit beta) (Sulfur reductase subunit ShyB)	shyB PF1329	1.12.98.4		K17996
DAMOA1_00772	152.612	High	1.0071	CDS	proB	2.7.2.11	Glutamate 5-kinase	K00931	2.7.2.11	proB; glutamate 5-kinase	K00931	2.7.2.11	proB	Catalyzes the transfer of a phosphate group to glutamate to form L-glutamate 5-phosphate	Glutamate 5-kinase (EC 2.7.2.11) (Gamma-glutamyl kinase) (GK)	proB Mbur_2415	2.7.2.11		K00931
DAMOA1_00773	117.125	Low	0.77292	CDS	proA	1.2.1.41	Gamma-glutamyl phosphate reductase	K00147	1.2.1.41	proA; glutamate-5-semialdehyde dehydrogenase	K00147	1.2.1.41	proA	Catalyzes the NADPH-dependent reduction of L-glutamate 5-phosphate into L-glutamate 5-semialdehyde and phosphate. The product spontaneously undergoes cyclization to form 1-pyrroline-5- carboxylate	Gamma-glutamyl phosphate reductase (GPR) (EC 1.2.1.41) (Glutamate-5-semialdehyde dehydrogenase) (Glutamyl-gamma-semialdehyde dehydrogenase) (GSA dehydrogenase)	proA Mbur_2416	1.2.1.41		K00147
DAMOA1_00774	186.314	High	1.22951	CDS			hypothetical protein
DAMOA1_00775	91.9739	Low	0.606944	CDS	rnp4	3.1.26.5	Ribonuclease P protein component 4	K03540	3.1.26.5	RPR2, RPP21; ribonuclease P protein subunit RPR2	K03540,K07574	3.1.26.5	rnp4	Part of ribonuclease P, a protein complex that generates mature tRNA molecules by cleaving their 5'-ends	Ribonuclease P protein component 4 (RNase P component 4) (EC 3.1.26.5) (Rpp21)	rnp4 Mbur_1510	3.1.26.5		K03540
DAMOA1_00776	97.0188	Low	0.640237	CDS			hypothetical protein	K07001		K07001; NTE family protein				PFAM Patatin					K07001
DAMOA1_00777	64.2592	Low	0.424053	CDS			hypothetical protein
DAMOA1_00778	159.885	High	1.0551	CDS			hypothetical protein
DAMOA1_00779	177.622	High	1.17215	CDS			hypothetical protein
DAMOA1_00780	197.144	High	1.30097	CDS			hypothetical protein							DGC domain
DAMOA1_00781	116.402	Low	0.76815	CDS	aglD_1	2.4.1.-	Glycosyltransferase AglD	K23683	2.4.1.-	aglD; glycosyltransferase AglD	K07027		aglD	PFAM Glycosyl transferase family 2					K23683
DAMOA1_00782	119.324	Low	0.787429	CDS			hypothetical protein							Uncharacterized membrane protein (DUF2298)
DAMOA1_00783	197.881	High	1.30584	CDS			hypothetical protein
DAMOA1_00784	160.437	High	1.05874	CDS			hypothetical protein
DAMOA1_00785	132.172	Low	0.872219	CDS			hypothetical protein
DAMOA1_00786	231.107	High	1.5251	CDS			hypothetical protein							Protein of unknown function DUF86	UPF0331 protein AF_2433	AF_2433
DAMOA1_00787	251.761	High	1.6614	CDS			hypothetical protein				K07076			DNA polymerase beta domain protein region	Uncharacterized protein MJ1547	MJ1547			K07076
DAMOA1_00788	149.332	Low	0.985456	CDS			hypothetical protein
DAMOA1_00789	148.625	Low	0.980788	CDS			hypothetical protein	K07114		yfbK; Ca-activated chloride channel homolog				Inter-alpha-trypsin inhibitor heavy chain	Inter alpha-trypsin inhibitor, heavy chain 4 (ITI heavy chain H4) (ITI-HC4) (Inter-alpha-inhibitor heavy chain 4)	Itih4			K07114
DAMOA1_00790	231.1	High	1.52505	CDS			hypothetical protein
DAMOA1_00791	137.676	Low	0.90854	CDS			hypothetical protein	K07237		tusB, dsrH; tRNA 2-thiouridine synthesizing protein B									K07237
DAMOA1_00792	220.881	High	1.45761	CDS			hypothetical protein	K07236		tusC, dsrF; tRNA 2-thiouridine synthesizing protein C				DsrE/DsrF-like family					K07236
DAMOA1_00793	201.163	High	1.3275	CDS			hypothetical protein
DAMOA1_00794	256.647	High	1.69364	CDS			hypothetical protein				K04085			Sulfurtransferase TusA	Putative sulfur carrier protein AF_0554	AF_0554			K04085
DAMOA1_00795	143.98	Low	0.950137	CDS	ubaA	2.7.7.-	SAMP-activating enzyme E1	K22837	2.7.7.100	ubaA; SAMP-activating enzyme				ThiF family	SAMP-activating enzyme E1 (EC 2.7.7.-) (Ubiquitin-like activating enzyme of archaea) (Ubl-activating enzyme)	ubaA HVO_0558	2.7.7.-		K22837
DAMOA1_00796	65.5219	Low	0.432385	CDS			hypothetical protein							Peptidase family M50
DAMOA1_00797	134.371	Low	0.886729	CDS	COQ5_4	2.1.1.163	2-methoxy-6-polyprenyl-1,4-benzoquinol methylase, mitochondrial							methyltransferase	Demethylmenaquinone methyltransferase (EC 2.1.1.163)	menG lin2045	2.1.1.163		K03183
DAMOA1_00798	198.563	High	1.31033	CDS			hypothetical protein
DAMOA1_00799	76.0689	Low	0.501986	CDS	hcp	1.7.99.1	Hydroxylamine reductase	K00198	1.2.7.4	cooS, acsA; anaerobic carbon-monoxide dehydrogenase catalytic subunit				hydroxylamine reductase activity	Carbon monoxide dehydrogenase 1 (CODH 1) (EC 1.2.7.4)	cooS1 CHY_1824	1.2.7.4		K00198
DAMOA1_00800	96.8249	Low	0.638957	CDS			hypothetical protein
DAMOA1_00801	287.605	High	1.89793	CDS			hypothetical protein
DAMOA1_00802	233.232	High	1.53912	CDS			hypothetical protein
DAMOA1_00803	98.5122	Low	0.650092	CDS	topA	5.6.2.1	DNA topoisomerase 1	K03168	5.6.2.1	topA; DNA topoisomerase I	K03168	5.99.1.2	topA	Releases the supercoiling and torsional tension of DNA, which is introduced during the DNA replication and transcription, by transiently cleaving and rejoining one strand of the DNA duplex. Introduces a single-strand break via transesterification at a target site in duplex DNA. The scissile phosphodiester is attacked by the catalytic tyrosine of the enzyme, resulting in the formation of a DNA-(5'…	DNA topoisomerase 1 (EC 5.6.2.1) (DNA topoisomerase I) (Omega-protein) (Relaxing enzyme) (Swivelase) (Untwisting enzyme)	topA AF_1806	5.6.2.1		K03168
DAMOA1_00804	190.891	High	1.25971	CDS	tusA		Sulfur carrier protein TusA	K04085	2.8.1.-	tusA, sirA; tRNA 2-thiouridine synthesizing protein A									K04085
DAMOA1_00805	38.2571	Low	0.252463	CDS	lccA	1.10.3.2	Laccase	K06324	1.16.3.3	cotA; spore coat protein A, manganese oxidase				Multicopper oxidase	Spore coat protein A	cotA pig BSU06300			K06324
DAMOA1_00806	143.415	Low	0.946411	CDS	bioD	6.3.3.3	ATP-dependent dethiobiotin synthetase BioD	K01935	6.3.3.3	bioD; dethiobiotin synthetase				Catalyzes a mechanistically unusual reaction, the ATP- dependent insertion of CO2 between the N7 and N8 nitrogen atoms of 7,8-diaminopelargonic acid (DAPA) to form an ureido ring	ATP-dependent dethiobiotin synthetase BioD (EC 6.3.3.3) (DTB synthetase) (DTBS) (Dethiobiotin synthase)	bioD BLi00769 BL00955	6.3.3.3		K01935
DAMOA1_00807	111.932	Low	0.738648	CDS	bioF	2.3.1.47	8-amino-7-oxononanoate synthase	K00652	2.3.1.47	bioF; 8-amino-7-oxononanoate synthase				Catalyzes the decarboxylative condensation of pimeloyl- acyl-carrier protein and L-alanine to produce 8-amino-7- oxononanoate (AON), acyl-carrier protein , and carbon dioxide	8-amino-7-oxononanoate synthase (AONS) (EC 2.3.1.47) (7-keto-8-amino-pelargonic acid synthase) (7-KAP synthase) (KAPA synthase) (8-amino-7-ketopelargonate synthase)	bioF GSU2629	2.3.1.47		K00652
DAMOA1_00808	116.716	Low	0.770218	CDS			hypothetical protein							PFAM Saccharopine dehydrogenase
DAMOA1_00809	114.121	Low	0.753093	CDS	bioW	6.2.1.14	6-carboxyhexanoate--CoA ligase	K01906	6.2.1.14	bioW; 6-carboxyhexanoate--CoA ligase	K01906	6.2.1.14	bioW	Catalyzes the transformation of pimelate into pimeloyl- CoA with concomitant hydrolysis of ATP to AMP	6-carboxyhexanoate--CoA ligase (EC 6.2.1.14) (Pimeloyl-CoA synthase)	bioW MFS40622_0356	6.2.1.14		K01906
DAMOA1_00810	104.113	Low	0.68705	CDS	pylB	5.4.99.58	3-methylornithine synthase	K01012	2.8.1.6	bioB; biotin synthase				Catalyzes the conversion of dethiobiotin (DTB) to biotin by the insertion of a sulfur atom into dethiobiotin via a radical- based mechanism	Biotin synthase (EC 2.8.1.6)	bioB CHY_0889	2.8.1.6		K01012
DAMOA1_00811	309.566	High	2.04286	CDS			hypothetical protein							TRAM domain
DAMOA1_00812	223.849	High	1.4772	CDS			hypothetical protein
DAMOA1_00813	165.548	High	1.09247	CDS			hypothetical protein
DAMOA1_00814	281.531	High	1.85785	CDS	eIF1A_1		Translation initiation factor 1A	K03236		EIF1A; translation initiation factor 1A	K03236			Seems to be required for maximal rate of protein biosynthesis. Enhances ribosome dissociation into subunits and stabilizes the binding of the initiator Met-tRNA(I) to 40 S ribosomal subunits	Translation initiation factor 1A 1 (aIF-1A 1)	eIF1A1 MA_0895			K03236
DAMOA1_00815	226.614	High	1.49545	CDS			hypothetical protein
DAMOA1_00816	273.936	High	1.80773	CDS			hypothetical protein
DAMOA1_00817	176.178	High	1.16262	CDS			hypothetical protein
DAMOA1_00818	123.726	Low	0.816483	CDS			hypothetical protein	K22881		phaE; polyhydroxyalkanoate synthase subunit PhaE				Poly(R)-hydroxyalkanoic acid synthase subunit (PHA_synth_III_E)					K22881
DAMOA1_00819	120.758	Low	0.796896	CDS	phaC_1	2.3.1.-	Poly(3-hydroxyalkanoate) polymerase subunit PhaC	K03821	2.3.1.-	phbC, phaC; polyhydroxyalkanoate synthase subunit PhaC				PHB de-polymerase C-terminus	Poly(3-hydroxyalkanoate) polymerase subunit PhaC (PHA polymerase) (EC 2.3.1.-) (PHB synthase subunit PhaC) (Poly(hydroxyalkanoic acid) synthase subunit PhaC) (PHA synthase subunit PhaC) (Polyhydroxyalkanoic acid synthase) (Poly-beta-hydroxybutyrate polymerase) (PHB polymerase) (Poly(3-hydroxybutyrate) polymerase)	phaC phbC Alvin_0061	2.3.1.-		K03821
DAMOA1_00820	183.825	High	1.21308	CDS	rhaD_2	1.1.1.377	L-rhamnose 1-dehydrogenase (NADP(+))	K00059	1.1.1.100	fabG, OAR1; 3-oxoacyl-[acyl-carrier protein] reductase				KR domain	3-oxoacyl-[acyl-carrier-protein] reductase FabG (EC 1.1.1.100) (3-ketoacyl-acyl carrier protein reductase) (Beta-Ketoacyl-acyl carrier protein reductase) (Beta-ketoacyl-ACP reductase)	fabG TM_1724	1.1.1.100		K00059
DAMOA1_00821	73.0996	Low	0.482392	CDS	fadA_1	2.3.1.16	3-ketoacyl-CoA thiolase	K00626	2.3.1.9	E2.3.1.9, atoB; acetyl-CoA C-acetyltransferase				Belongs to the thiolase family	Acetyl-CoA acetyltransferase (EC 2.3.1.9) (Acetoacetyl-CoA thiolase)	atoB PA2001	2.3.1.9		K00626
DAMOA1_00822	117.801	Low	0.777383	CDS	rhaD_3	1.1.1.377	L-rhamnose 1-dehydrogenase (NADP(+))	K00059	1.1.1.100	fabG, OAR1; 3-oxoacyl-[acyl-carrier protein] reductase				Enoyl-(Acyl carrier protein) reductase	3-oxoacyl-[acyl-carrier-protein] reductase FabG (EC 1.1.1.100) (3-ketoacyl-acyl carrier protein reductase) (Beta-Ketoacyl-acyl carrier protein reductase) (Beta-ketoacyl-ACP reductase)	fabG SACOL1245	1.1.1.100		K00059
DAMOA1_00823	90.6244	Low	0.598039	CDS	moaE	2.8.1.-	Probable molybdopterin synthase	K03635	2.8.1.12	MOCS2B, moaE; molybdopterin synthase catalytic subunit	K03635,K03753	2.8.1.12	moaE	MoaE protein	Probable molybdopterin synthase (MPT synthase) (EC 2.8.1.-)	moaE HVO_1864 C498_04590	2.8.1.-		K03635
DAMOA1_00824	91.5833	Low	0.604367	CDS	argS	6.1.1.19	Arginine--tRNA ligase	K01887	6.1.1.19	RARS, argS; arginyl-tRNA synthetase	K01887	6.1.1.19	argS	Belongs to the class-I aminoacyl-tRNA synthetase family	Arginine--tRNA ligase (EC 6.1.1.19) (Arginyl-tRNA synthetase) (ArgRS)	argS Mbur_1739	6.1.1.19		K01887
DAMOA1_00825	217.257	High	1.4337	CDS			hypothetical protein				K00384	1.8.1.9		COG3634 Alkyl hydroperoxide reductase, large subunit					K00384
DAMOA1_00826	82.8276	Low	0.546588	CDS			hypothetical protein	K21636	1.1.98.6	nrdD; ribonucleoside-triphosphate reductase (formate)	K21636	1.1.98.6	nrdD	TIGRFAM anaerobic ribonucleoside-triphosphate reductase					K21636
DAMOA1_00827	369.95	High	2.44134	CDS			hypothetical protein
DAMOA1_00828	193.563	High	1.27734	CDS			hypothetical protein
DAMOA1_00829	126.167	Low	0.832587	CDS			hypothetical protein							PFAM Stem cell self-renewal protein Piwi
DAMOA1_00830	48.1194	Low	0.317545	CDS			hypothetical protein
DAMOA1_00831	128.049	Low	0.845007	CDS			hypothetical protein	K07341		doc; death on curing protein									K07341
DAMOA1_00832	191.737	High	1.26529	CDS			hypothetical protein
DAMOA1_00833	53.131	Low	0.350617	CDS			hypothetical protein
DAMOA1_00834	117.615	Low	0.776152	CDS			hypothetical protein	K06218		relE, stbE; mRNA interferase RelE/StbE									K06218
DAMOA1_00835	166.42	High	1.09822	CDS			hypothetical protein								Uncharacterized protein AF_1059	AF_1059
DAMOA1_00836	208.308	High	1.37465	CDS			hypothetical protein
DAMOA1_00837	294.535	High	1.94367	CDS			hypothetical protein
DAMOA1_00838	495.49	High	3.26979	CDS			hypothetical protein							HicA toxin of bacterial toxin-antitoxin,
DAMOA1_00839	344.486	High	2.2733	CDS			hypothetical protein							HicB_like antitoxin of bacterial toxin-antitoxin system	UPF0150 protein AF_1072	AF_1072
DAMOA1_00840	140.209	Low	0.925253	CDS			hypothetical protein
DAMOA1_00841	134.09	Low	0.884876	CDS			hypothetical protein
DAMOA1_00842	144.646	Low	0.954535	CDS			hypothetical protein	K07339	3.1.-.-	hicA; mRNA interferase HicA				HicA toxin of bacterial toxin-antitoxin,					K07339
DAMOA1_00843	86.9238	Low	0.573618	CDS			hypothetical protein							PFAM Uncharacterised protein family UPF0150
DAMOA1_00844	51.8274	Low	0.342014	CDS			hypothetical protein
DAMOA1_00845	14.7862	Low	0.0975754	CDS			hypothetical protein							amidohydrolase
DAMOA1_00846	198.35	High	1.30893	CDS	tpsp		Bifunctional trehalose-6-phosphate synthase/phosphatase	K16055	2.4.1.15,3.1.3.12	TPS; trehalose 6-phosphate synthase/phosphatase				PFAM glycosyl transferase family 20	Bifunctional trehalose-6-phosphate synthase/phosphatase [Includes: Alpha,alpha-trehalose-phosphate synthase [UDP-forming] (EC 2.4.1.15) (Trehalose-6-phosphate synthase); Trehalose-6-phosphate phosphatase (EC 3.1.3.12)]	tpsp TTX_1304	2.4.1.15; 3.1.3.12	GT20;	K16055
DAMOA1_00847	92.954	Low	0.613413	CDS	aglD_2	2.4.1.-	Glycosyltransferase AglD						gtl3	PFAM Glycosyl transferase family 2	Dolichyl-phosphate beta-glucosyltransferase ALG5B (DolP-glucosyltransferase) (EC 2.4.1.117)	ALG5B TVAG_174740	2.4.1.117
DAMOA1_00848	71.7393	Low	0.473415	CDS			hypothetical protein							acid phosphatase activity
DAMOA1_00849	43.6366	Low	0.287962	CDS	malK	7.5.2.1	Trehalose/maltose import ATP-binding protein MalK							AAA domain, putative AbiEii toxin, Type IV TA system
DAMOA1_00850	130.065	Low	0.858314	CDS			hypothetical protein				K01990			ATPases associated with a variety of cellular activities					K01990
DAMOA1_00851	135.282	Low	0.892739	CDS			hypothetical protein							ABC-2 family transporter protein
DAMOA1_00852	134.864	Low	0.889982	CDS	mtrH_2	2.1.1.86	Tetrahydromethanopterin S-methyltransferase subunit H				K00584	2.1.1.86	mtrH	Part of a complex that catalyzes the formation of methyl-coenzyme M and tetrahydromethanopterin from coenzyme M and methyl-tetrahydromethanopterin. This is an energy-conserving, sodium-ion translocating step. MtrH catalyzes the transfer of the methyl group from methyl-tetrahydromethanopterin to the corrinoid prosthetic group of MtrA	Tetrahydromethanopterin S-methyltransferase subunit H (EC 2.1.1.86) (N5-methyltetrahydromethanopterin--coenzyme M methyltransferase subunit H)	mtrH MTH_1156	2.1.1.86		K00584
DAMOA1_00853	191.492	High	1.26368	CDS	rsxB_1	7.-.-.-	Ion-translocating oxidoreductase complex subunit B
DAMOA1_00854	123.087	Low	0.81226	CDS	sua5	2.7.7.87	Threonylcarbamoyl-AMP synthase	K07566	2.7.7.87	tsaC, rimN, SUA5; L-threonylcarbamoyladenylate synthase	K07566	2.7.7.87		TIGRFAM Sua5 YciO YrdC YwlC family protein	Threonylcarbamoyl-AMP synthase (TC-AMP synthase) (EC 2.7.7.87) (L-threonylcarbamoyladenylate synthase) (t(6)A37 threonylcarbamoyladenosine biosynthesis protein Sua5) (tRNA threonylcarbamoyladenosine biosynthesis protein Sua5)	sua5 PYRAB15960 PAB1302	2.7.7.87		K07566
DAMOA1_00855	204.532	High	1.34973	CDS			hypothetical protein							Winged helix-turn-helix DNA-binding
DAMOA1_00856	96.7378	Low	0.638382	CDS	cysH_2	1.8.4.8	Phosphoadenosine phosphosulfate reductase	K00390	1.8.4.8,1.8.4.10	cysH; phosphoadenosine phosphosulfate reductase	K00335,K00390,K18853	1.5.99.15,1.6.5.3,1.8.4.10,1.8.4.8		Phosphoadenosine phosphosulfate reductase family	Uncharacterized protein MJ0066	MJ0066			K00390
DAMOA1_00857	435.473	High	2.87373	CDS			hypothetical protein
DAMOA1_00858	261.935	High	1.72854	CDS			hypothetical protein	K07076		K07076; uncharacterized protein				nucleotidyltransferase activity					K07076
DAMOA1_00859	257.725	High	1.70075	CDS			hypothetical protein							Protein of unknown function DUF86	Gamma-glutamylcyclotransferase and UPF0331 family protein MJ0434 [Includes: Gamma-glutamylcyclotransferase family protein MJ0434; UPF0331 family protein MJ0434]	MJ0434
DAMOA1_00860	327.518	High	2.16132	CDS			hypothetical protein	K07075		K07075; uncharacterized protein	K07075			Nucleotidyltransferase domain	Uncharacterized protein MJ0435	MJ0435			K07075
DAMOA1_00861	999.507	High	6.59584	CDS			hypothetical protein
DAMOA1_00862	356.505	High	2.35261	CDS			hypothetical protein	K07496		K07496; putative transposase				transposase, IS605 OrfB family, central region					K07496
DAMOA1_00863	116.146	Low	0.766458	CDS	moaA_3		GTP 3',8-cyclase				K04069	1.97.1.4		4Fe-4S single cluster domain
DAMOA1_00864	86.8923	Low	0.573411	CDS			hypothetical protein
DAMOA1_00865	97.3489	Low	0.642415	CDS			hypothetical protein
DAMOA1_00866	102.756	Low	0.6781	CDS	thrC_1	4.2.3.1	Threonine synthase	K01733	4.2.3.1	thrC; threonine synthase	K01733	4.2.3.1	thrC2	Catalyzes the gamma-elimination of phosphate from L- phosphohomoserine and the beta-addition of water to produce L- threonine	Threonine synthase (TS) (EC 4.2.3.1)	thrC MJ1465	4.2.3.1		K01733
DAMOA1_00867	116.804	Low	0.770801	CDS			hypothetical protein							Protein of unknown function DUF86
DAMOA1_00868	183.293	High	1.20957	CDS			hypothetical protein	K07076		K07076; uncharacterized protein									K07076
DAMOA1_00869	155.625	High	1.02698	CDS	petC_1	7.1.1.6	Cytochrome b6-f complex iron-sulfur subunit												K02636
DAMOA1_00870	127.24	Low	0.839671	CDS			hypothetical protein							FAD dependent oxidoreductase	Putative Rieske 2Fe-2S iron-sulfur protein YhfW (EC 1.-.-.-)	yhfW BSU10390	1.-.-.-
DAMOA1_00871	185.255	High	1.22251	CDS			hypothetical protein							Helix-turn-helix domain
DAMOA1_00872	314.376	High	2.0746	CDS	groS		10 kDa chaperonin	K04078		groES, HSPE1; chaperonin GroES	K04078		groS	Binds to Cpn60 in the presence of Mg-ATP and suppresses the ATPase activity of the latter	10 kDa chaperonin (GroES protein) (Protein Cpn10)	groS groES Mbar_A1542			K04078
DAMOA1_00873	172.903	High	1.141	CDS	ths		Thermosome subunit	K04077		groEL, HSPD1; chaperonin GroEL				Prevents misfolding and promotes the refolding and proper assembly of unfolded polypeptides generated under stress conditions	60 kDa chaperonin (GroEL protein) (Protein Cpn60)	groL groEL MM_1798			K04077
DAMOA1_00874	200.393	High	1.32242	CDS			hypothetical protein							Transcriptional regulator, TrmB
DAMOA1_00875	106.452	Low	0.702489	CDS			hypothetical protein
DAMOA1_00876	198.027	High	1.3068	CDS	htpX_2	3.4.24.-	Protease HtpX	K03799	3.4.24.-	htpX; heat shock protein HtpX	K03799		htpX	Belongs to the peptidase M48B family	Protease HtpX homolog (EC 3.4.24.-)	htpX MTH_569	3.4.24.-		K03799
DAMOA1_00877	155.821	High	1.02828	CDS	htpX_3	3.4.24.-	Protease HtpX				K03799,K06013	3.4.24.84		Zn-dependent protease with chaperone function
DAMOA1_00878	148.057	Low	0.97704	CDS			hypothetical protein							Transcriptional regulator
DAMOA1_00879	110.2	Low	0.72722	CDS	thiL_2	2.7.4.16	Thiamine-monophosphate kinase	K07123		K07123; uncharacterized protein	K07123			PFAM AIR synthase related protein	Uncharacterized protein MJ0640	MJ0640			K07123
DAMOA1_00880	25.4106	Low	0.167687	CDS			hypothetical protein	K09166		K09166; uncharacterized protein				Uncharacterized conserved protein (COG2071)					K09166
DAMOA1_00881	59.9246	Low	0.395449	CDS		3.2.2.-	G/T mismatches repair enzyme	K10773	4.2.99.18	NTH; endonuclease III	K10773	4.2.99.18	nth	DNA repair enzyme that has both DNA N-glycosylase activity and AP-lyase activity. The DNA N-glycosylase activity releases various damaged pyrimidines from DNA by cleaving the N- glycosidic bond, leaving an AP (apurinic apyrimidinic) site. The AP-lyase activity cleaves the phosphodiester bond 3' to the AP site by a beta-elimination, leaving a 3'-terminal unsaturated sugar and a product with a term…	Endonuclease III (EC 4.2.99.18) (DNA-(apurinic or apyrimidinic site) lyase)	nth TM_0366	4.2.99.18		K10773
DAMOA1_00882	70.6874	Low	0.466473	CDS			hypothetical protein
DAMOA1_00883	166.029	High	1.09564	CDS			hypothetical protein				K14475			Beta propeller domain	Uncharacterized protein MJ1554	MJ1554			K14475
DAMOA1_00884	86.2775	Low	0.569353	CDS			hypothetical protein
DAMOA1_00885	129.307	Low	0.853308	CDS	bioB	2.8.1.6	Biotin synthase							Radical SAM domain protein					K01012
DAMOA1_00886	242.471	High	1.60009	CDS			hypothetical protein	K05337		fer; ferredoxin									K05337
DAMOA1_00887	152.91	High	1.00907	CDS	ala	1.4.1.1	Alanine dehydrogenase	K19244	1.4.1.1	ala; alanine dehydrogenase	K19244	1.4.1.1	ala	Catalyzes the NAD( )-dependent oxidative deamination of L-alanine to pyruvate, and the reverse reaction, the reductive amination of pyruvate	Alanine dehydrogenase (AlaDH) (EC 1.4.1.1)	ala AF_1665	1.4.1.1		K19244
DAMOA1_00888	297.132	High	1.96081	CDS			hypothetical protein							Sulfurtransferase TusA
DAMOA1_00889	195.967	High	1.2932	CDS	nasD_1	1.7.7.1	Assimilatory ferredoxin-dependent nitrite reductase				K00366	1.7.7.1	nirA	Nitrite/Sulfite reductase ferredoxin-like half domain					K00366
DAMOA1_00890	49.9367	Low	0.329537	CDS			hypothetical protein	K09711		K09711; uncharacterized protein				Elongator protein 3, MiaB family, Radical SAM					K09711
DAMOA1_00891	77.7641	Low	0.513173	CDS			hypothetical protein
DAMOA1_00892	128.569	Low	0.848438	CDS			hypothetical protein
DAMOA1_00893	111.877	Low	0.738287	CDS			hypothetical protein	K07066		K07066; uncharacterized protein	K07066			nucleic acid-binding protein contains PIN domain					K07066
DAMOA1_00894	303.63	High	2.00368	CDS			hypothetical protein							Uncharacterised protein family (UPF0175)	UPF0175 protein AF_0100	AF_0100
DAMOA1_00895	443.712	High	2.9281	CDS			hypothetical protein
DAMOA1_00896	135.766	Low	0.895935	CDS	vapC_2	3.1.-.-	tRNA(fMet)-specific endonuclease VapC	K07064		K07064; uncharacterized protein				Toxic component of a toxin-antitoxin (TA) module. An RNase	Ribonuclease VapC2 (RNase VapC2) (EC 3.1.-.-) (Putative toxin VapC2)	vapC2 MJ0974	3.1.-.-		K07064
DAMOA1_00897	139.496	Low	0.920549	CDS			hypothetical protein								Putative antitoxin VapB5	vapB5 AF_0316
DAMOA1_00898	70.0969	Low	0.462576	CDS			hypothetical protein							Domain of unknown function DUF11
DAMOA1_00899	221.794	High	1.46364	CDS			hypothetical protein	K23255		pilA; archaeal type IV pilus assembly protein PilA									K23255
DAMOA1_00900	236.772	High	1.56248	CDS			hypothetical protein	K07075		K07075; uncharacterized protein				Protein of unknown function DUF86	UPF0331 protein MJ0127	MJ0127			K07075
DAMOA1_00901	257.177	High	1.69714	CDS			hypothetical protein	K07075		K07075; uncharacterized protein				Addiction module antitoxin, RelB DinJ family	Uncharacterized protein MJ1215	MJ1215			K07075
DAMOA1_00902	91.0717	Low	0.600991	CDS			hypothetical protein
DAMOA1_00903	111.405	Low	0.735175	CDS			hypothetical protein							Transcriptional regulator, AbiEi antitoxin
DAMOA1_00904	181.95	High	1.2007	CDS			hypothetical protein	K09144		K09144; uncharacterized protein	K09144			Nucleotidyl transferase AbiEii toxin, Type IV TA system					K09144
DAMOA1_00905	65.7314	Low	0.433768	CDS			hypothetical protein
DAMOA1_00906	108.795	Low	0.717946	CDS			hypothetical protein							Protein of unknown function (DUF433)
DAMOA1_00907	130.576	Low	0.861683	CDS			hypothetical protein
DAMOA1_00908	211.359	High	1.39478	CDS			hypothetical protein	K18828	3.1.-.-	mvpA, vapC; tRNA(fMet)-specific endonuclease VapC				PIN domain					K18828
DAMOA1_00909	189.051	High	1.24757	CDS			hypothetical protein
DAMOA1_00910	131.377	Low	0.866972	CDS			hypothetical protein
DAMOA1_00911	326.736	High	2.15616	CDS			hypothetical protein
DAMOA1_00912	190.63	High	1.25799	CDS			hypothetical protein	K06218		relE, stbE; mRNA interferase RelE/StbE				ParE toxin of type II toxin-antitoxin system, parDE	Putative toxin RelE4	relE4 MJ1173			K06218
DAMOA1_00913	111.939	Low	0.738697	CDS	metG	6.1.1.10	Methionine--tRNA ligase	K01874	6.1.1.10	MARS, metG; methionyl-tRNA synthetase	K01874,K06878	6.1.1.10	metG	Is required not only for elongation of protein synthesis but also for the initiation of all mRNA translation through initiator tRNA(fMet) aminoacylation	Methionine--tRNA ligase (EC 6.1.1.10) (Methionyl-tRNA synthetase) (MetRS)	metG Mbur_1936	6.1.1.10		K01874
DAMOA1_00914	169.014	High	1.11534	CDS			hypothetical protein
DAMOA1_00915	449.844	High	2.96857	CDS			hypothetical protein
DAMOA1_00916	149.936	Low	0.989442	CDS	aglB1	2.4.99.21	Dolichyl-phosphooligosaccharide-protein glycotransferase 1	K21306	2.4.99.21	aglB; dolichyl-phosphooligosaccharide-protein glycotransferase	K07151	2.4.99.18		Oligosaccharyl transferase STT3 subunit					K21306
DAMOA1_00917	72.4927	Low	0.478387	CDS			hypothetical protein							Esterase of the alpha-beta hydrolase superfamily
DAMOA1_00918	100.759	Low	0.664917	CDS	mutS		DNA mismatch repair protein MutS	K03555		mutS; DNA mismatch repair protein MutS	K03555		mutS	that it carries out the mismatch recognition step. This protein has a weak ATPase activity	DNA mismatch repair protein MutS	mutS Mbur_1704			K03555
DAMOA1_00919	111.887	Low	0.738351	CDS			hypothetical protein
DAMOA1_00920	303.764	High	2.00457	CDS			hypothetical protein
DAMOA1_00921	224.445	High	1.48114	CDS			hypothetical protein
DAMOA1_00922	196.476	High	1.29657	CDS			hypothetical protein
DAMOA1_00923	134.681	Low	0.888773	CDS			hypothetical protein
DAMOA1_00924	179.153	High	1.18225	CDS			Putative sulfur carrier protein Ta1170/Ta1414	K04085	2.8.1.-	tusA, sirA; tRNA 2-thiouridine synthesizing protein A				Sulfurtransferase TusA					K04085
DAMOA1_00925	221.737	High	1.46326	CDS			hypothetical protein				K04085			Sulfurtransferase TusA	Putative sulfur carrier protein AF_0554	AF_0554			K04085
DAMOA1_00926	136.007	Low	0.897525	CDS			Putative sulfur carrier protein Ta1170/Ta1414	K04085	2.8.1.-	tusA, sirA; tRNA 2-thiouridine synthesizing protein A				Belongs to the sulfur carrier protein TusA family	Putative sulfur carrier protein VNG_5061C/VNG_5236C/VNG_6059C/VNG_6467C	VNG_5061C H0532; VNG_5236C H1831; VNG_6059C; VNG_6467C			K04085
DAMOA1_00927	121.935	Low	0.804661	CDS			hypothetical protein
DAMOA1_00928	86.4488	Low	0.570484	CDS			hypothetical protein				K07235			DsrE/DsrF-like family	Uncharacterized protein MK0008	MK0008			K07235
DAMOA1_00929	100.386	Low	0.66246	CDS			hypothetical protein
DAMOA1_00930	101.444	Low	0.669437	CDS			hypothetical protein							PFAM Dinitrogenase iron-molybdenum cofactor
DAMOA1_00931	87.931	Low	0.580265	CDS			hypothetical protein							Major Facilitator Superfamily	Uncharacterized protein MT2327	MT2327
DAMOA1_00932	113.316	Low	0.747786	CDS			hypothetical protein	K09719		K09719; uncharacterized protein	K09719			PFAM Prenyltransferase squalene oxidase					K09719
DAMOA1_00933				misc_RNA			Fluoride												Fluoride
DAMOA1_00934				misc_RNA			Fluoride												Fluoride
DAMOA1_00935	45.3905	Low	0.299537	CDS			hypothetical protein							glutathione-regulated potassium exporter activity
DAMOA1_00936	124.113	Low	0.819034	CDS			hypothetical protein	K07090		K07090; uncharacterized protein				Universal stress protein family	Universal stress protein YxiE (USP YxiE)	yxiE BSU39250 N17E			K07090
DAMOA1_00937	200.001	High	1.31983	CDS			hypothetical protein
DAMOA1_00938				misc_RNA			Fluoride												Fluoride
DAMOA1_00939	151.264	Low	0.998209	CDS			hypothetical protein
DAMOA1_00940	124.305	Low	0.8203	CDS			hypothetical protein
DAMOA1_00941	84.1312	Low	0.55519	CDS			hypothetical protein						rbr-2	Rubrerythrin	Rubrerythrin-2 (Rr 2) (NADH peroxidase) (NPXase) (Npx) (EC 1.11.1.1)	rbr2 CA_C3018	1.11.1.1
DAMOA1_00942	83.2328	Low	0.549262	CDS			hypothetical protein							Haloacid dehalogenase domain protein hydrolase
DAMOA1_00943	57.4622	Low	0.379199	CDS			Putative sulfur carrier protein Ta1170/Ta1414	K04085	2.8.1.-	tusA, sirA; tRNA 2-thiouridine synthesizing protein A				Sulfurtransferase TusA					K04085
DAMOA1_00944	78.938	Low	0.52092	CDS			hypothetical protein
DAMOA1_00945	250.388	High	1.65233	CDS	mat_1	2.5.1.6	S-adenosylmethionine synthase	K00789	2.5.1.6	metK; S-adenosylmethionine synthetase	K00789	2.5.1.6	mat	Catalyzes the formation of S-adenosylmethionine from methionine and ATP	S-adenosylmethionine synthase (AdoMet synthase) (EC 2.5.1.6) (Methionine adenosyltransferase)	mat MM_1502	2.5.1.6		K00789
DAMOA1_00946	117.562	Low	0.775806	CDS			hypothetical protein							Uncharacterised protein family UPF0047	UPF0047 protein MTH_771	MTH_771
DAMOA1_00947	63.4888	Low	0.418969	CDS			hypothetical protein							acetylesterase activity
DAMOA1_00948	81.7513	Low	0.539485	CDS	tmk	2.7.4.9	Thymidylate kinase	K00943	2.7.4.9	tmk, DTYMK; dTMP kinase	K00943	2.7.4.9	tmk	PFAM thymidylate kinase	Probable thymidylate kinase (EC 2.7.4.9) (dTMP kinase)	tmk Mbur_1673	2.7.4.9		K00943
DAMOA1_00949	333.039	High	2.19776	CDS			30S ribosomal protein S27ae				K02977		rps27ae	Ribosomal protein S27a	30S ribosomal protein S27ae	rps27ae Mthe_1325			K02977
DAMOA1_00950	392.432	High	2.58969	CDS			hypothetical protein	K02974		RP-S24e, RPS24; small subunit ribosomal protein S24e	K02974,K09735		rps24e	Belongs to the eukaryotic ribosomal protein eS24 family	30S ribosomal protein S24e	rps24e MM_0599			K02974
DAMOA1_00951	271.436	High	1.79123	CDS		2.7.1.-	GTP-dependent dephospho-CoA kinase	K09735		K09735; uncharacterized protein	K09735			Belongs to the UPF0218 family	GTP-dependent dephospho-CoA kinase (EC 2.7.1.-) (Dephospho-coenzyme A kinase) (DPCK)	Mbur_2282	2.7.1.-		K09735
DAMOA1_00952	311.826	High	2.05777	CDS	spt4		Transcription elongation factor Spt4	K03050	2.7.7.6	rpoE2; DNA-directed RNA polymerase subunit E\"	K03050	2.7.7.6	spt4	Spt4/RpoE2 zinc finger	Transcription elongation factor Spt4	spt4 PF0255			K03050
DAMOA1_00953	243.184	High	1.60479	CDS	rpoE1	2.7.7.6	DNA-directed RNA polymerase subunit E'	K03049	2.7.7.6	rpoE1; DNA-directed RNA polymerase subunit E'	K03049	2.7.7.6	rpoE1	TIGRFAM DNA-directed RNA polymerase	DNA-directed RNA polymerase subunit E' (EC 2.7.7.6)	rpoE1 MJ0397	2.7.7.6		K03049
DAMOA1_00954	180.901	High	1.19378	CDS	vapC9	3.1.-.-	Ribonuclease VapC9	K07158		K07158; uncharacterized protein	K07158			Large family of predicted nucleotide-binding domains					K07158
DAMOA1_00955	178.119	High	1.17542	CDS	eif2g		Translation initiation factor 2 subunit gamma	K03242		EIF2S3; translation initiation factor 2 subunit 3	K03242		eif2g	eIF-2 functions in the early steps of protein synthesis by forming a ternary complex with GTP and initiator tRNA	Translation initiation factor 2 subunit gamma (aIF2-gamma) (eIF-2-gamma)	eif2g MTH_261			K03242
DAMOA1_00956				tRNA			tRNA-Arg(gcg)												tRNA-Arg(gcg)
DAMOA1_00957	128.087	Low	0.845258	CDS	ogt	2.1.1.63	Methylated-DNA--protein-cysteine methyltransferase							Involved in the cellular defense against the biological effects of O6-methylguanine (O6-MeG) and O4-methylthymine (O4-MeT) in DNA. Repairs the methylated nucleobase in DNA by stoichiometrically transferring the methyl group to a cysteine residue in the enzyme. This is a suicide reaction the enzyme is irreversibly inactivated	Methylated-DNA--protein-cysteine methyltransferase (EC 2.1.1.63) (6-O-methylguanine-DNA methyltransferase) (MGMT) (O-6-methylguanine-DNA-alkyltransferase)	ogt Msed_1586	2.1.1.63		K00567
DAMOA1_00958	267.253	High	1.76363	CDS			hypothetical protein
DAMOA1_00959	365.717	High	2.4134	CDS			hypothetical protein							Protein of unknown function (DUF2683)	Putative antitoxin RelB4	relB4 MJ1172
DAMOA1_00960	295.873	High	1.95249	CDS			hypothetical protein							addiction module toxin, RelE StbE family	Uncharacterized protein MM_2549	MM_2549
DAMOA1_00961	175.606	High	1.15884	CDS			hypothetical protein
DAMOA1_00962	150.422	Low	0.992652	CDS			hypothetical protein
DAMOA1_00963	126.391	Low	0.834069	CDS			hypothetical protein
DAMOA1_00964	197.766	High	1.30508	CDS			hypothetical protein
DAMOA1_00965	387.843	High	2.55942	CDS			hypothetical protein							SpoVT / AbrB like domain
DAMOA1_00966	196.335	High	1.29563	CDS			hypothetical protein	K07065		K07065; uncharacterized protein				PIN domain					K07065
DAMOA1_00967	79.0749	Low	0.521823	CDS			hypothetical protein							Uncharacterized protein conserved in archaea (DUF2099)	Uncharacterized protein MJ0054	MJ0054
DAMOA1_00968	40.8648	Low	0.269671	CDS	metZ	2.5.1.-	O-succinylhomoserine sulfhydrylase	K01761	4.4.1.11	E4.4.1.11; methionine-gamma-lyase				PFAM Cys Met metabolism	L-methionine gamma-lyase (MGL) (EC 4.4.1.11) (Homocysteine desulfhydrase) (EC 4.4.1.2) (L-methionine-alpha-deamino-gamma-mercaptomethane-lyase) (METase)	megL TDE_2200	4.4.1.11; 4.4.1.2		K01761
DAMOA1_00969	134.503	Low	0.887601	CDS			hypothetical protein	K00166	1.2.4.4	BCKDHA, bkdA1; 2-oxoisovalerate dehydrogenase E1 component alpha subunit				dehydrogenase, E1 component	Pyruvate dehydrogenase E1 component subunit alpha (EC 1.2.4.1) (Fragment)	pdhA	1.2.4.1		K00166
DAMOA1_00970	82.4497	Low	0.544093	CDS	dxs	2.2.1.7	1-deoxy-D-xylulose-5-phosphate synthase	K00162	1.2.4.1	PDHB, pdhB; pyruvate dehydrogenase E1 component beta subunit				COG0022 Pyruvate 2-oxoglutarate dehydrogenase complex, dehydrogenase (E1) component, eukaryotic type, beta subunit	Pyruvate dehydrogenase E1 component subunit beta (EC 1.2.4.1)	pdhB	1.2.4.1		K00162
DAMOA1_00971	224.613	High	1.48225	CDS			hypothetical protein	K00627	2.3.1.12	DLAT, aceF, pdhC; pyruvate dehydrogenase E2 component (dihydrolipoamide acetyltransferase)				acetyltransferase component of pyruvate dehydrogenase complex	Dihydrolipoyllysine-residue acetyltransferase component of pyruvate dehydrogenase complex (EC 2.3.1.12) (Dihydrolipoamide acetyltransferase component of pyruvate dehydrogenase complex) (E2)	pdhC	2.3.1.12		K00627
DAMOA1_00972	134.871	Low	0.890029	CDS	lpdA_2	1.8.1.4	Dihydrolipoyl dehydrogenase	K00382	1.8.1.4	DLD, lpd, pdhD; dihydrolipoamide dehydrogenase				COG1249 Pyruvate 2-oxoglutarate dehydrogenase complex, dihydrolipoamide dehydrogenase (E3) component, and related enzymes	Dihydrolipoyl dehydrogenase (EC 1.8.1.4) (Dihydrolipoamide dehydrogenase)	lpdA lpd HVO_2961	1.8.1.4		K00382
DAMOA1_00973	89.4999	Low	0.590618	CDS			hypothetical protein							Trypsin	Putative serine protease HhoB	hhoB sll1427
DAMOA1_00974	141.512	Low	0.933849	CDS	guaAB	6.3.5.2	GMP synthase [glutamine-hydrolyzing] subunit B	K01951	6.3.5.2	guaA, GMPS; GMP synthase (glutamine-hydrolysing)	K01951	6.3.5.2	guaAB	Catalyzes the synthesis of GMP from XMP	GMP synthase [glutamine-hydrolyzing] subunit B (EC 6.3.5.2) (GMP synthetase)	guaAB Mbur_0058	6.3.5.2		K01951
DAMOA1_00975	76.8598	Low	0.507205	CDS			hypothetical protein	K06936	2.6.1.-	raSEA; archaeosine synthase beta-subunit	K06936,K07557	2.6.1.97		SMART Elongator protein 3 MiaB NifB	Uncharacterized protein MJ0550	MJ0550			K06936
DAMOA1_00976	107.142	Low	0.70704	CDS			hypothetical protein
DAMOA1_00977	213.288	High	1.40751	CDS			hypothetical protein							Protein of unknown function, DUF488
DAMOA1_00978	208.004	High	1.37264	CDS			hypothetical protein
DAMOA1_00979	167.768	High	1.10712	CDS			hypothetical protein							HicB_like antitoxin of bacterial toxin-antitoxin system	UPF0150 protein Ta0767	Ta0767
DAMOA1_00980	260.714	High	1.72048	CDS	pfpI_1	3.5.1.124	Deglycase PfpI	K05520	3.5.1.124	pfpI; protease I	K05520	3.5.1.124	pfpI	TIGRFAM intracellular protease, PfpI family	Deglycase PfpI (EC 3.5.1.124) (Intracellular protease I) (EC 3.4.22.-)	pfpI PF1719	3.5.1.124; 3.4.22.-		K05520
DAMOA1_00981	203.494	High	1.34288	CDS			hypothetical protein							Type I phosphodiesterase / nucleotide pyrophosphatase
DAMOA1_00982	144.826	Low	0.955723	CDS			hypothetical protein
DAMOA1_00983	210.524	High	1.38927	CDS			30S ribosomal protein S10	K02946		RP-S10, MRPS10, rpsJ; small subunit ribosomal protein S10	K02946		rps10	Involved in the binding of tRNA to the ribosomes	30S ribosomal protein S10	rps10 Mthe_0822			K02946
DAMOA1_00984	234.889	High	1.55005	CDS	tuf_2		Elongation factor 1-alpha	K03231		EEF1A; elongation factor 1-alpha	K03231		tuf	regulation of response to stimulus	Elongation factor 1-alpha (EF-1-alpha) (Elongation factor Tu) (EF-Tu)	tuf ef1A MA_1256			K03231
DAMOA1_00985	334.609	High	2.20812	CDS			hypothetical protein							Domain of unknown function (DUF1858)
DAMOA1_00986	258.429	High	1.7054	CDS	cpkA	2.7.2.2	Carbamate kinase	K00926	2.7.2.2	arcC; carbamate kinase	K00926	2.7.2.2	cpkA	Belongs to the carbamate kinase family	Carbamate kinase (EC 2.7.2.2) (Carbamate kinase-like carbamoylphosphate synthase)	cpkA cpa PYRAB08820 PAB0593	2.7.2.2		K00926
DAMOA1_00987	124.668	Low	0.822696	CDS			hypothetical protein	K06953		K06953; uncharacterized protein	K06953		rpe	PFAM metallophosphoesterase					K06953
DAMOA1_00988	267.633	High	1.76614	CDS			hypothetical protein	K09746		K09746; uncharacterized protein	K09746		rpap1	protein conserved in archaea					K09746
DAMOA1_00989	282.27	High	1.86273	CDS			hypothetical protein	K07466		RFA1, RPA1, rpa; replication factor A1	K07466		rpa1	COG1599 Single-stranded DNA-binding replication protein A (RPA), large (70 kD) subunit and related ssDNA-binding proteins					K07466
DAMOA1_00990	232.423	High	1.53378	CDS			hypothetical protein	K07730		K07730; putative transcriptional regulator	K07730			SMART regulatory protein, Crp	Uncharacterized protein MJ0558	MJ0558			K07730
DAMOA1_00991	274.6	High	1.81211	CDS			hypothetical protein							ArsR transcriptional regulator
DAMOA1_00992	78.0326	Low	0.514945	CDS			hypothetical protein							Putative small multi-drug export protein
DAMOA1_00993	90.5436	Low	0.597506	CDS	rfcS		Replication factor C small subunit	K04801		rfcS; replication factor C small subunit	K04801		rfcS	Part of the RFC clamp loader complex which loads the PCNA sliding clamp onto DNA	Replication factor C small subunit (RFC small subunit) (Clamp loader small subunit) (afRFC small subunit) (afRFCsm)	rfcS AF_2060			K04801
DAMOA1_00994	94.2108	Low	0.621706	CDS		3.3.1.-	S-inosyl-L-homocysteine hydrolase	K01251	3.3.1.1	E3.3.1.1, ahcY; adenosylhomocysteinase	K01251	3.3.1.1	ahcY	May play a key role in the regulation of the intracellular concentration of adenosylhomocysteine	Adenosylhomocysteinase (EC 3.3.1.1) (S-adenosyl-L-homocysteine hydrolase) (AdoHcyase)	ahcY sahH aq_1180	3.3.1.1		K01251
DAMOA1_00995	152.326	High	1.00521	CDS			hypothetical protein							Mn2 dependent serine threonine protein kinase
DAMOA1_00996	88.3115	Low	0.582776	CDS	cysC	2.7.1.25	Probable adenylyl-sulfate kinase				K00860,K07028	2.7.1.25	cysC	Adenylylsulphate kinase	Probable adenylyl-sulfate kinase (EC 2.7.1.25) (APS kinase) (ATP adenosine-5'-phosphosulfate 3'-phosphotransferase) (Adenosine-5'-phosphosulfate kinase)	BH1489	2.7.1.25		K00860
DAMOA1_00997	89.1165	Low	0.588088	CDS	fbpA	3.1.3.11	Fructose-1,6-bisphosphatase				K00858,K01092	2.7.1.23,3.1.3.25	suhB	PFAM Inositol monophosphatase	Fructose-1,6-bisphosphatase/inositol-1-monophosphatase (FBPase/IMPase) (EC 3.1.3.11) (EC 3.1.3.25) (Inositol-1-phosphatase) (I-1-Pase)	suhB MTH_871	3.1.3.11; 3.1.3.25		K01092
DAMOA1_00998	128.421	Low	0.847465	CDS			hypothetical protein
DAMOA1_00999	169.937	High	1.12143	CDS			hypothetical protein
DAMOA1_01000	164.252	High	1.08392	CDS			hypothetical protein
DAMOA1_01001	181.278	High	1.19627	CDS			hypothetical protein
DAMOA1_01002	60.3976	Low	0.39857	CDS			hypothetical protein
DAMOA1_01003	183.008	High	1.20769	CDS			hypothetical protein	K07499		K07499; putative transposase				COG3415 Transposase and inactivated derivatives					K07499
DAMOA1_01004	334.696	High	2.20869	CDS			hypothetical protein
DAMOA1_01005	197.12	High	1.30081	CDS			hypothetical protein
DAMOA1_01006	98.8246	Low	0.652153	CDS			hypothetical protein	K07013		K07013; uncharacterized protein									K07013
DAMOA1_01007	39.2344	Low	0.258912	CDS			Putative ammonium transporter MJ1343	K03320		amt, AMT, MEP; ammonium transporter, Amt family				Ammonium Transporter Family	Ammonium transporter (Membrane protein NrgA) (Protein AmtB)	nrgA amtB BSU36510			K03320
DAMOA1_01008	99.3808	Low	0.655823	CDS			Uncharacterized nitrogen regulatory PII-like protein MJ0059	K04751		glnB; nitrogen regulatory protein P-II 1				Nitrogen regulatory protein P-II	Nitrogen regulatory protein P-II (PII signal transducing protein)	glnB Npun_F4466			K04751
DAMOA1_01009	127.537	Low	0.841631	CDS			Uncharacterized nitrogen regulatory PII-like protein MJ0059	K04751		glnB; nitrogen regulatory protein P-II 1	K04751			Belongs to the P(II) protein family	Uncharacterized nitrogen regulatory PII-like protein MJ0059	MJ0059			K04751
DAMOA1_01010	44.8042	Low	0.295667	CDS	kbl	2.3.1.29	2-amino-3-ketobutyrate coenzyme A ligase	K00639	2.3.1.29	kbl, GCAT; glycine C-acetyltransferase				Catalyzes the decarboxylative condensation of pimeloyl- acyl-carrier protein and L-alanine to produce 8-amino-7- oxononanoate (AON), acyl-carrier protein , and carbon dioxide	8-amino-7-oxononanoate synthase (AONS) (EC 2.3.1.47) (7-keto-8-amino-pelargonic acid synthase) (7-KAP synthase) (KAPA synthase) (8-amino-7-ketopelargonate synthase)	bioF THA_1494	2.3.1.47		K00639
DAMOA1_01011	111.528	Low	0.735981	CDS	cysH_3	1.8.4.8	Phosphoadenosine phosphosulfate reductase	K00390	1.8.4.8,1.8.4.10	cysH; phosphoadenosine phosphosulfate reductase				Phosphoadenosine phosphosulfate reductase family					K00390
DAMOA1_01012	122.878	Low	0.810884	CDS			hypothetical protein
DAMOA1_01013	73.6167	Low	0.485804	CDS			hypothetical protein
DAMOA1_01014	109.684	Low	0.723815	CDS			hypothetical protein	K09139		K09139; uncharacterized protein	K09139			Domain of unknown function (DUF366)	Uncharacterized protein MJ0805	MJ0805			K09139
DAMOA1_01015	123.361	Low	0.814071	CDS	ileS_1	6.1.1.5	Isoleucine--tRNA ligase	K01870	6.1.1.5	IARS, ileS; isoleucyl-tRNA synthetase	K01870	6.1.1.5	ileS	amino acids such as valine, to avoid such errors it has two additional distinct tRNA(Ile)-dependent editing activities. One activity is designated as 'pretransfer' editing and involves the hydrolysis of activated Val-AMP. The other activity is designated 'posttransfer' editing and involves deacylation of mischarged Val-tRNA(Ile)	Isoleucine--tRNA ligase (EC 6.1.1.5) (Isoleucyl-tRNA synthetase) (IleRS)	ileS MM_2967	6.1.1.5		K01870
DAMOA1_01016	230.488	High	1.52101	CDS			hypothetical protein	K06921		K06921; uncharacterized protein	K06921			AAA ATPase domain	Uncharacterized protein MJECL04	MJECL04			K06921
DAMOA1_01017	110.334	Low	0.728106	CDS			hypothetical protein							epimerase
DAMOA1_01018	224.164	High	1.47928	CDS			hypothetical protein							Domain of unknown function (DUF4258)
DAMOA1_01019	368.924	High	2.43456	CDS			hypothetical protein
DAMOA1_01020	216.4	High	1.42804	CDS		3.6.-.-	KEOPS complex subunit Bud32				K08851,K15904	2.3.1.234,2.7.11.1	kae1	RIO1 family
DAMOA1_01021	229.057	High	1.51157	CDS	hisI	3.5.4.19	Phosphoribosyl-AMP cyclohydrolase	K01496	3.5.4.19	hisI; phosphoribosyl-AMP cyclohydrolase	K01496,K11755	3.5.4.19,3.6.1.31	hisI	Catalyzes the hydrolysis of the adenine ring of phosphoribosyl-AMP	Phosphoribosyl-AMP cyclohydrolase (PRA-CH) (EC 3.5.4.19)	hisI Mbur_1790	3.5.4.19		K01496
DAMOA1_01022	62.8917	Low	0.415029	CDS	tadA	3.5.4.33	tRNA-specific adenosine deaminase	K01493	3.5.4.12	comEB; dCMP deaminase	K01493	3.5.4.12		MafB19-like deaminase					K01493
DAMOA1_01023	110.956	Low	0.732211	CDS	carS	2.7.7.67	CDP-archaeol synthase	K19664	2.7.7.67	carS; CDP-2,3-bis-(O-geranylgeranyl)-sn-glycerol synthase	K19664	2.7.7.67	carS	Catalyzes the formation of CDP-2,3-bis-(O- geranylgeranyl)-sn-glycerol (CDP-archaeol) from 2,3-bis-(O- geranylgeranyl)-sn-glycerol 1-phosphate (DGGGP) and CTP. This reaction is the third ether-bond-formation step in the biosynthesis of archaeal membrane lipids	CDP-archaeol synthase (EC 2.7.7.67) (CDP-2,3-bis-(O-geranylgeranyl)-sn-glycerol synthase)	carS MM_0141	2.7.7.67		K19664
DAMOA1_01024	165.167	High	1.08995	CDS	IMPDH_3	1.1.1.205	Inosine-5'-monophosphate dehydrogenase						cbs2	PFAM CBS domain containing protein					K00088
DAMOA1_01025	318.194	High	2.09979	CDS			Universal stress protein MJ0577	K07090		K07090; uncharacterized protein				Universal stress protein family	Universal stress protein MJ0531 (USP MJ0531)	MJ0531			K07090
DAMOA1_01026	136.019	Low	0.897603	CDS	dadD	3.5.4.31	5'-deoxyadenosine deaminase						guaD	PFAM amidohydrolase	Uncharacterized protein MJ0699	MJ0699			K12960
DAMOA1_01027	117.23	Low	0.773611	CDS			hypothetical protein
DAMOA1_01028	113.613	Low	0.749745	CDS	dph2	2.5.1.108	2-(3-amino-3-carboxypropyl)histidine synthase	K07561	2.5.1.108	DPH1, dph2; 2-(3-amino-3-carboxypropyl)histidine synthase	K07561	2.5.1.108	dph2	PFAM Diphthamide synthesis DPH2 protein	2-(3-amino-3-carboxypropyl)histidine synthase (EC 2.5.1.108) (Diphthamide biosynthesis protein Dph2) (S-adenosyl-L-methionine:L-histidine 3-amino-3-carboxypropyltransferase)	dph2 PH1105	2.5.1.108		K07561
DAMOA1_01029	147.835	Low	0.975575	CDS			hypothetical protein				K00202	1.2.7.12		PFAM glutamate synthase alpha subunit	Uncharacterized protein MTH_238	MTH_238			K00202
DAMOA1_01030	91.5739	Low	0.604305	CDS			hypothetical protein	K09136		ycaO; ribosomal protein S12 methylthiotransferase accessory factor	K09136			YcaO cyclodehydratase, ATP-ad Mg2+-binding	Uncharacterized protein MTH_987	MTH_987			K09136
DAMOA1_01031	111.098	Low	0.733147	CDS			hypothetical protein							PFAM TfuA domain protein, core
DAMOA1_01032	128.548	Low	0.848298	CDS		2.6.1.57	Aromatic-amino-acid aminotransferase 2	K00812	2.6.1.1	aspB; aspartate aminotransferase	K00812	2.6.1.1	aspC3	PFAM Aminotransferase class I and II	Aspartate aminotransferase (AspAT) (EC 2.6.1.1) (Transaminase A)	aspC PYRAB07770 PAB0525	2.6.1.1		K00812
DAMOA1_01033	174.291	High	1.15016	CDS			hypothetical protein
DAMOA1_01034	116.036	Low	0.765731	CDS			hypothetical protein	K07218		nosD; nitrous oxidase accessory protein									K07218
DAMOA1_01035	155.129	High	1.02371	CDS	ribL	2.7.7.2	FAD synthase	K14656	2.7.7.2	ribL; FAD synthetase	K00980,K14656	2.7.7.2,2.7.7.39	ribL	Catalyzes the transfer of the AMP portion of ATP to flavin mononucleotide (FMN) to produce flavin adenine dinucleotide (FAD) coenzyme	FAD synthase (EC 2.7.7.2) (FMN adenylyltransferase) (Flavin adenine dinucleotide synthase)	ribL Mmah_1121	2.7.7.2		K14656
DAMOA1_01036	121.794	Low	0.803729	CDS			hypothetical protein
DAMOA1_01037	124.434	Low	0.82115	CDS	mtd	1.5.98.1	F420-dependent methylenetetrahydromethanopterin dehydrogenase	K00319	1.5.98.1	mtd; methylenetetrahydromethanopterin dehydrogenase	K00319	1.5.98.1	mtd	Catalyzes the reversible reduction of methenyl- H(4)MPT( ) to methylene-H(4)MPT	F420-dependent methylenetetrahydromethanopterin dehydrogenase (MTD) (EC 1.5.98.1) (Coenzyme F420-dependent N5,N10-methylenetetrahydromethanopterin dehydrogenase)	mtd MA_4430	1.5.98.1		K00319
DAMOA1_01038	305.179	High	2.01391	CDS			hypothetical protein	K03113		EIF1, SUI1; translation initiation factor 1					Protein translation factor SUI1 homolog	Mbur_2049			K03113
DAMOA1_01039	143.373	Low	0.946135	CDS	endA	4.6.1.16	tRNA-splicing endonuclease	K01170	4.6.1.16	endA; tRNA-intron endonuclease, archaea type	K01170	4.6.1.16	endA	sites to release the intron. The products are an intron and two tRNA half-molecules bearing 2',3' cyclic phosphate and 5'-OH termini. Recognizes a pseudosymmetric substrate in which 2 bulged loops of 3 bases are separated by a stem of 4 bp	tRNA-splicing endonuclease (EC 4.6.1.16) (tRNA-intron endonuclease)	endA Mbur_1040	4.6.1.16		K01170
DAMOA1_01040	338.837	High	2.23602	CDS			hypothetical protein							Family of unknown function (DUF5371)	Uncharacterized protein AF_1718	AF_1718
DAMOA1_01041	150.222	Low	0.991327	CDS			hypothetical protein								Uncharacterized protein MTH_238	MTH_238			K00202
DAMOA1_01042	248.243	High	1.63818	CDS	cpgS	6.5.-.-	Cyclic 2,3-diphosphoglycerate synthetase							CobW/HypB/UreG, nucleotide-binding domain
DAMOA1_01043	175.481	High	1.15802	CDS	queC	6.3.4.20	7-cyano-7-deazaguanine synthase	K06920	6.3.4.20	queC; 7-cyano-7-deazaguanine synthase	K06920	6.3.4.20	queC	Catalyzes the ATP-dependent conversion of 7-carboxy-7- deazaguanine (CDG) to 7-cyano-7-deazaguanine (preQ(0))	7-cyano-7-deazaguanine synthase (EC 6.3.4.20) (7-cyano-7-carbaguanine synthase) (Archaeosine biosynthesis protein QueC) (PreQ(0) synthase)	queC Mbur_1272	6.3.4.20		K06920
DAMOA1_01044	74.9707	Low	0.494739	CDS	arnC_3	2.4.2.53	Undecaprenyl-phosphate 4-deoxy-4-formamido-L-arabinose transferase							Glycosyl transferase family 2					K10012
DAMOA1_01045	63.0734	Low	0.416228	CDS			hypothetical protein							membrane-bound metal-dependent hydrolase
DAMOA1_01046	110.828	Low	0.731367	CDS			hypothetical protein
DAMOA1_01047	341.757	High	2.25529	CDS			hypothetical protein
DAMOA1_01048	122.695	Low	0.809673	CDS			hypothetical protein
DAMOA1_01049	156.321	High	1.03157	CDS			hypothetical protein	K07171	3.1.-.-	mazF, ndoA, chpA; mRNA interferase MazF	K07171			PemK-like, MazF-like toxin of type II toxin-antitoxin system					K07171
DAMOA1_01050	89.9388	Low	0.593515	CDS			hypothetical protein
DAMOA1_01051	133.635	Low	0.881869	CDS			hypothetical protein
DAMOA1_01052	161.925	High	1.06856	CDS			hypothetical protein
DAMOA1_01053	124.204	Low	0.819634	CDS			hypothetical protein
DAMOA1_01054	72.9582	Low	0.481458	CDS			hypothetical protein
DAMOA1_01055	109.858	Low	0.724966	CDS			hypothetical protein
DAMOA1_01056	209.257	High	1.38091	CDS			hypothetical protein				K03655	3.6.4.12		Transcriptional regulator					K03655
DAMOA1_01057	171.556	High	1.13212	CDS			hypothetical protein							Domain of unknown function (DUF4258)
DAMOA1_01058	152.153	High	1.00408	CDS			hypothetical protein
DAMOA1_01059	86.4613	Low	0.570566	CDS			hypothetical protein
DAMOA1_01060	94.651	Low	0.624611	CDS	mshA_5	2.4.1.250	D-inositol-3-phosphate glycosyltransferase	K16703	2.4.-.-	wcaL, amsK; colanic acid/amylovoran biosynthesis glycosyltransferase				PFAM Glycosyl transferase, group 1	Uncharacterized glycosyltransferase MJ1178 (EC 2.4.-.-)	MJ1178	2.4.-.-	GT4;
DAMOA1_01061	72.2732	Low	0.476938	CDS			hypothetical protein							Methyltransferase domain
DAMOA1_01062	123.931	Low	0.817835	CDS	mshA_6	2.4.1.250	D-inositol-3-phosphate glycosyltransferase							PFAM Glycosyl transferase, group 1					K15521
DAMOA1_01063	138.53	Low	0.91417	CDS			hypothetical protein
DAMOA1_01064	281.643	High	1.85859	CDS			hypothetical protein							involved in the export of O-antigen and teichoic acid
DAMOA1_01065	162.393	High	1.07165	CDS			hypothetical protein
DAMOA1_01066	221.4	High	1.46104	CDS			hypothetical protein
DAMOA1_01067	71.8265	Low	0.47399	CDS		1.1.1.336	UDP-N-acetyl-D-mannosamine dehydrogenase							PFAM UDP-glucose GDP-mannose dehydrogenase	UDP-N-acetyl-D-mannosamine dehydrogenase (UDP-D-ManNAcDH) (EC 1.1.1.336) (UDP-ManNAc 6-dehydrogenase)	PH1618	1.1.1.336		K02472
DAMOA1_01068	208.172	High	1.37375	CDS		1.1.1.374	UDP-N-acetylglucosamine 3-dehydrogenase	K18855	1.1.1.374	E1.1.1.374; UDP-N-acetylglucosamine 3-dehydrogenase	K18855	1.1.1.374		Oxidoreductase family, C-terminal alpha/beta domain	UDP-N-acetylglucosamine 3-dehydrogenase (EC 1.1.1.374) (UDP-GlcNAc oxidoreductase) (UDP-N-acetyl-alpha-D-glucosamine:NAD+ 3-oxidoreductase)	MMP0352	1.1.1.374		K18855
DAMOA1_01069	130.51	Low	0.861247	CDS	arnB_1	2.6.1.87	UDP-4-amino-4-deoxy-L-arabinose--oxoglutarate aminotransferase												K07806
DAMOA1_01070	154.871	High	1.02201	CDS			hypothetical protein
DAMOA1_01071	93.5392	Low	0.617274	CDS			hypothetical protein
DAMOA1_01072	133.54	Low	0.881242	CDS			hypothetical protein
DAMOA1_01073	216.041	High	1.42568	CDS			hypothetical protein
DAMOA1_01074	67.8759	Low	0.44792	CDS			hypothetical protein
DAMOA1_01075	127.437	Low	0.840967	CDS			hypothetical protein	K07066		K07066; uncharacterized protein	K07066			Domain of unknown function (DUF3368)					K07066
DAMOA1_01076	231.932	High	1.53054	CDS			hypothetical protein							Uncharacterised protein family (UPF0175)	UPF0175 protein APE_0276a	APE_0276a
DAMOA1_01077	32.9632	Low	0.217528	CDS			hypothetical protein
DAMOA1_01078	70.0755	Low	0.462435	CDS			hypothetical protein
DAMOA1_01079	226.419	High	1.49416	CDS			hypothetical protein
DAMOA1_01080	121.976	Low	0.804933	CDS			hypothetical protein							to orf3 of fosmid clone 4B7mr3
DAMOA1_01081	192.79	High	1.27224	CDS			hypothetical protein	K03630		radC; DNA repair protein RadC	K03630		radC	Belongs to the UPF0758 family	UPF0758 protein MM_2791	MM_2791			K03630
DAMOA1_01082	106.619	Low	0.703589	CDS	mobA	2.7.7.77	Molybdenum cofactor guanylyltransferase	K03752	2.7.7.77	mobA; molybdenum cofactor guanylyltransferase	K03752	2.7.7.77	mobA	Transfers a GMP moiety from GTP to Mo-molybdopterin (Mo- MPT) cofactor (Moco or molybdenum cofactor) to form Mo- molybdopterin guanine dinucleotide (Mo-MGD) cofactor	Probable molybdenum cofactor guanylyltransferase (MoCo guanylyltransferase) (EC 2.7.7.77) (GTP:molybdopterin guanylyltransferase) (Mo-MPT guanylyltransferase) (Molybdopterin guanylyltransferase) (Molybdopterin-guanine dinucleotide synthase) (MGD synthase)	mobA MM_2793	2.7.7.77		K03752
DAMOA1_01083	182.49	High	1.20427	CDS	fdhD		Sulfur carrier protein FdhD	K02379		fdhD; FdhD protein	K02379		fdhD	Required for formate dehydrogenase (FDH) activity. Acts as a sulfur carrier protein that transfers sulfur from IscS to the molybdenum cofactor prior to its insertion into FDH	Sulfur carrier protein FdhD	fdhD MTH_1547			K02379
DAMOA1_01084	215.538	High	1.42236	CDS			hypothetical protein	K03753		mobB; molybdopterin-guanine dinucleotide biosynthesis adapter protein				Molybdopterin-guanine dinucleotide biosynthesis					K03753
DAMOA1_01085	188.576	High	1.24443	CDS			hypothetical protein	K07133		K07133; uncharacterized protein				ATPase (AAA superfamily					K07133
DAMOA1_01086	286.731	High	1.89217	CDS			hypothetical protein
DAMOA1_01087	160.739	High	1.06073	CDS	aglB3	2.4.99.21	Dolichyl-phosphooligosaccharide-protein glycotransferase 3	K21306	2.4.99.21	aglB; dolichyl-phosphooligosaccharide-protein glycotransferase	K07151	2.4.99.18		PFAM Oligosaccharyl transferase STT3 subunit	Dolichyl-phosphooligosaccharide-protein glycotransferase 3 (EC 2.4.99.21) (Archaeal glycosylation protein B) (AglB-L) (AglB-Long) (Oligosaccharyl transferase) (OST) (OTase)	aglB3 AF_0380	2.4.99.21	GT66;	K21306
DAMOA1_01088	229.244	High	1.51281	CDS			hypothetical protein	K13002	2.4.1.-	wbyL; glycosyltransferase				Glycosyltransferase like family 2					K13002
DAMOA1_01089	105.379	Low	0.695403	CDS	fcl_1	1.1.1.271	GDP-L-fucose synthase	K02377	1.1.1.271	TSTA3, fcl; GDP-L-fucose synthase				Catalyzes the two-step NADP-dependent conversion of GDP- 4-dehydro-6-deoxy-D-mannose to GDP-fucose, involving an epimerase and a reductase reaction	Putative GDP-L-fucose synthase 2 (EC 1.1.1.271) (GDP-4-keto-6-deoxy-D-mannose-3,5-epimerase-4-reductase 2) (AtGER2)	GER2 At1g17890 F2H15.12	1.1.1.271		K02377
DAMOA1_01090	118.916	Low	0.784739	CDS	mshA_7	2.4.1.250	D-inositol-3-phosphate glycosyltransferase							Glycosyl transferases group 1					K15521
DAMOA1_01091	65.7245	Low	0.433723	CDS			hypothetical protein
DAMOA1_01092	99.9588	Low	0.659638	CDS			hypothetical protein
DAMOA1_01093	239.059	High	1.57757	CDS			hypothetical protein							Glycosyl transferase, family 2
DAMOA1_01094	86.5482	Low	0.57114	CDS			hypothetical protein							Toxic component of a toxin-antitoxin (TA) module. An RNase
DAMOA1_01095	225.827	High	1.49026	CDS			hypothetical protein
DAMOA1_01096	110.307	Low	0.72793	CDS			hypothetical protein
DAMOA1_01097	131.119	Low	0.865268	CDS	mshA_8	2.4.1.250	D-inositol-3-phosphate glycosyltransferase							Glycosyl transferases group 1					K15521
DAMOA1_01098	119.124	Low	0.786109	CDS			hypothetical protein							Glycosyltransferase like family 2
DAMOA1_01099	220.185	High	1.45303	CDS	wecB	5.1.3.14	UDP-N-acetylglucosamine 2-epimerase	K01791	5.1.3.14	wecB; UDP-N-acetylglucosamine 2-epimerase (non-hydrolysing)				Belongs to the UDP-N-acetylglucosamine 2-epimerase family	UDP-N-acetylglucosamine 2-epimerase (EC 5.1.3.14) (UDP-GlcNAc-2-epimerase)	wecB MJ1504	5.1.3.14		K01791
DAMOA1_01100	164.568	High	1.086	CDS			hypothetical protein							Polysaccharide biosynthesis protein	UDP-glucose 4-epimerase (EC 5.1.3.2) (Galactowaldenase) (UDP-galactose 4-epimerase)	capD A1I_04640	5.1.3.2		K17716
DAMOA1_01101	188.911	High	1.24665	CDS			hypothetical protein	K00067	1.1.1.133	rfbD, rmlD; dTDP-4-dehydrorhamnose reductase				RmlD substrate binding domain					K00067
DAMOA1_01102	120.098	Low	0.792538	CDS	mshA_9	2.4.1.250	D-inositol-3-phosphate glycosyltransferase							PFAM Glycosyl transferases group 1					K15521
DAMOA1_01103	199.692	High	1.31779	CDS			hypothetical protein							Methyltransferase FkbM domain
DAMOA1_01104	279.736	High	1.84601	CDS	aglR		Probable flippase AglR							MviN-like protein
DAMOA1_01105	323.522	High	2.13496	CDS			hypothetical protein
DAMOA1_01106	195.475	High	1.28996	CDS	fcl_2	1.1.1.271	GDP-L-fucose synthase												K02377
DAMOA1_01107	188.72	High	1.24538	CDS	gmd	4.2.1.47	GDP-mannose 4,6-dehydratase	K01711	4.2.1.47	gmd, GMDS; GDPmannose 4,6-dehydratase	K01711	4.2.1.47	gmd	Catalyzes the conversion of GDP-D-mannose to GDP-4- dehydro-6-deoxy-D-mannose	GDP-mannose 4,6 dehydratase 1 (EC 4.2.1.47) (GDP-D-mannose dehydratase 1) (GMD 1)	GMD1 At5g66280 K1L20.6	4.2.1.47		K01711
DAMOA1_01108	333	High	2.1975	CDS	hldD_2	5.1.3.20	ADP-L-glycero-D-manno-heptose-6-epimerase	K01784	5.1.3.2	galE, GALE; UDP-glucose 4-epimerase	K01784,K17947	5.1.3.2,5.1.3.25		Male sterility protein	Putative UDP-glucose 4-epimerase (EC 5.1.3.2) (Galactowaldenase) (UDP-galactose 4-epimerase)	MJ0211	5.1.3.2		K01784
DAMOA1_01109	836.514	High	5.52023	CDS			hypothetical protein
DAMOA1_01110	99.0909	Low	0.65391	CDS			hypothetical protein
DAMOA1_01111	77.3257	Low	0.51028	CDS	uppP_1	3.6.1.27	Undecaprenyl-diphosphatase	K06153	3.6.1.27	bacA; undecaprenyl-diphosphatase				Catalyzes the dephosphorylation of undecaprenyl diphosphate (UPP). Confers resistance to bacitracin	Undecaprenyl-diphosphatase (EC 3.6.1.27) (Bacitracin resistance protein) (Undecaprenyl pyrophosphate phosphatase)	uppP CHY_1158	3.6.1.27		K06153
DAMOA1_01112	70.0568	Low	0.462312	CDS			hypothetical protein				K02051			NMT1-like family					K02051
DAMOA1_01113	135.661	Low	0.89524	CDS			hypothetical protein
DAMOA1_01114	144.749	Low	0.955215	CDS			hypothetical protein	K07068		K07068; uncharacterized protein	K07068		acaC	DUF35 OB-fold domain, acyl-CoA-associated	Uncharacterized protein MJ1552	MJ1552			K07068
DAMOA1_01115	92.3149	Low	0.609195	CDS	fadA_2	2.3.1.16	3-ketoacyl-CoA thiolase	K00626	2.3.1.9	E2.3.1.9, atoB; acetyl-CoA C-acetyltransferase	K00626,K00632	2.3.1.16,2.3.1.9		PFAM Thiolase	Uncharacterized protein MTH_793	MTH_793			K00626
DAMOA1_01116	88.6463	Low	0.584985	CDS			hypothetical protein				K01641	2.3.3.10	hmgB	3-Oxoacyl- acyl-carrier-protein (ACP) synthase III C terminal	UPF0219 protein Mbar_A0551	Mbar_A0551			K01641
DAMOA1_01117	167.147	High	1.10302	CDS			hypothetical protein	K07731		K07731; putative transcriptional regulator	K07731			Helix-turn-helix domain protein	Uncharacterized HTH-type transcriptional regulator MJ1545	MJ1545			K07731
DAMOA1_01118				tRNA			tRNA-Pro(ggg)												tRNA-Pro(ggg)
DAMOA1_01119	258.107	High	1.70327	CDS			hypothetical protein
DAMOA1_01120	189.706	High	1.25189	CDS			hypothetical protein				K06864								K06864
DAMOA1_01121	230.898	High	1.52372	CDS	rpa		Replication factor A	K07466		RFA1, RPA1, rpa; replication factor A1	K03658,K07466	3.6.4.12		DNA recombination					K07466
DAMOA1_01122	90.5648	Low	0.597646	CDS			hypothetical protein
DAMOA1_01123	59.7828	Low	0.394513	CDS	leuD_2	4.2.1.33	Isopropylmalate/citramalate isomerase small subunit	K01704	4.2.1.33,4.2.1.35	leuD, IPMI-S; 3-isopropylmalate/(R)-2-methylmalate dehydratase small subunit	K01704,K16793	4.2.1.114,4.2.1.33,4.2.1.35	leuD	Hydro-lyase with broad substrate specificity for cis- unsaturated tricarboxylic acids. Catalyzes both the reversible dehydration of (R)-homocitrate ((R)-2-hydroxybutane-1,2,4- tricarboxylate) to produce cis-homoaconitate ((Z)-but-1-ene-1,2,4- tricarboxylate), and its hydration to homoisocitrate ((1R,2S)-1- hydroxybutane-1,2,4-tricarboxylate). Is also able to hydrate the analogous longer chain sub…	Methanogen homoaconitase small subunit (HACN) (EC 4.2.1.114) (Homoaconitate hydratase)	hacB MM_0645	4.2.1.114		K01704
DAMOA1_01124	103.284	Low	0.681581	CDS			hypothetical protein
DAMOA1_01125	105.602	Low	0.696879	CDS	aksF_1	1.1.1.87	Homoisocitrate dehydrogenase	K10978	1.1.1.87,1.1.1.-	aksF; methanogen homoisocitrate dehydrogenase	K10978,K17753	1.1.1.286,1.1.1.87	aksF	PFAM isocitrate isopropylmalate dehydrogenase	3-isopropylmalate/3-methylmalate dehydrogenase (EC 1.1.1.85) (EC 1.1.1.n5) (3-isopropylmalate dehydrogenase) (3-IPM-DH) (IMDH) (IPMDH) (Beta-IPM dehydrogenase) (D-malate dehydrogenase [decarboxylating]) (EC 1.1.1.83)	leuB MJ0720	1.1.1.85; 1.1.1.n5; 1.1.1.83		K10978
DAMOA1_01126	76.8396	Low	0.507072	CDS			hypothetical protein	K16331		ylnA, cysP; sulfate permease				phosphate transporter	Sulfate permease CysP	cysP ylnA BSU15580			K16331
DAMOA1_01127	120.752	Low	0.796857	CDS			hypothetical protein						thgL	tRNAHis guanylyltransferase
DAMOA1_01128	162.69	High	1.07361	CDS			hypothetical protein							PFAM PRC-barrel domain
DAMOA1_01129	131.966	Low	0.870856	CDS	leuS	6.1.1.4	Leucine--tRNA ligase	K01869	6.1.1.4	LARS, leuS; leucyl-tRNA synthetase	K01869	6.1.1.4	leuS	Belongs to the class-I aminoacyl-tRNA synthetase family	Leucine--tRNA ligase (EC 6.1.1.4) (Leucyl-tRNA synthetase) (LeuRS)	leuS Mbur_1356	6.1.1.4		K01869
DAMOA1_01130	150.719	Low	0.994609	CDS			hypothetical protein	K07131		K07131; uncharacterized protein	K07131			Roadblock LC7 family protein	Uncharacterized protein MJ1340	MJ1340			K07131
DAMOA1_01131	139.365	Low	0.919685	CDS	kaiC_1	2.7.11.1	Circadian clock protein kinase KaiC	K08482		kaiC; circadian clock protein KaiC				KaiC	Circadian clock protein kinase KaiC (EC 2.7.11.1)	kaiC	2.7.11.1		K08482
DAMOA1_01132	161.915	High	1.06849	CDS			hypothetical protein
DAMOA1_01133	492.702	High	3.25139	CDS			hypothetical protein
DAMOA1_01134	338.149	High	2.23148	CDS	rcsC_2	2.7.13.3	Sensor histidine kinase RcsC						ark3	Signal transduction histidine kinase
DAMOA1_01135	418.583	High	2.76227	CDS	cheY_1		Chemotaxis protein CheY				K07668,K07669			cheY-homologous receiver domain
DAMOA1_01136	332.122	High	2.1917	CDS			hypothetical protein							Uncharacterized protein conserved in archaea (DUF2150)
DAMOA1_01137	307.958	High	2.03224	CDS			hypothetical protein
DAMOA1_01138	275.889	High	1.82062	CDS	rlmE	2.1.1.166	Ribosomal RNA large subunit methyltransferase E	K02427	2.1.1.166	rlmE, rrmJ, ftsJ; 23S rRNA (uridine2552-2'-O)-methyltransferase	K02427	2.1.1.166	rlmE	Specifically methylates the uridine in position 2552 of 23S rRNA at the 2'-O position of the ribose in the fully assembled 50S ribosomal subunit	Ribosomal RNA large subunit methyltransferase E (EC 2.1.1.166) (23S rRNA Um2552 methyltransferase) (rRNA (uridine-2'-O-)-methyltransferase)	rlmE rrmJ MA_1288	2.1.1.166		K02427
DAMOA1_01139	99.7668	Low	0.658371	CDS			hypothetical protein							Carboxymuconolactone decarboxylase family
DAMOA1_01140	435.115	High	2.87136	CDS			hypothetical protein
DAMOA1_01141	159.17	High	1.05038	CDS		2.1.1.-	[Methyl-coenzyme M reductase subunit alpha]-arginine C-methyltransferase							Radical SAM domain protein	[Methyl-coenzyme M reductase subunit alpha]-arginine C-methyltransferase (EC 2.1.1.-)	MA_4551	2.1.1.-
DAMOA1_01142	270.473	High	1.78488	CDS	rssB_3		Regulator of RpoS							Histidine kinase-, DNA gyrase B-, and HSP90-like ATPase
DAMOA1_01143	240.909	High	1.58978	CDS	filR1_2		Methanogenesis regulatory protein FilR1				K03524	6.3.4.15		Domain of unknown function (DUF1724)					K03524
DAMOA1_01144	153.506	High	1.013	CDS	rcsC_3	2.7.13.3	Sensor histidine kinase RcsC							Histidine kinase-, DNA gyrase B-, and HSP90-like ATPase
DAMOA1_01145	274.005	High	1.80818	CDS	rssB_4		Regulator of RpoS				K07658			cheY-homologous receiver domain	Alkaline phosphatase synthesis transcriptional regulatory protein PhoP	phoP BSU29110			K07658
DAMOA1_01146	194.492	High	1.28347	CDS			hypothetical protein
DAMOA1_01147	407.361	High	2.68822	CDS			hypothetical protein
DAMOA1_01148	103.753	Low	0.684675	CDS			hypothetical protein
DAMOA1_01149	100.525	Low	0.663376	CDS	hisS	6.1.1.21	Histidine--tRNA ligase	K01892	6.1.1.21	HARS, hisS; histidyl-tRNA synthetase	K01892	6.1.1.21	hisS	Belongs to the class-II aminoacyl-tRNA synthetase family	Histidine--tRNA ligase (EC 6.1.1.21) (Histidyl-tRNA synthetase) (HisRS)	hisS MM_2061	6.1.1.21		K01892
DAMOA1_01150	176.847	High	1.16703	CDS			hypothetical protein
DAMOA1_01151	98.1831	Low	0.64792	CDS	purF_3	2.4.2.14	Amidophosphoribosyltransferase	K01953	6.3.5.4	asnB, ASNS; asparagine synthase (glutamine-hydrolysing)	K01953	6.3.5.4	asnB	PFAM asparagine synthase	Putative asparagine synthetase [glutamine-hydrolyzing] 1 (EC 6.3.5.4)	MJ1116	6.3.5.4		K01953
DAMOA1_01152				tRNA			tRNA-Leu(cag)												tRNA-Leu(cag)
DAMOA1_01153	100.16	Low	0.660963	CDS		3.1.3.-	Damage-control phosphatase AF_1104	K09116		K09116; uncharacterized protein	K09116			Protein of unknown function DUF89	Damage-control phosphatase AF_1104 (EC 3.1.3.-) (Nucleotides phosphatase AF_1104)	AF_1104	3.1.3.-		K09116
DAMOA1_01154	103.487	Low	0.682919	CDS	pol	2.7.7.7	DNA polymerase	K02319	2.7.7.7	pol; DNA polymerase, archaea type	K02319	2.7.7.7	pol	SMART DNA-directed DNA polymerase B	DNA polymerase delta catalytic subunit (EC 2.7.7.7)	POLD1	2.7.7.7		K02319
DAMOA1_01155	76.0315	Low	0.501739	CDS			hypothetical protein	K06928	3.6.1.15	NTPCR; nucleoside-triphosphatase	K06928	3.6.1.15		Has nucleotide phosphatase activity towards ATP, GTP, CTP, TTP and UTP. May hydrolyze nucleoside diphosphates with lower efficiency	Nucleoside-triphosphatase THEP1 (NTPase THEP1) (EC 3.6.1.15) (Nucleoside triphosphate phosphohydrolase)	MA_3402	3.6.1.15		K06928
DAMOA1_01156	37.4684	Low	0.247258	CDS	trm1	2.1.1.216	tRNA (guanine(26)-N(2))-dimethyltransferase	K00555	2.1.1.215,2.1.1.216	TRMT1, trm1; tRNA (guanine26-N2/guanine27-N2)-dimethyltransferase	K00555	2.1.1.215,2.1.1.216	trm1	Dimethylates a single guanine residue at position 26 of a number of tRNAs using S-adenosyl-L-methionine as donor of the methyl groups	tRNA (guanine(26)-N(2))-dimethyltransferase (EC 2.1.1.216) (tRNA 2,2-dimethylguanosine-26 methyltransferase) (tRNA(guanine-26,N(2)-N(2)) methyltransferase) (tRNA(m(2,2)G26)dimethyltransferase)	trm1 Mbar_A3224	2.1.1.216		K00555
DAMOA1_01157	51.8328	Low	0.34205	CDS	norV		Anaerobic nitric oxide reductase flavorubredoxin							Metallo-beta-lactamase superfamily					K12264
DAMOA1_01158	75.2998	Low	0.496911	CDS			hypothetical protein
DAMOA1_01159	83.0724	Low	0.548203	CDS			hypothetical protein
DAMOA1_01160	62.0238	Low	0.409301	CDS			hypothetical protein
DAMOA1_01161	98.3782	Low	0.649208	CDS	trpB1_1	4.2.1.20	Tryptophan synthase beta chain 1	K06001	4.2.1.20	trpB; tryptophan synthase beta chain	K06001	4.2.1.20	trpB	The beta subunit is responsible for the synthesis of L- tryptophan from indole and L-serine	Tryptophan synthase beta chain 2 (EC 4.2.1.20)	trpB2 MM_0337	4.2.1.20		K06001
DAMOA1_01162	73.7674	Low	0.486798	CDS	rutD_1	3.5.1.-	Putative aminoacrylate hydrolase RutD							hydrolases or acyltransferases (alpha beta hydrolase superfamily)					K09023
DAMOA1_01163	134.4	Low	0.886916	CDS			hypothetical protein
DAMOA1_01164	74.8293	Low	0.493806	CDS			hypothetical protein	K04070	1.97.1.4	pflX; putative pyruvate formate lyase activating enzyme	K04070	1.97.1.4	pflX	Fe-S protein PflX, homolog of pyruvate formate lyase activating	Uncharacterized protein MJ0674	MJ0674			K04070
DAMOA1_01165	140.092	Low	0.924482	CDS		2.1.1.-	7,8-dihydro-6-hydroxymethylpterin dimethyltransferase	K06937	2.1.1.-	K06937; 7,8-dihydro-6-hydroxymethylpterin dimethyltransferase				PFAM Radical SAM domain protein	7,8-dihydro-6-hydroxymethylpterin dimethyltransferase (6-hydroxymethyl-H(2)pterin dimethyltransferase) (EC 2.1.1.-)	MJ0619	2.1.1.-		K06937
DAMOA1_01166	294.761	High	1.94516	CDS			hypothetical protein
DAMOA1_01167	216.342	High	1.42766	CDS			hypothetical protein
DAMOA1_01168	263.36	High	1.73794	CDS			hypothetical protein							Lrp/AsnC ligand binding domain
DAMOA1_01169	109.727	Low	0.724099	CDS	top6B	5.6.2.2	Type 2 DNA topoisomerase 6 subunit B	K03167	5.6.2.2	top6B; DNA topoisomerase VI subunit B	K03167	5.99.1.3	top6B	Relaxes both positive and negative superturns and exhibits a strong decatenase activity	Type 2 DNA topoisomerase 6 subunit B (EC 5.6.2.2) (Type II DNA topoisomerase VI subunit B) (TopoVI-B)	top6B MM_2417	5.6.2.2		K03167
DAMOA1_01170	57.3293	Low	0.378322	CDS	top6A	5.6.2.2	Type 2 DNA topoisomerase 6 subunit A	K03166	5.6.2.2	top6A; DNA topoisomerase VI subunit A	K03166	5.99.1.3	top6A	Relaxes both positive and negative superturns and exhibits a strong decatenase activity	Type 2 DNA topoisomerase 6 subunit A (EC 5.6.2.2) (Type II DNA topoisomerase VI subunit A)	top6A MM_2418	5.6.2.2		K03166
DAMOA1_01171	51.3921	Low	0.339141	CDS			hypothetical protein
DAMOA1_01172	133.938	Low	0.883869	CDS			hypothetical protein	K06218		relE, stbE; mRNA interferase RelE/StbE									K06218
DAMOA1_01173	129.143	Low	0.852228	CDS			hypothetical protein
DAMOA1_01174	172.918	High	1.1411	CDS			hypothetical protein
DAMOA1_01175	133.37	Low	0.88012	CDS			hypothetical protein
DAMOA1_01176	201.446	High	1.32936	CDS			hypothetical protein
DAMOA1_01177	208.315	High	1.37469	CDS	xerA_2		Tyrosine recombinase XerA							Belongs to the 'phage' integrase family	Tyrosine recombinase XerA	xerA TK0777			K04763
DAMOA1_01178	233.025	High	1.53775	CDS	ycdX	3.1.3.-	phosphatase YcdX	K02347		polX, dpx; DNA polymerase (family X)				DNA polymerase	DNA polymerase/3'-5' exonuclease PolX [Includes: DNA polymerase type-X (EC 2.7.7.7); 3'-5' exodeoxyribonuclease (3'-5' exonuclease) (EC 3.1.11.1)]	polX yshC BSU28590	2.7.7.7; 3.1.11.1		K02347
DAMOA1_01179	215.116	High	1.41957	CDS			hypothetical protein	K06940		K06940; uncharacterized protein									K06940
DAMOA1_01180	206.36	High	1.36179	CDS			hypothetical protein							HTH DNA binding domain
DAMOA1_01181	243.218	High	1.60502	CDS			hypothetical protein
DAMOA1_01182	182.307	High	1.20306	CDS	apgM1	5.4.2.12	2,3-bisphosphoglycerate-independent phosphoglycerate mutase 1	K15635	5.4.2.12	apgM; 2,3-bisphosphoglycerate-independent phosphoglycerate mutase	K15635	5.4.2.12	apgM	phosphoglycerate mutase	2,3-bisphosphoglycerate-independent phosphoglycerate mutase (BPG-independent PGAM) (Phosphoglyceromutase) (aPGAM) (EC 5.4.2.12)	apgM Mbur_1982	5.4.2.12		K15635
DAMOA1_01183	227.801	High	1.50328	CDS	aglM	1.1.1.22	UDP-glucose 6-dehydrogenase AglM	K00012	1.1.1.22	UGDH, ugd; UDPglucose 6-dehydrogenase	K00012	1.1.1.22	ugd	Belongs to the UDP-glucose GDP-mannose dehydrogenase family	UDP-glucose 6-dehydrogenase AglM (UDP-Glc dehydrogenase) (UDP-GlcDH) (UDPGDH) (EC 1.1.1.22) (Archaeal glycosylation protein M)	aglM HVO_1531	1.1.1.22		K00012
DAMOA1_01184	213.388	High	1.40817	CDS			hypothetical protein	K16011	2.7.7.13,5.3.1.8	algA, xanB, rfbA, wbpW, pslB; mannose-1-phosphate guanylyltransferase / mannose-6-phosphate isomerase	K00971,K16011	2.7.7.13,5.3.1.8	manC	TIGRFAM mannose-1-phosphate guanylyltransferase mannose-6-phosphate isomerase	Xanthan biosynthesis protein XanB [Includes: Mannose-6-phosphate isomerase (EC 5.3.1.8) (Phosphohexomutase) (Phosphomannose isomerase) (PMI); Mannose-1-phosphate guanylyl transferase (EC 2.7.7.13) (GDP-mannose pyrophosphorylase) (GMP) (GMPP)]	xanB xcc-b100_3730	5.3.1.8; 2.7.7.13		K16011
DAMOA1_01185	200.62	High	1.32391	CDS	glmU_1		Bifunctional protein GlmU				K00973	2.7.7.24		Nucleotidyl transferase	Bifunctional protein GlmU [Includes: UDP-N-acetylglucosamine pyrophosphorylase (EC 2.7.7.23) (N-acetylglucosamine-1-phosphate uridyltransferase); Glucosamine-1-phosphate N-acetyltransferase (EC 2.3.1.157)]	glmU MJ1101	2.7.7.23; 2.3.1.157
DAMOA1_01186	83.4799	Low	0.550892	CDS	fcl_3	1.1.1.271	GDP-L-fucose synthase	K08678	4.1.1.35	UXS1, uxs; UDP-glucuronate decarboxylase	K01710,K08678	4.1.1.35,4.2.1.46		3-beta hydroxysteroid dehydrogenase/isomerase family	UDP-glucuronic acid decarboxylase 1 (EC 4.1.1.35) (UDP-glucuronate decarboxylase 1) (UXS-1)	uxs1 zgc:91980	4.1.1.35		K08678
DAMOA1_01187	118.683	Low	0.783199	CDS			hypothetical protein
DAMOA1_01188	133.714	Low	0.882391	CDS			hypothetical protein
DAMOA1_01189	233.904	High	1.54355	CDS			hypothetical protein
DAMOA1_01190	325.495	High	2.14797	CDS			hypothetical protein
DAMOA1_01191	207.868	High	1.37174	CDS	gap	1.2.1.59	Glyceraldehyde-3-phosphate dehydrogenase	K00150	1.2.1.59	gap2; glyceraldehyde-3-phosphate dehydrogenase (NAD(P))	K00150	1.2.1.59	gap	Belongs to the glyceraldehyde-3-phosphate dehydrogenase family	Glyceraldehyde-3-phosphate dehydrogenase (GAPDH) (EC 1.2.1.59) (NAD(P)-dependent glyceraldehyde-3-phosphate dehydrogenase)	gap MM_2782	1.2.1.59		K00150
DAMOA1_01192	345.861	High	2.28237	CDS			hypothetical protein	K06964		K06964; uncharacterized protein									K06964
DAMOA1_01193	136.511	Low	0.900847	CDS			hypothetical protein							Polymer-forming cytoskeletal
DAMOA1_01194	196.075	High	1.29392	CDS			hypothetical protein	K07103		K07103; uncharacterized protein	K07103		trpY	regulator of amino acid metabolism, contains ACT domain					K07103
DAMOA1_01195	89.7109	Low	0.592011	CDS			hypothetical protein
DAMOA1_01196	119.604	Low	0.789277	CDS	tfrB_1	1.3.4.1	Fumarate reductase (CoM/CoB) subunit B	K00240	1.3.5.1,1.3.5.4	sdhB, frdB; succinate dehydrogenase / fumarate reductase, iron-sulfur subunit				2Fe-2S iron-sulfur cluster binding domain	Succinate dehydrogenase [ubiquinone] iron-sulfur subunit 1, mitochondrial (EC 1.3.5.1) (Iron-sulfur subunit of complex II) (Ip)	SDH2-1 Os08g0120000 LOC_Os08g02640 OJ1005_B05.29-1	1.3.5.1		K00240
DAMOA1_01197	91.9497	Low	0.606785	CDS	tfrA_1	1.3.4.1	Fumarate reductase (CoM/CoB) subunit A	K00239	1.3.5.1,1.3.5.4	sdhA, frdA; succinate dehydrogenase / fumarate reductase, flavoprotein subunit				PFAM fumarate reductase succinate dehydrogenase flavoprotein	Succinate dehydrogenase flavoprotein subunit (EC 1.3.5.1)	sdhA RBE_1164	1.3.5.1		K00239
DAMOA1_01198	128.143	Low	0.845625	CDS			hypothetical protein	K00242		sdhD, frdD; succinate dehydrogenase / fumarate reductase, membrane anchor subunit				Succinate dehydrogenase/Fumarate reductase transmembrane subunit					K00242
DAMOA1_01199	106.661	Low	0.703867	CDS			hypothetical protein	K00241		sdhC, frdC; succinate dehydrogenase / fumarate reductase, cytochrome b subunit	K00241,K00242		sdhC	COG2009 Succinate dehydrogenase fumarate reductase, cytochrome b subunit	Succinate dehydrogenase hydrophobic membrane anchor subunit	sdhD sdhC			K00241
DAMOA1_01200	62.3153	Low	0.411224	CDS	mtrE_2	2.1.1.86	Tetrahydromethanopterin S-methyltransferase subunit E				K00581	2.1.1.86	mtrE	Part of a complex that catalyzes the formation of methyl-coenzyme M and tetrahydromethanopterin from coenzyme M and methyl-tetrahydromethanopterin. This is an energy-conserving, sodium-ion translocating step	Tetrahydromethanopterin S-methyltransferase subunit E (EC 2.1.1.86) (N5-methyltetrahydromethanopterin--coenzyme M methyltransferase subunit E)	mtrE MJ0847	2.1.1.86		K00581
DAMOA1_01201	37.7682	Low	0.249236	CDS	mtrD_2	2.1.1.86	Tetrahydromethanopterin S-methyltransferase subunit D				K00580	2.1.1.86	mtrD	Part of a complex that catalyzes the formation of methyl-coenzyme M and tetrahydromethanopterin from coenzyme M and methyl-tetrahydromethanopterin. This is an energy-conserving, sodium-ion translocating step	Tetrahydromethanopterin S-methyltransferase subunit D (EC 2.1.1.86) (N5-methyltetrahydromethanopterin--coenzyme M methyltransferase subunit D)	mtrD MK0657	2.1.1.86		K00580
DAMOA1_01202	39.0779	Low	0.257879	CDS	mtrC_2	2.1.1.86	Tetrahydromethanopterin S-methyltransferase subunit C				K00579	2.1.1.86	mtrC	5-methyl-5,6,7,8-tetrahydromethanopterin-dependent methyltransferase activity	Tetrahydromethanopterin S-methyltransferase subunit C (EC 2.1.1.86) (N5-methyltetrahydromethanopterin--coenzyme M methyltransferase subunit C)	mtrC MTH_1161	2.1.1.86		K00579
DAMOA1_01203	117.495	Low	0.77536	CDS	mtrB_2	2.1.1.86	Tetrahydromethanopterin S-methyltransferase subunit B	K00578	2.1.1.86	mtrB; tetrahydromethanopterin S-methyltransferase subunit B					Tetrahydromethanopterin S-methyltransferase subunit B (EC 2.1.1.86) (N5-methyltetrahydromethanopterin--coenzyme M methyltransferase subunit B)	mtrB MTH_1160	2.1.1.86		K00578
DAMOA1_01204	116.392	Low	0.768083	CDS	mtrA1_2	2.1.1.86	Tetrahydromethanopterin S-methyltransferase subunit A 1	K00577	2.1.1.86	mtrA; tetrahydromethanopterin S-methyltransferase subunit A	K00577	2.1.1.86	mtrA	Part of a complex that catalyzes the formation of methyl-coenzyme M and tetrahydromethanopterin from coenzyme M and methyl-tetrahydromethanopterin. This is an energy-conserving, sodium-ion translocating step	Tetrahydromethanopterin S-methyltransferase subunit A 1 (EC 2.1.1.86) (N5-methyltetrahydromethanopterin--coenzyme M methyltransferase subunit A 1)	mtrA1 MTH_1159	2.1.1.86		K00577
DAMOA1_01205	173.596	High	1.14558	CDS			hypothetical protein
DAMOA1_01206	315.977	High	2.08516	CDS	mtrG	2.1.1.86	Tetrahydromethanopterin S-methyltransferase subunit G												K00583
DAMOA1_01207	81.5108	Low	0.537897	CDS	mtrH_3	2.1.1.86	Tetrahydromethanopterin S-methyltransferase subunit H	K00584	2.1.1.86	mtrH; tetrahydromethanopterin S-methyltransferase subunit H	K00584	2.1.1.86	mtrH	Part of a complex that catalyzes the formation of methyl-coenzyme M and tetrahydromethanopterin from coenzyme M and methyl-tetrahydromethanopterin. This is an energy-conserving, sodium-ion translocating step. MtrH catalyzes the transfer of the methyl group from methyl-tetrahydromethanopterin to the corrinoid prosthetic group of MtrA	Tetrahydromethanopterin S-methyltransferase subunit H (EC 2.1.1.86) (N5-methyltetrahydromethanopterin--coenzyme M methyltransferase subunit H)	mtrH MTBMA_c15400	2.1.1.86		K00584
DAMOA1_01208	170.595	High	1.12578	CDS			hypothetical protein
DAMOA1_01209	83.0809	Low	0.548259	CDS			hypothetical protein							Uncharacterized protein conserved in archaea (DUF2193)
DAMOA1_01210	118.026	Low	0.778862	CDS	pyrG	6.3.4.2	CTP synthase	K01937	6.3.4.2	pyrG, CTPS; CTP synthase	K01937	6.3.4.2	pyrG	Catalyzes the ATP-dependent amination of UTP to CTP with either L-glutamine or ammonia as the source of nitrogen. Regulates intracellular CTP levels through interactions with the four ribonucleotide triphosphates	CTP synthase (EC 6.3.4.2) (Cytidine 5'-triphosphate synthase) (Cytidine triphosphate synthetase) (CTP synthetase) (CTPS) (UTP--ammonia ligase)	pyrG Mbur_1282	6.3.4.2		K01937
DAMOA1_01211	133.024	Low	0.877839	CDS			hypothetical protein
DAMOA1_01212	275.374	High	1.81722	CDS			hypothetical protein
DAMOA1_01213	189.351	High	1.24955	CDS			UPF0107 protein AF_0055	K09128		K09128; uncharacterized protein	K09128			Belongs to the UPF0107 family	UPF0107 protein MM_1524	MM_1524			K09128
DAMOA1_01214	324.348	High	2.1404	CDS			hypothetical protein
DAMOA1_01215	112.726	Low	0.74389	CDS			hypothetical protein							eight transmembrane protein EpsH
DAMOA1_01216	200.881	High	1.32563	CDS			hypothetical protein
DAMOA1_01217	254.284	High	1.67805	CDS			hypothetical protein
DAMOA1_01218	215.79	High	1.42402	CDS	leuA_1	2.3.3.13	2-isopropylmalate synthase	K10977	2.3.3.14,2.3.3.-	aksA; methanogen homocitrate synthase	K01649,K10977	2.3.3.13,2.3.3.14	aksA	Belongs to the alpha-IPM synthase homocitrate synthase family	Putative homocitrate synthase AksA (EC 2.3.3.14) ((R)-homo(2)citrate synthase) (EC 2.3.3.-) ((R)-homo(3)citrate synthase) (EC 2.3.3.-)	aksA MM_2785	2.3.3.14; 2.3.3.-		K10977
DAMOA1_01219	150.93	Low	0.996005	CDS			hypothetical protein				K19824			PFAM Rubrerythrin	Uncharacterized protein MJ0746	MJ0746			K19824
DAMOA1_01220	275.235	High	1.8163	CDS			hypothetical protein							PFAM Carboxymuconolactone decarboxylase
DAMOA1_01221	474.687	High	3.1325	CDS			hypothetical protein	K03594	1.16.3.1	bfr; bacterioferritin				ferroxidase activity	Bacterioferritin (BFR) (EC 1.16.3.1)	bfr Ddes_1387	1.16.3.1		K03594
DAMOA1_01222	397.351	High	2.62216	CDS	mcrC		Methyl-coenzyme M reductase I operon protein C	K03421		mcrC; methyl-coenzyme M reductase subunit C	K03421		mcrC	PFAM Methyl-coenzyme M reductase operon protein C	Methyl-coenzyme M reductase I operon protein C	mcrC MJ0844			K03421
DAMOA1_01223	273.109	High	1.80227	CDS			hypothetical protein							Uncharacterized protein conserved in archaea (DUF2180)
DAMOA1_01224	627.346	High	4.13992	CDS			hypothetical protein							PFAM Glutaredoxin
DAMOA1_01225	542.079	High	3.57723	CDS			hypothetical protein							Ferredoxin thioredoxin reductase catalytic beta chain
DAMOA1_01226	269.365	High	1.77757	CDS			hypothetical protein
DAMOA1_01227	563.572	High	3.71907	CDS			hypothetical protein							Protein of unknown function (DUF1699)
DAMOA1_01228	204.976	High	1.35265	CDS			hypothetical protein							Transmembrane exosortase (Exosortase_EpsH)
DAMOA1_01229	212.997	High	1.40559	CDS			hypothetical protein
DAMOA1_01230	183.916	High	1.21368	CDS			hypothetical protein							WbqC-like protein family
DAMOA1_01231	230.161	High	1.51885	CDS			hypothetical protein
DAMOA1_01232	123.468	Low	0.81478	CDS			hypothetical protein	K07138		K07138; uncharacterized protein	K07138			PFAM 4Fe-4S ferredoxin, iron-sulfur binding domain protein					K07138
DAMOA1_01233	119.377	Low	0.787781	CDS	tig	5.2.1.8	Trigger factor
DAMOA1_01234	137.277	Low	0.905901	CDS	fbp	3.1.3.11	Fructose-1,6-bisphosphate aldolase/phosphatase	K01622	4.1.2.13,3.1.3.11	K01622; fructose 1,6-bisphosphate aldolase/phosphatase	K01622	3.1.3.11,4.1.2.13	fbp	Catalyzes two subsequent steps in gluconeogenesis the aldol condensation of dihydroxyacetone phosphate (DHAP) and glyceraldehyde-3-phosphate (GA3P) to fructose-1,6-bisphosphate (FBP), and the dephosphorylation of FBP to fructose-6-phosphate (F6P)	Fructose-1,6-bisphosphate aldolase/phosphatase (FBP A/P) (FBP aldolase/phosphatase) (EC 3.1.3.11) (EC 4.1.2.13) (Fructose-1,6-bisphosphatase) (FBPase)	fbp TK2164	3.1.3.11; 4.1.2.13		K01622
DAMOA1_01235	144.671	Low	0.954699	CDS			hypothetical protein	K09737		K09737; uncharacterized protein	K09737			Belongs to the UPF0216 family	UPF0216 protein MTH_949	MTH_949			K09737
DAMOA1_01236	576.793	High	3.80631	CDS			hypothetical protein							nucleic acid binding OB-fold tRNA helicase-type
DAMOA1_01237	160.864	High	1.06156	CDS			hypothetical protein
DAMOA1_01238	124.176	Low	0.81945	CDS			hypothetical protein							4fe-4S ferredoxin, iron-sulfur binding domain protein
DAMOA1_01239	144.375	Low	0.952744	CDS			hypothetical protein
DAMOA1_01240	143.972	Low	0.950085	CDS			hypothetical protein
DAMOA1_01241	228.045	High	1.50489	CDS			hypothetical protein							inositol 2-dehydrogenase activity
DAMOA1_01242	292.4	High	1.92958	CDS			hypothetical protein							Cupin 2, conserved barrel domain protein
DAMOA1_01243	136.889	Low	0.903347	CDS			hypothetical protein							PFAM amine oxidase
DAMOA1_01244	246.915	High	1.62942	CDS			hypothetical protein
DAMOA1_01245	96.0423	Low	0.633792	CDS	hdrD_1	1.8.98.1	Dihydromethanophenazine:CoB--CoM heterodisulfide reductase subunit D							4Fe-4S dicluster domain					K08264
DAMOA1_01246	195.771	High	1.29191	CDS	dld	1.1.99.6	D-lactate dehydrogenase (acceptor)							FAD linked oxidases, C-terminal domain					K21836
DAMOA1_01247	263.284	High	1.73744	CDS			hypothetical protein
DAMOA1_01248	214.004	High	1.41224	CDS			hypothetical protein
DAMOA1_01249	201.331	High	1.3286	CDS			hypothetical protein	K07052		K07052; uncharacterized protein									K07052
DAMOA1_01250	140.437	Low	0.926755	CDS			hypothetical protein							4Fe-4S ferredoxin, iron-sulfur binding	Thylakoid-associated protein sll1697	sll1697
DAMOA1_01251	132.815	Low	0.876461	CDS	aor_2	1.2.7.5	Tungsten-containing aldehyde ferredoxin oxidoreductase	K03738	1.2.7.5	aor; aldehyde:ferredoxin oxidoreductase				PFAM Aldehyde ferredoxin oxidoreductase, N-terminal domain	Tungsten-containing aldehyde ferredoxin oxidoreductase (EC 1.2.7.5)	aor PH1019	1.2.7.5		K03738
DAMOA1_01252	204.682	High	1.35072	CDS	menA_1	2.5.1.74	1,4-dihydroxy-2-naphthoate octaprenyltransferase												K02548
DAMOA1_01253	130.154	Low	0.858899	CDS			hypothetical protein
DAMOA1_01254	172.116	High	1.13581	CDS	idsA3_1	2.5.1.81	Geranylfarnesyl diphosphate synthase				K13787	2.5.1.1,2.5.1.10,2.5.1.29	idsA	Belongs to the FPP GGPP synthase family	Geranylgeranyl diphosphate synthase (EC 2.5.1.29)	MM_1767	2.5.1.29		K13787
DAMOA1_01255	146.935	Low	0.969639	CDS			hypothetical protein
DAMOA1_01256	247.965	High	1.63635	CDS	btuD_7	7.6.2.8	Vitamin B12 import ATP-binding protein BtuD	K01990		ABC-2.A; ABC-2 type transport system ATP-binding protein				PFAM ABC transporter related	Linearmycin resistance ATP-binding protein LnrL (EC 7.6.2.-)	lnrL bifL yfiL BSU08310	7.6.2.-		K01990
DAMOA1_01257	130.136	Low	0.858781	CDS			hypothetical protein				K01992			PFAM ABC-2 type transporter					K01992
DAMOA1_01258	329.266	High	2.17286	CDS			DNA-binding protein MTH_1615	K06875		PDCD5, TFAR19; programmed cell death protein 5	K06875			regulation of protein import into mitochondrial outer membrane	DNA-binding protein Mthe_1571	Mthe_1571			K06875
DAMOA1_01259	289.645	High	1.9114	CDS			30S ribosomal protein S19e	K02966		RP-S19e, RPS19; small subunit ribosomal protein S19e	K02966		rps19e	May be involved in maturation of the 30S ribosomal subunit	30S ribosomal protein S19e	rps19e MTH_1616			K02966
DAMOA1_01260	146.846	Low	0.969051	CDS			hypothetical protein	K07574		yhbY; RNA-binding protein	K07574			RNA-binding protein containing KH domain, possibly ribosomal protein					K07574
DAMOA1_01261	251.804	High	1.66168	CDS			hypothetical protein	K07131		K07131; uncharacterized protein	K07131			Roadblock LC7 family protein	Uncharacterized protein MJ1340	MJ1340			K07131
DAMOA1_01262	277.071	High	1.82842	CDS			hypothetical protein	K06945		K06945; uncharacterized protein	K06945			small GTP-binding protein					K06945
DAMOA1_01263	319.325	High	2.10726	CDS			hypothetical protein							COG0467 RecA-superfamily ATPases implicated in signal transduction
DAMOA1_01264	183.454	High	1.21063	CDS			UPF0146 protein MTH_1000	K09713		K09713; uncharacterized protein	K09713			Belongs to the UPF0146 family	UPF0146 protein AF_0739.1	AF_0739.1			K09713
DAMOA1_01265	82.613	Low	0.545171	CDS	namA	1.6.99.1	NADPH dehydrogenase							NADH flavin oxidoreductase NADH oxidase	NADH oxidase (EC 1.-.-.-)		1.-.-.-		K00354
DAMOA1_01266	123.891	Low	0.817571	CDS	purD_2	6.3.4.13	Phosphoribosylamine--glycine ligase	K01945	6.3.4.13	purD; phosphoribosylamine---glycine ligase	K01945	6.3.4.13	purD	PFAM Phosphoribosylglycinamide synthetase	Phosphoribosylamine--glycine ligase (EC 6.3.4.13) (GARS) (Glycinamide ribonucleotide synthetase) (Phosphoribosylglycinamide synthetase)	purD Mbar_A3513	6.3.4.13		K01945
DAMOA1_01267	161.543	High	1.06604	CDS			hypothetical protein								Preprotein translocase subunit SecG (Protein transport protein Sec61 subunit beta homolog)	secG Mthe_1642
DAMOA1_01268	63.221	Low	0.417202	CDS			hypothetical protein
DAMOA1_01269	257.225	High	1.69746	CDS			hypothetical protein							Domain of unknown function DUF11
DAMOA1_01270	359.957	High	2.37539	CDS			30S ribosomal protein S17e	K02962		RP-S17e, RPS17; small subunit ribosomal protein S17e					30S ribosomal protein S17e	rps17e Mbur_0146			K02962
DAMOA1_01271	165.971	High	1.09526	CDS	dapA	4.3.3.7	4-hydroxy-tetrahydrodipicolinate synthase	K01714	4.3.3.7	dapA; 4-hydroxy-tetrahydrodipicolinate synthase	K01714	4.3.3.7	dapA	Catalyzes the condensation of (S)-aspartate-beta- semialdehyde (S)-ASA and pyruvate to 4-hydroxy- tetrahydrodipicolinate (HTPA)	4-hydroxy-tetrahydrodipicolinate synthase (HTPA synthase) (EC 4.3.3.7)	dapA MM_1201	4.3.3.7		K01714
DAMOA1_01272	136.592	Low	0.901383	CDS	dapB	1.17.1.8	4-hydroxy-tetrahydrodipicolinate reductase	K00215	1.17.1.8	dapB; 4-hydroxy-tetrahydrodipicolinate reductase	K00215	1.17.1.8	dapB	Catalyzes the conversion of 4-hydroxy- tetrahydrodipicolinate (HTPA) to tetrahydrodipicolinate	4-hydroxy-tetrahydrodipicolinate reductase (HTPA reductase) (EC 1.17.1.8)	dapB Mbur_0148	1.17.1.8		K00215
DAMOA1_01273	121.485	Low	0.801694	CDS			hypothetical protein
DAMOA1_01274	197.681	High	1.30452	CDS	menA_2	2.5.1.74	1,4-dihydroxy-2-naphthoate octaprenyltransferase				K02548	2.5.1.74		UbiA prenyltransferase family					K02548
DAMOA1_01275	557.77	High	3.68078	CDS			hypothetical protein
DAMOA1_01276	229.867	High	1.51692	CDS			hypothetical protein							Winged helix-turn-helix
DAMOA1_01277	245.03	High	1.61698	CDS	kefB_1		Glutathione-regulated potassium-efflux system protein KefB	K03499		trkA, ktrA; trk system potassium uptake protein	K03499		trkA	cellular potassium ion transport	Trk system potassium uptake protein TrkA homolog 1 (K(+)-uptake protein trkA homolog 1)	trkA1 trkA MM_2503			K03499
DAMOA1_01278	113.528	Low	0.749181	CDS			hypothetical protein							Elongator protein 3, MiaB family, Radical SAM	Uncharacterized protein MJ0683	MJ0683
DAMOA1_01279	94.1094	Low	0.621037	CDS			hypothetical protein				K01814	5.3.1.16	hisAF	Belongs to the HisA HisF family	Uncharacterized protein MJ0703	MJ0703			K01814
DAMOA1_01280	101.665	Low	0.670896	CDS			hypothetical protein	K18843		hicB; antitoxin HicB				HicB_like antitoxin of bacterial toxin-antitoxin system	UPF0150 protein Ta0767	Ta0767			K18843
DAMOA1_01281	245.462	High	1.61983	CDS			hypothetical protein							HicA toxin of bacterial toxin-antitoxin,
DAMOA1_01282	85.679	Low	0.565404	CDS			hypothetical protein
DAMOA1_01283	71.9088	Low	0.474533	CDS			hypothetical protein
DAMOA1_01284	181.46	High	1.19747	CDS			hypothetical protein
DAMOA1_01285	213.812	High	1.41097	CDS			hypothetical protein
DAMOA1_01286	103.516	Low	0.683111	CDS			hypothetical protein							Protein of unknown function (DUF1673)
DAMOA1_01287	222.813	High	1.47036	CDS			hypothetical protein
DAMOA1_01288	133.61	Low	0.881706	CDS			hypothetical protein
DAMOA1_01289	89.9698	Low	0.59372	CDS			hypothetical protein	K01061	3.1.1.45	E3.1.1.45; carboxymethylenebutenolidase	K01061	3.1.1.45		Dienelactone hydrolase family					K01061
DAMOA1_01290	155.375	High	1.02533	CDS			hypothetical protein	K02004		ABC.CD.P; putative ABC transport system permease protein	K02004			MacB-like periplasmic core domain	Uncharacterized ABC transporter permease MJ1507	MJ1507			K02004
DAMOA1_01291	103.066	Low	0.68014	CDS			hypothetical protein							COG1361 S-layer domain
DAMOA1_01292	110.924	Low	0.732001	CDS			Uncharacterized ABC transporter ATP-binding protein MJ0796	K02003		ABC.CD.A; putative ABC transport system ATP-binding protein	K02003			PFAM ABC transporter related	Uncharacterized ABC transporter ATP-binding protein TM_0352	TM_0352			K02003
DAMOA1_01293	278.929	High	1.84068	CDS			hypothetical protein
DAMOA1_01294	92.1133	Low	0.607865	CDS			hypothetical protein
DAMOA1_01295	156.317	High	1.03155	CDS			hypothetical protein
DAMOA1_01296	195.694	High	1.2914	CDS	COQ5_5	2.1.1.163	2-methoxy-6-polyprenyl-1,4-benzoquinol methylase, mitochondrial				K03183	2.1.1.163,2.1.1.201		Nodulation protein S (NodS)					K03183
DAMOA1_01297	155.919	High	1.02892	CDS	dsbD_3	1.8.1.8	Thiol:disulfide interchange protein DsbD	K06196		ccdA; cytochrome c-type biogenesis protein	K06196		ccdA	Cytochrome C biogenesis protein transmembrane region					K06196
DAMOA1_01298	163.32	High	1.07777	CDS		2.1.1.-	7,8-dihydro-6-hydroxymethylpterin dimethyltransferase	K06937	2.1.1.-	K06937; 7,8-dihydro-6-hydroxymethylpterin dimethyltransferase				PFAM Radical SAM domain protein	7,8-dihydro-6-hydroxymethylpterin dimethyltransferase (6-hydroxymethyl-H(2)pterin dimethyltransferase) (EC 2.1.1.-)	MJ0619	2.1.1.-		K06937
DAMOA1_01299	140.266	Low	0.92563	CDS			hypothetical protein	K01719	4.2.1.75	hemD, UROS; uroporphyrinogen-III synthase	K01719	4.2.1.75	hemD	Uroporphyrinogen-III synthase HemD					K01719
DAMOA1_01300	307.594	High	2.02984	CDS			hypothetical protein
DAMOA1_01301	158.854	High	1.0483	CDS			hypothetical protein
DAMOA1_01302				tRNA			tRNA-Val(cac)												tRNA-Val(cac)
DAMOA1_01303	146.614	Low	0.967523	CDS			hypothetical protein							Chlorite dismutase
DAMOA1_01304	107.641	Low	0.710336	CDS			hypothetical protein							homolog of gamma-carboxymuconolactone decarboxylase subunit
DAMOA1_01305	129.073	Low	0.851763	CDS	argG	6.3.4.5	Argininosuccinate synthase	K01940	6.3.4.5	argG, ASS1; argininosuccinate synthase	K01940	6.3.4.5	argG	Belongs to the argininosuccinate synthase family. Type 1 subfamily	Argininosuccinate synthase (EC 6.3.4.5) (Citrulline--aspartate ligase)	argG Mbar_A2373	6.3.4.5		K01940
DAMOA1_01306	5211.69	High	34.3925	CDS			hypothetical protein
DAMOA1_01307	634.213	High	4.18524	CDS			hypothetical protein
DAMOA1_01308	199.179	High	1.3144	CDS			hypothetical protein
DAMOA1_01309	50.0915	Low	0.330559	CDS	lplA_2	6.3.1.20	Lipoate-protein ligase A subunit 1	K03800	6.3.1.20	lplA, lplJ, lipL1; lipoate---protein ligase	K03800	6.3.1.20	lpl	COG0095 Lipoate-protein ligase A	Octanoyltransferase LipM (EC 2.3.1.181) (Octanoyl-[acyl-carrier-protein]:[GcvH] N-octanoyltransferase)	lipM yqhM BBR47_23010	2.3.1.181		K03800
DAMOA1_01310	74.8745	Low	0.494104	CDS	hmp	1.14.12.17	Flavohemoprotein							Oxidoreductase FAD-binding domain	Plasma membrane-associated coenzyme Q6 reductase PGA3 (EC 1.6.2.2) (Processing of GAS1 and ALP protein 3)	PGA3 NQR1 YML125C YM4987.10C YM7056.01C	1.6.2.2
DAMOA1_01311	148.128	Low	0.97751	CDS			hypothetical protein
DAMOA1_01312	171.911	High	1.13446	CDS	btuD_8	7.6.2.8	Vitamin B12 import ATP-binding protein BtuD	K09695		nodI; lipooligosaccharide transport system ATP-binding protein	K09695			PFAM ABC transporter related	Nod factor export ATP-binding protein I (EC 7.6.2.-) (Nodulation ATP-binding protein I)	nodI RSc1974	7.6.2.-		K09695
DAMOA1_01313	132.63	Low	0.875236	CDS			hypothetical protein	K09694		nodJ; lipooligosaccharide transport system permease protein	K09694			PFAM ABC-2 type transporter	Nodulation protein J	nodJ			K09694
DAMOA1_01314	113.212	Low	0.747096	CDS		2.6.1.57	Aromatic-amino-acid aminotransferase 2				K00812	2.6.1.1	aspC2	aminotransferase class I and II	Probable aspartate aminotransferase (AspAT) (EC 2.6.1.1) (Transaminase A)	MJ0001	2.6.1.1		K00812
DAMOA1_01315	125.825	Low	0.830329	CDS			Uncharacterized protein AF_1796	K08094	5.3.1.27	hxlB; 6-phospho-3-hexuloisomerase	K08094	5.3.1.27	hxlB	PFAM sugar isomerase (SIS)	Uncharacterized protein AF_1796	AF_1796			K08094
DAMOA1_01316	323.552	High	2.13515	CDS			hypothetical protein
DAMOA1_01317	173.647	High	1.14591	CDS	mtnP	2.4.2.28	S-methyl-5'-thioadenosine phosphorylase	K00772	2.4.2.28	mtaP, MTAP; 5'-methylthioadenosine phosphorylase	K00772	2.4.2.28	mtnP	Catalyzes the reversible phosphorylation of S-methyl-5'- thioadenosine (MTA) to adenine and 5-methylthioribose-1-phosphate. Involved in the breakdown of MTA, a major by-product of polyamine biosynthesis. Responsible for the first step in the methionine salvage pathway after MTA has been generated from S- adenosylmethionine. Has broad substrate specificity with 6- aminopurine nucleosides as prefer…	S-methyl-5'-thioadenosine phosphorylase (EC 2.4.2.28) (5'-methylthioadenosine phosphorylase) (MTA phosphorylase) (MTAP)	mtnP Acid345_2626	2.4.2.28		K00772
DAMOA1_01318	334.435	High	2.20697	CDS	gpt_1	2.4.2.22	Xanthine phosphoribosyltransferase	K07101		K07101; uncharacterized protein	K00769,K07101	2.4.2.22	gptA	Phosphoribosyl transferase domain
DAMOA1_01319	165.086	High	1.08942	CDS			UPF0273 protein PH0284	K08482		kaiC; circadian clock protein KaiC				Pfam:KaiC	UPF0273 protein MJ1359	MJ1359			K08482
DAMOA1_01320	156.726	High	1.03425	CDS	tpiA	5.3.1.1	Triosephosphate isomerase				K01803	5.3.1.1	tpiA	Involved in the gluconeogenesis. Catalyzes stereospecifically the conversion of dihydroxyacetone phosphate (DHAP) to D-glyceraldehyde-3-phosphate (G3P)	Triosephosphate isomerase (TIM) (TPI) (EC 5.3.1.1) (Triose-phosphate isomerase)	tpiA Mbar_A0934	5.3.1.1		K01803
DAMOA1_01321				tRNA			tRNA-Asn(att)												tRNA-Asn(att)
DAMOA1_01322	208.56	High	1.37631	CDS	rpoH	2.7.7.6	DNA-directed RNA polymerase subunit H	K03053	2.7.7.6	rpoH; DNA-directed RNA polymerase subunit H	K03053	2.7.7.6	rpoH	DNA-dependent RNA polymerase catalyzes the transcription of DNA into RNA using the four ribonucleoside triphosphates as substrates	DNA-directed RNA polymerase subunit H (EC 2.7.7.6)	rpoH Mbur_1180	2.7.7.6		K03053
DAMOA1_01323	205.02	High	1.35295	CDS	rpoB2	2.7.7.6	DNA-directed RNA polymerase subunit B''	K03045	2.7.7.6	rpoB2; DNA-directed RNA polymerase subunit B\"	K03045	2.7.7.6	rpoB2	Belongs to the RNA polymerase beta chain family	DNA-directed RNA polymerase subunit B'' (EC 2.7.7.6)	rpoB2 OE_4742R	2.7.7.6		K03045
DAMOA1_01324	183.751	High	1.21259	CDS	rpoB1	2.7.7.6	DNA-directed RNA polymerase subunit B'	K03044	2.7.7.6	rpoB1; DNA-directed RNA polymerase subunit B'	K03044,K13798	2.7.7.6	rpoB1	DNA-dependent RNA polymerase catalyzes the transcription of DNA into RNA using the four ribonucleoside triphosphates as substrates	DNA-directed RNA polymerase subunit B' (EC 2.7.7.6)	rpoB1 AF_1887	2.7.7.6		K03044
DAMOA1_01325	194.81	High	1.28557	CDS	rpoA1	2.7.7.6	DNA-directed RNA polymerase subunit A'	K03041	2.7.7.6	rpoA1; DNA-directed RNA polymerase subunit A'	K03041	2.7.7.6	rpoA1	DNA-dependent RNA polymerase catalyzes the transcription of DNA into RNA using the four ribonucleoside triphosphates as substrates	DNA-directed RNA polymerase subunit A' (EC 2.7.7.6)	rpoA1 MTH_1051	2.7.7.6		K03041
DAMOA1_01326	231.922	High	1.53047	CDS	rpoA2	2.7.7.6	DNA-directed RNA polymerase subunit A''	K03042	2.7.7.6	rpoA2; DNA-directed RNA polymerase subunit A\"	K03041,K03042	2.7.7.6	rpoA2	DNA-dependent RNA polymerase catalyzes the transcription of DNA into RNA using the four ribonucleoside triphosphates as substrates	DNA-directed RNA polymerase subunit A'' (EC 2.7.7.6)	rpoA2 MA_1262	2.7.7.6		K03042
DAMOA1_01327	311.864	High	2.05802	CDS			50S ribosomal protein L30e	K02908		RP-L30e, RPL30; large subunit ribosomal protein L30e	K02908		rpl30e	ribosomal protein	50S ribosomal protein L30e	rpl30e MA_1261			K02908
DAMOA1_01328	278.661	High	1.83891	CDS	nusA		Transcription termination/antitermination protein NusA	K02600		nusA; transcription termination/antitermination protein NusA	K02600		nusA	transcription termination protein NusA	Probable transcription termination protein NusA	nusA			K02600
DAMOA1_01329	140.855	Low	0.929516	CDS			hypothetical protein
DAMOA1_01330	440.649	High	2.90789	CDS			30S ribosomal protein S12				K02950		rps12	With S4 and S5 plays an important role in translational accuracy. Located at the interface of the 30S and 50S subunits	30S ribosomal protein S12	rps12 MM_2267			K02950
DAMOA1_01331	409.356	High	2.70138	CDS	rps7		30S ribosomal protein S7	K02992		RP-S7, MRPS7, rpsG; small subunit ribosomal protein S7	K02992		rps7	One of the primary rRNA binding proteins, it binds directly to 16S rRNA where it nucleates assembly of the head domain of the 30S subunit. Is located at the subunit interface close to the decoding center	30S ribosomal protein S7	rps7 Mthe_0034			K02992
DAMOA1_01332	109.341	Low	0.721551	CDS	ribH	2.5.1.78	6,7-dimethyl-8-ribityllumazine synthase	K00794	2.5.1.78	ribH, RIB4; 6,7-dimethyl-8-ribityllumazine synthase	K00794	2.5.1.78	ribH	Catalyzes the formation of 6,7-dimethyl-8- ribityllumazine by condensation of 5-amino-6-(D- ribitylamino)uracil with 3,4-dihydroxy-2-butanone 4-phosphate. This is the penultimate step in the biosynthesis of riboflavin	6,7-dimethyl-8-ribityllumazine synthase (DMRL synthase) (LS) (Lumazine synthase) (EC 2.5.1.78)	ribH ribE AF_2128	2.5.1.78		K00794
DAMOA1_01333				tRNA			tRNA-His(gtg)												tRNA-His(gtg)
DAMOA1_01334	123.126	Low	0.812523	CDS	gltX	6.1.1.17	Glutamate--tRNA ligase				K01885	6.1.1.17	gltX	Catalyzes the attachment of glutamate to tRNA(Glu) in a two-step reaction glutamate is first activated by ATP to form Glu-AMP and then transferred to the acceptor end of tRNA(Glu)	Glutamate--tRNA ligase (EC 6.1.1.17) (Glutamyl-tRNA synthetase) (GluRS)	gltX Mthe_1466	6.1.1.17		K01885
DAMOA1_01335	233.15	High	1.53858	CDS	yccX_1	3.6.1.7	Acylphosphatase												K01512
DAMOA1_01336	201.919	High	1.33248	CDS	gcvH_1		Glycine cleavage system H protein	K02437		gcvH, GCSH; glycine cleavage system H protein				The glycine cleavage system catalyzes the degradation of glycine. The H protein shuttles the methylamine group of glycine from the P protein to the T protein	Glycine cleavage system H protein 2	gcvH2 TTE0295			K02437
DAMOA1_01337	208.549	High	1.37623	CDS			hypothetical protein
DAMOA1_01338	420.45	High	2.77459	CDS			hypothetical protein
DAMOA1_01339	157.516	High	1.03946	CDS			hypothetical protein
DAMOA1_01340	218.654	High	1.44292	CDS			hypothetical protein
DAMOA1_01341	258.274	High	1.70437	CDS			hypothetical protein
DAMOA1_01342	572.742	High	3.77958	CDS			hypothetical protein	K06884		K06884; uncharacterized protein									K06884
DAMOA1_01343	271.77	High	1.79344	CDS			hypothetical protein	K06884		K06884; uncharacterized protein									K06884
DAMOA1_01344	880.606	High	5.8112	CDS			hypothetical protein
DAMOA1_01345	100.778	Low	0.665045	CDS			hypothetical protein							NOG31153 non supervised orthologous group
DAMOA1_01346	339.742	High	2.24199	CDS			hypothetical protein
DAMOA1_01347	179.361	High	1.18362	CDS			hypothetical protein
DAMOA1_01348	431.093	High	2.84482	CDS			hypothetical protein
DAMOA1_01349	448.745	High	2.96131	CDS	kaiC_2	2.7.11.1	Circadian clock protein kinase KaiC							KaiC
DAMOA1_01350	448.271	High	2.95818	CDS	xseB	3.1.11.6	Exodeoxyribonuclease 7 small subunit	K03602	3.1.11.6	xseB; exodeoxyribonuclease VII small subunit				Bidirectionally degrades single-stranded DNA into large acid-insoluble oligonucleotides, which are then degraded further into small acid-soluble oligonucleotides	Exodeoxyribonuclease 7 small subunit (EC 3.1.11.6) (Exodeoxyribonuclease VII small subunit) (Exonuclease VII small subunit)	xseB PLES_09341	3.1.11.6		K03602
DAMOA1_01351	194.854	High	1.28586	CDS	xseA	3.1.11.6	Exodeoxyribonuclease 7 large subunit	K03601	3.1.11.6	xseA; exodeoxyribonuclease VII large subunit	K03601	3.1.11.6	xseA	PFAM Exonuclease VII large subunit	Exodeoxyribonuclease 7 large subunit (EC 3.1.11.6) (Exodeoxyribonuclease VII large subunit) (Exonuclease VII large subunit)	xseA Hore_06490	3.1.11.6		K03601
DAMOA1_01352	295.265	High	1.94848	CDS			hypothetical protein	K08999		K08999; uncharacterized protein	K08999			Bifunctional nuclease	Uncharacterized protein MT1877	MT1877			K08999
DAMOA1_01353	233.706	High	1.54225	CDS			hypothetical protein
DAMOA1_01354	273.297	High	1.80351	CDS	rnhB	3.1.26.4	Ribonuclease HII	K03470	3.1.26.4	rnhB; ribonuclease HII	K03470	3.1.26.4	rnhB	Endonuclease that specifically degrades the RNA of RNA- DNA hybrids	Ribonuclease HII (RNase HII) (EC 3.1.26.4)	rnhB Mbar_A2753	3.1.26.4		K03470
DAMOA1_01355	171.266	High	1.1302	CDS		3.-.-.-	Uncharacterized isochorismatase family protein HVO_2328	K08281	3.5.1.19,3.5.1.-	pncA; nicotinamidase/pyrazinamidase				hydrolase activity, acting on carbon-nitrogen (but not peptide) bonds, in linear amides	Uncharacterized isochorismatase family protein YaaI (EC 3.-.-.-)	yaaI BSU00170	3.-.-.-		K08281
DAMOA1_01356	114.51	Low	0.75566	CDS	cdhA2	1.2.7.4	Acetyl-CoA decarbonylase/synthase complex subunit alpha 2	K00192	1.2.7.4	cdhA; anaerobic carbon-monoxide dehydrogenase, CODH/ACS complex subunit alpha	K00192	1.2.7.4	cdhA	Part of the ACDS complex that catalyzes the reversible cleavage of acetyl-CoA, allowing growth on acetate as sole source of carbon and energy. The alpha-epsilon subcomponent functions as a carbon monoxide dehydrogenase	Acetyl-CoA decarbonylase/synthase complex subunit alpha (ACDS complex subunit alpha) (EC 1.2.7.4) (ACDS complex carbon monoxide dehydrogenase subunit alpha) (ACDS CODH subunit alpha)	cdhA Mbur_0858	1.2.7.4		K00192
DAMOA1_01357	114.352	Low	0.754619	CDS	cdhB		Acetyl-CoA decarbonylase/synthase complex subunit epsilon	K00195		cdhB; anaerobic carbon-monoxide dehydrogenase, CODH/ACS complex subunit epsilon	K00195		cdhB	Part of a complex that catalyzes the reversible cleavage of acetyl-CoA, allowing growth on acetate as sole source of carbon and energy. The alpha-epsilon subcomponent functions as a carbon monoxide dehydrogenase. The precise role of the epsilon subunit is unclear	Acetyl-CoA decarbonylase/synthase complex subunit epsilon (ACDS complex subunit epsilon) (ACDS complex carbon monoxide dehydrogenase subunit epsilon) (ACDS CODH subunit epsilon)	cdhB			K00195
DAMOA1_01358	101.249	Low	0.668155	CDS	cdhC2	2.3.1.169	Acetyl-CoA decarbonylase/synthase complex subunit beta 2	K00193	2.3.1.169	cdhC; acetyl-CoA decarbonylase/synthase, CODH/ACS complex subunit beta	K00192,K00193	1.2.7.4	cdhC	Part of a complex that catalyzes the reversible cleavage of acetyl-CoA, allowing growth on acetate as sole source of carbon and energy. The alpha-epsilon complex generates CO from CO(2), while the beta subunit (this protein) combines the CO with CoA and a methyl group to form acetyl-CoA. The methyl group, which is incorporated into acetyl-CoA, is transferred to the beta subunit by a corrinoid iro…	Acetyl-CoA decarbonylase/synthase complex subunit beta 2 (ACDS complex subunit beta 2) (EC 2.3.1.169) (ACDS complex acyltransferase 2)	cdhC2	2.3.1.169		K00193
DAMOA1_01359	78.3207	Low	0.516846	CDS	bchL	1.3.7.7	Light-independent protochlorophyllide reductase iron-sulfur ATP-binding protein	K07321		cooC; CO dehydrogenase maturation factor	K07321			AAA domain	Uncharacterized ATP-binding protein MJ0685	MJ0685			K07321
DAMOA1_01360	147.428	Low	0.972895	CDS			hypothetical protein
DAMOA1_01361	101.752	Low	0.671471	CDS			hypothetical protein
DAMOA1_01362	93.4909	Low	0.616955	CDS			hypothetical protein
DAMOA1_01363	81.8045	Low	0.539836	CDS			hypothetical protein
DAMOA1_01364	151.328	Low	0.998625	CDS			hypothetical protein
DAMOA1_01365	154.222	High	1.01773	CDS	glpE_1	2.8.1.1	Thiosulfate sulfurtransferase GlpE							Rhodanese Homology Domain	Sulfurtransferase Alvin_2599 (EC 2.8.1.-) (Sulfur-mobilizing rhodanese-like protein)	rhd_2599 Alvin_2599	2.8.1.-		K02439
DAMOA1_01366	241.676	High	1.59484	CDS			Uncharacterized protein MTH_862							Uncharacterized protein conserved in archaea (DUF2124)	Uncharacterized protein MJ1183	MJ1183
DAMOA1_01367	142.378	Low	0.939568	CDS			hypothetical protein							Proto-chlorophyllide reductase 57 kD subunit	Uncharacterized protein MJ0582	MJ0582
DAMOA1_01368	97.5916	Low	0.644016	CDS			Uncharacterized ABC transporter ATP-binding protein MJ0796	K02003		ABC.CD.A; putative ABC transport system ATP-binding protein	K02003			ATPases associated with a variety of cellular activities	Uncharacterized ABC transporter ATP-binding protein MJ0796	MJ0796			K02003
DAMOA1_01369	110.301	Low	0.727889	CDS			hypothetical protein	K02004		ABC.CD.P; putative ABC transport system permease protein	K02004			MacB-like periplasmic core domain					K02004
DAMOA1_01370	92.2477	Low	0.608752	CDS			hypothetical protein
DAMOA1_01371	155.179	High	1.02404	CDS	queG	1.17.99.6	Epoxyqueuosine reductase							PFAM 4Fe-4S					K18979
DAMOA1_01372	219.083	High	1.44575	CDS			hypothetical protein
DAMOA1_01373	102	Low	0.673107	CDS		2.5.1.-	Chlorinase MJ1651	K22205	3.13.1.8	K22205; S-adenosyl-L-methionine hydrolase (adenosine-forming)	K22205			S-adenosyl-l-methionine hydroxide adenosyltransferase	Chlorinase MJ1651 (EC 2.5.1.-)	MJ1651	2.5.1.-		K22205
DAMOA1_01374				tRNA			tRNA-Arg(tcg)												tRNA-Arg(tcg)
DAMOA1_01375	113.757	Low	0.750697	CDS			hypothetical protein	K03427	2.1.1.72	hsdM; type I restriction enzyme M protein									K03427
DAMOA1_01376	137.772	Low	0.90917	CDS			hypothetical protein	K03427	2.1.1.72	hsdM; type I restriction enzyme M protein				type I restriction-modification system					K03427
DAMOA1_01377	101.118	Low	0.667289	CDS			hypothetical protein	K07075		K07075; uncharacterized protein	K07075			Nucleotidyltransferase domain	Uncharacterized protein MJ0126	MJ0126			K07075
DAMOA1_01378	357.854	High	2.36151	CDS			hypothetical protein						rpc34	B-block binding subunit of TFIIIC
DAMOA1_01379	522.495	High	3.448	CDS			hypothetical protein				K04796			PFAM Like-Sm ribonucleoprotein, core					K04796
DAMOA1_01380	232.537	High	1.53453	CDS	dmrX	1.5.99.15	Dihydromethanopterin reductase (acceptor)	K18853	1.5.99.15	dmrX; dihydromethanopterin reductase (acceptor)	K18853	1.5.99.15	afpA	Flavoprotein	Dihydromethanopterin reductase (acceptor) (H(2)MPT reductase) (EC 1.5.99.15)	dmrX MM_1854	1.5.99.15		K18853
DAMOA1_01381	145.247	Low	0.958498	CDS	zupT_1		Zinc transporter ZupT							ZIP Zinc transporter					K07238
DAMOA1_01382	148.003	Low	0.976688	CDS			hypothetical protein
DAMOA1_01383	115.634	Low	0.763078	CDS	ftsZ1_3		Cell division protein FtsZ 1	K03531		ftsZ; cell division protein FtsZ	K03531		ftsZ1	Essential cell division protein that forms a contractile ring structure (Z ring) at the future cell division site. The regulation of the ring assembly controls the timing and the location of cell division. One of the functions of the FtsZ ring is to recruit other cell division proteins to the septum to produce a new cell wall between the dividing cells. Binds GTP and shows GTPase activity	Cell division protein FtsZ 2	ftsZ2 MJ0622			K03531
DAMOA1_01384	112.293	Low	0.741034	CDS			Signal recognition particle 54 kDa protein	K03106	3.6.5.4	SRP54, ffh; signal recognition particle subunit SRP54	K03106	3.6.5.4	srp54	Involved in targeting and insertion of nascent membrane proteins into the cytoplasmic membrane. Binds to the hydrophobic signal sequence of the ribosome-nascent chain (RNC) as it emerges from the ribosomes. The SRP-RNC complex is then targeted to the cytoplasmic membrane where it interacts with the SRP receptor FtsY	Signal recognition particle 54 kDa protein (SRP54)	srp54 Mbur_0141			K03106
DAMOA1_01385	65.9005	Low	0.434884	CDS	aor_3	1.2.7.5	Tungsten-containing aldehyde ferredoxin oxidoreductase	K03738	1.2.7.5	aor; aldehyde:ferredoxin oxidoreductase	K03738	1.2.7.5	aor1	Aldehyde ferredoxin oxidoreductase, N-terminal domain	Tungsten-containing aldehyde ferredoxin oxidoreductase (EC 1.2.7.5)	aor PF0346	1.2.7.5		K03738
DAMOA1_01386	200.566	High	1.32356	CDS			hypothetical protein
DAMOA1_01387	158.584	High	1.04651	CDS			Putative sulfur carrier protein Ta1170/Ta1414	K04085	2.8.1.-	tusA, sirA; tRNA 2-thiouridine synthesizing protein A				sulfur carrier activity					K04085
DAMOA1_01388	118.884	Low	0.78453	CDS	fbiB_1	6.3.2.34	Bifunctional F420 biosynthesis protein FbiB							Nitroreductase family	Putative NADH dehydrogenase/NAD(P)H nitroreductase (EC 1.-.-.-)	MTH_120	1.-.-.-		K12234
DAMOA1_01389	308.044	High	2.03281	CDS			hypothetical protein
DAMOA1_01390	173.047	High	1.14195	CDS			hypothetical protein	K01155	3.1.21.4	E3.1.21.4; type II restriction enzyme				type ii restriction enzyme					K01155
DAMOA1_01391	201.521	High	1.32986	CDS			hypothetical protein							COG2140 Thermophilic glucose-6-phosphate isomerase and related metalloenzymes	Uncharacterized protein MJ1618	MJ1618
DAMOA1_01392	59.2631	Low	0.391083	CDS			hypothetical protein							nitric oxide dioxygenase activity
DAMOA1_01393	201.468	High	1.32951	CDS			hypothetical protein
DAMOA1_01394	167.201	High	1.10337	CDS	fbiB_2	6.3.2.34	Bifunctional F420 biosynthesis protein FbiB							Nitroreductase family	Putative NADH dehydrogenase/NAD(P)H nitroreductase (EC 1.-.-.-)	MTH_120	1.-.-.-		K12234
DAMOA1_01395	159.165	High	1.05035	CDS			hypothetical protein
DAMOA1_01396	183.978	High	1.21409	CDS			hypothetical protein
DAMOA1_01397	241.687	High	1.59492	CDS			hypothetical protein
DAMOA1_01398	220.56	High	1.4555	CDS			hypothetical protein
DAMOA1_01399	140.191	Low	0.925135	CDS			hypothetical protein
DAMOA1_01400	64.7046	Low	0.426992	CDS			hypothetical protein							Pyridoxal-dependent decarboxylase conserved domain
DAMOA1_01401	56.1307	Low	0.370412	CDS		1.4.1.2	NAD(+)-dependent glutamate dehydrogenase	K00263	1.4.1.9	E1.4.1.9; leucine dehydrogenase				Belongs to the Glu Leu Phe Val dehydrogenases family	Leucine dehydrogenase (LeuDH) (EC 1.4.1.9)	ldh leuDH	1.4.1.9		K00263
DAMOA1_01402	171.621	High	1.13255	CDS			GTP cyclohydrolase 1 type 2 homolog						nif3	NIF3 (NGG1p interacting factor 3)	GTP cyclohydrolase 1 type 2 homolog	MJ0927
DAMOA1_01403	94.0421	Low	0.620593	CDS	fbiB_3	6.3.2.34	Bifunctional F420 biosynthesis protein FbiB	K12234	6.3.2.31,6.3.2.34	cofE, fbiB; coenzyme F420-0:L-glutamate ligase / coenzyme F420-1:gamma-L-glutamate ligase	K12234	6.3.2.31,6.3.2.34		TIGRFAM F420-dependent oxidoreductase	Coenzyme F420:L-glutamate ligase (EC 6.3.2.31) (EC 6.3.2.34) (Coenzyme F420-0:L-glutamate ligase) (Coenzyme F420-1:gamma-L-glutamate ligase)	cofE MK0971	6.3.2.31; 6.3.2.34		K12234
DAMOA1_01404	367.511	High	2.42524	CDS			hypothetical protein
DAMOA1_01405	167.572	High	1.10582	CDS	pdxS	4.3.3.6	Pyridoxal 5'-phosphate synthase subunit PdxS	K06215	4.3.3.6	pdxS, pdx1; pyridoxal 5'-phosphate synthase pdxS subunit				Catalyzes the formation of pyridoxal 5'-phosphate from ribose 5-phosphate (RBP), glyceraldehyde 3-phosphate (G3P) and ammonia. The ammonia is provided by the PdxT subunit. Can also use ribulose 5-phosphate and dihydroxyacetone phosphate as substrates, resulting from enzyme-catalyzed isomerization of RBP and G3P, respectively	Pyridoxal 5'-phosphate synthase subunit PdxS (PLP synthase subunit PdxS) (EC 4.3.3.6) (Pdx1)	pdxS MM_2432	4.3.3.6		K06215
DAMOA1_01406	100.571	Low	0.663676	CDS	cdc6-2		ORC1-type DNA replication protein 2	K10725		cdc6A; archaeal cell division control protein 6	K10725		cdc6	Involved in regulation of DNA replication	ORC1-type DNA replication protein 2	cdc6-2 MA_0085			K10725
DAMOA1_01407	185.904	High	1.2268	CDS			hypothetical protein							PFAM nucleoside recognition domain protein	Uncharacterized protein MJ1556	MJ1556
DAMOA1_01408	146.099	Low	0.964121	CDS			hypothetical protein
DAMOA1_01409	142.965	Low	0.943438	CDS			hypothetical protein
DAMOA1_01410	104.852	Low	0.69193	CDS			hypothetical protein							PFAM peptidase	Putative zinc metalloprotease MJ0611 (EC 3.4.24.-)	MJ0611	3.4.24.-
DAMOA1_01411	72.6611	Low	0.479498	CDS			Fe(2+) transporter FeoB	K04759		feoB; ferrous iron transport protein B	K04759		feoB	Ferrous iron transport B domain protein	Fe(2+) transporter FeoB (Ferrous iron transport protein B)	feoB SF3428 S4335			K04759
DAMOA1_01412	290.463	High	1.91679	CDS	mntR_2		HTH-type transcriptional regulator MntR	K03709		troR; DtxR family transcriptional regulator, Mn-dependent transcriptional regulator				FeoA	Iron-dependent repressor IdeR	ideR dtxR BQ2027_MB2730
DAMOA1_01413	436.873	High	2.88297	CDS	tatA_1		Sec-independent protein translocase protein TatA	K03116		tatA; sec-independent protein translocase protein TatA	K03116		tatA	Part of the twin-arginine translocation (Tat) system that transports large folded proteins containing a characteristic twin-arginine motif in their signal peptide across membranes. TatA could form the protein-conducting channel of the Tat system					K03116
DAMOA1_01414	352.974	High	2.32931	CDS	tatA_2		Sec-independent protein translocase protein TatA	K03116		tatA; sec-independent protein translocase protein TatA	K03116		tatA	Part of the twin-arginine translocation (Tat) system that transports large folded proteins containing a characteristic twin-arginine motif in their signal peptide across membranes. TatA could form the protein-conducting channel of the Tat system					K03116
DAMOA1_01415	329.233	High	2.17264	CDS			hypothetical protein							Protein of unknown function (DUF1699)
DAMOA1_01416	218.035	High	1.43884	CDS	acyP	3.6.1.7	Acylphosphatase	K01512	3.6.1.7	acyP; acylphosphatase				Acylphosphatase	Acylphosphatase (EC 3.6.1.7) (Acylphosphate phosphohydrolase)	acyP Rxyl_0794	3.6.1.7		K01512
DAMOA1_01417	213.927	High	1.41172	CDS	gpt_2	2.4.2.22	Xanthine phosphoribosyltransferase	K07101		K07101; uncharacterized protein	K07101			Phosphoribosyl transferase domain					K07101
DAMOA1_01418	537.061	High	3.54412	CDS			hypothetical protein
DAMOA1_01419	184.364	High	1.21664	CDS			hypothetical protein	K07166		K07166; ACT domain-containing protein				Belongs to the UPF0237 family	UPF0237 protein MK1213	MK1213			K07166
DAMOA1_01420	96.4569	Low	0.636528	CDS			hypothetical protein	K09157		K09157; uncharacterized protein				UPF0210 protein	UPF0210 protein Mbur_0828	Mbur_0828			K09157
DAMOA1_01421	133.126	Low	0.87851	CDS			hypothetical protein							PFAM CoA-binding domain protein	Acetate--CoA ligase [ADP-forming] II (EC 6.2.1.13) (ADP-forming acetyl coenzyme A synthetase II) (ACS II)	AF_1938	6.2.1.13
DAMOA1_01422	428.647	High	2.82868	CDS			hypothetical protein
DAMOA1_01423	41.4059	Low	0.273241	CDS	kdpB_3	7.2.2.6	Potassium-transporting ATPase ATP-binding subunit	K01537	7.2.2.10	ATP2C; P-type Ca2+ transporter type 2C				ATPase, P-type transporting, HAD superfamily, subfamily IC	Probable cation-transporting ATPase F (EC 7.2.2.-)	ctpF BQ2027_MB2020	7.2.2.-
DAMOA1_01424	242.274	High	1.59879	CDS	kefB_2		Glutathione-regulated potassium-efflux system protein KefB	K03455		TC.KEF; monovalent cation:H+ antiporter-2, CPA2 family				Belongs to the monovalent cation proton antiporter 2 (CPA2) transporter (TC 2.A.37) family	Putative cation/proton antiporter YbaL	ybaL ylaA b0478 JW0467			K03455
DAMOA1_01425	161.078	High	1.06297	CDS	mthK_1		Calcium-gated potassium channel MthK				K10716		pchA1	TrkA-C domain	Potassium channel protein 1 (MjK1)	MJ0138.1			K10716
DAMOA1_01426	139.627	Low	0.921412	CDS	mthK_2		Calcium-gated potassium channel MthK							COG1226 Kef-type K transport systems	Potassium channel protein 1 (MjK1)	MJ0138.1			K10716
DAMOA1_01427	345.62	High	2.28078	CDS			50S ribosomal protein L31e	K02910		RP-L31e, RPL31; large subunit ribosomal protein L31e	K02910		rpl31e	Belongs to the eukaryotic ribosomal protein eL31 family	50S ribosomal protein L31e	rpl31e Mboo_1883			K02910
DAMOA1_01428	139.877	Low	0.923062	CDS	eif6		Translation initiation factor 6	K03264		EIF6; translation initiation factor 6	K03264		eif6	Binds to the 50S ribosomal subunit and prevents its association with the 30S ribosomal subunit to form the 70S initiation complex	Translation initiation factor 6 (aIF-6)	eif6 Mbar_A0459			K03264
DAMOA1_01429	97.2589	Low	0.641821	CDS			hypothetical protein
DAMOA1_01430	120.557	Low	0.795568	CDS			hypothetical protein
DAMOA1_01431	110.941	Low	0.732111	CDS	purL	6.3.5.3	Phosphoribosylformylglycinamidine synthase subunit PurL	K23270	6.3.5.3	purSL; phosphoribosylformylglycinamidine synthase subunit PurSL				Part of the phosphoribosylformylglycinamidine synthase complex involved in the purines biosynthetic pathway. Catalyzes the ATP-dependent conversion of formylglycinamide ribonucleotide (FGAR) and glutamine to yield formylglycinamidine ribonucleotide (FGAM) and glutamate. The FGAM synthase complex is composed of three subunits. PurQ produces an ammonia molecule by converting glutamine to glutamate.…	Phosphoribosylformylglycinamidine synthase subunit PurL (FGAM synthase) (EC 6.3.5.3) (Formylglycinamide ribonucleotide amidotransferase subunit II) (FGAR amidotransferase II) (FGAR-AT II) (Glutamine amidotransferase PurL) (Phosphoribosylformylglycinamidine synthase subunit II)	purL Ta1066	6.3.5.3		K23269
DAMOA1_01432	109.7	Low	0.723924	CDS			hypothetical protein
DAMOA1_01433	126.536	Low	0.835024	CDS			hypothetical protein
DAMOA1_01434	94.7218	Low	0.625078	CDS	serS2	6.1.1.11	Type-2 serine--tRNA ligase				K01875	6.1.1.11		able to aminoacylate tRNA(Sec) with serine, to form the misacylated tRNA L-seryl-tRNA(Sec), which will be further converted into selenocysteinyl-tRNA(Sec)	Type-2 serine--tRNA ligase (EC 6.1.1.11) (Seryl-tRNA synthetase) (SerRS) (Seryl-tRNA(Ser/Sec) synthetase)	serS Mbur_2337	6.1.1.11		K01875
DAMOA1_01435	100.454	Low	0.662903	CDS		1.2.1.26	Alpha-ketoglutarate semialdehyde dehydrogenase	K22187	1.2.1.-	xylA; alpha-ketoglutaric semialdehyde dehydrogenase	K22187			PFAM Aldehyde dehydrogenase	Aldehyde dehydrogenase, thermostable (EC 1.2.1.5)	aldHT	1.2.1.5		K22187
DAMOA1_01436	138.946	Low	0.916918	CDS	lysJ_2	2.6.1.-	[LysW]-aminoadipate semialdehyde/glutamate semialdehyde transaminase				K00823	2.6.1.19		Aminotransferase class-III	Ornithine aminotransferase (Orn-AT) (EC 2.6.1.13) (Lysine aminotransferase) (Lys-AT) (EC 2.6.1.36)	TK2101	2.6.1.13; 2.6.1.36		K00823
DAMOA1_01437	92.0955	Low	0.607747	CDS			hypothetical protein							Uncharacterized protein conserved in bacteria (DUF2179)	UPF0316 protein Cthe_2213	Cthe_2213
DAMOA1_01438	27.971	Low	0.184584	CDS	tdh_1	1.1.1.103	L-threonine 3-dehydrogenase							Alcohol dehydrogenase GroES-associated	S-(hydroxymethyl)glutathione dehydrogenase (EC 1.1.1.284) (Glutathione-dependent formaldehyde dehydrogenase) (FALDH) (FDH)	fdh	1.1.1.284		K00060
DAMOA1_01439	110.227	Low	0.727396	CDS	aroC	4.2.3.5	Chorismate synthase	K01736	4.2.3.5	aroC; chorismate synthase	K01736	4.2.3.5	aroC	Catalyzes the anti-1,4-elimination of the C-3 phosphate and the C-6 proR hydrogen from 5-enolpyruvylshikimate-3-phosphate (EPSP) to yield chorismate, which is the branch point compound that serves as the starting substrate for the three terminal pathways of aromatic amino acid biosynthesis. This reaction introduces a second double bond into the aromatic ring system	Chorismate synthase (CS) (EC 4.2.3.5) (5-enolpyruvylshikimate-3-phosphate phospholyase)	aroC MM_1712	4.2.3.5		K01736
DAMOA1_01440	127.013	Low	0.838171	CDS	sepS	6.1.1.27	O-phosphoserine--tRNA(Cys) ligase	K07587	6.1.1.27	sepRS; O-phosphoseryl-tRNA synthetase	K07587	6.1.1.27	sepS	Catalyzes the attachment of O-phosphoserine (Sep) to tRNA(Cys)	O-phosphoserine--tRNA(Cys) ligase (O-phosphoserine--tRNA ligase) (EC 6.1.1.27) (Non-canonical O-phosphoseryl-tRNA(Cys) synthetase) (O-phosphoseryl-tRNA(Cys) synthetase) (SepRS)	sepS MM_1383	6.1.1.27		K07587
DAMOA1_01441	114.025	Low	0.752463	CDS			hypothetical protein
DAMOA1_01442	61.3397	Low	0.404787	CDS	aroK	2.7.1.71	Shikimate kinase				K00891	2.7.1.71	aroK	shikimate kinase activity	Shikimate kinase (SK) (EC 2.7.1.71)	aroK Mbur_0875	2.7.1.71		K00891
DAMOA1_01443	196.452	High	1.2964	CDS	aroQ	5.4.99.5	Chorismate mutase				K03785,K04093,K14187	1.3.1.12,4.2.1.10,5.4.99.5	aroQ	chorismate mutase
DAMOA1_01444	118.921	Low	0.78477	CDS			hypothetical protein							PFAM glycosyl transferase family 39
DAMOA1_01445	128.014	Low	0.84478	CDS	samp3_2		Small archaeal modifier protein 3	K03636		moaD, cysO; sulfur-carrier protein	K03636,K03750,K07101	2.10.1.1	samp1	ThiS family					K03636
DAMOA1_01446	62.9018	Low	0.415095	CDS			hypothetical protein	K03750	2.10.1.1	moeA; molybdopterin molybdotransferase	K03750	2.10.1.1	moeA1	Probable molybdopterin binding domain	Putative molybdopterin biosynthesis protein MJ0666	MJ0666			K03750
DAMOA1_01447	66.1866	Low	0.436772	CDS			hypothetical protein	K07038		K07038; inner membrane protein	K07038			LexA-binding, inner membrane-associated putative hydrolase					K07038
DAMOA1_01448	70.2253	Low	0.463424	CDS	yfcJ_1		Uncharacterized MFS-type transporter YfcJ							Major facilitator Superfamily	Uncharacterized MFS-type transporter YwoG	ywoG BSU36450
DAMOA1_01449	109.131	Low	0.720169	CDS			hypothetical protein							protein conserved in archaea
DAMOA1_01450	271.653	High	1.79266	CDS			hypothetical protein
DAMOA1_01451	156.893	High	1.03535	CDS			hypothetical protein				K06930			HTH DNA binding domain					K06930
DAMOA1_01452	413.535	High	2.72896	CDS			hypothetical protein
DAMOA1_01453	76.2821	Low	0.503393	CDS	sasA_6	2.7.-.-	Adaptive-response sensory-kinase SasA
DAMOA1_01454	128.059	Low	0.845074	CDS	sasA_7	2.7.-.-	Adaptive-response sensory-kinase SasA							PFAM Histidine kinase-, DNA gyrase B-, and HSP90-like ATPase
DAMOA1_01455	132.862	Low	0.876769	CDS	filR2_1		Probable methanogenesis regulatory protein FilR2							cheY-homologous receiver domain	Response regulator Rcp1	rcp1 slr0474			K11355
DAMOA1_01456	118.518	Low	0.782114	CDS	rcsC_4	2.7.13.3	Sensor histidine kinase RcsC							Motif C-terminal to PAS motifs (likely to contribute to PAS structural domain)
DAMOA1_01457	156.286	High	1.03135	CDS			hypothetical protein	K03325		ACR3, arsB; arsenite transporter				sodium bile acid symporter family					K03325
DAMOA1_01458				tRNA			tRNA-Gly(gcc)												tRNA-Gly(gcc)
DAMOA1_01459	102.236	Low	0.674663	CDS			hypothetical protein
DAMOA1_01460	387.235	High	2.5554	CDS			hypothetical protein
DAMOA1_01461	173.082	High	1.14218	CDS			hypothetical protein
DAMOA1_01462	166.816	High	1.10083	CDS			hypothetical protein
DAMOA1_01463	163.531	High	1.07916	CDS			hypothetical protein
DAMOA1_01464	15.8161	Low	0.104372	CDS			hypothetical protein	K06880	3.1.1.-	ereA_B; erythromycin esterase	K06880			Erythromycin esterase					K06880
DAMOA1_01465	163.283	High	1.07752	CDS			hypothetical protein	K00203	1.2.7.12	fwdD, fmdD; formylmethanofuran dehydrogenase subunit D	K00203	1.2.7.12		Molydopterin dinucleotide binding domain	Protein FwdD	fwdD MJ1168			K00203
DAMOA1_01466	92.2234	Low	0.608591	CDS			hypothetical protein	K00201	1.2.7.12	fwdB, fmdB; formylmethanofuran dehydrogenase subunit B	K00201	1.2.7.12		Formylmethanofuran dehydrogenase, subunit B	Tungsten-containing formylmethanofuran dehydrogenase 2 subunit B (EC 1.2.7.12) (Tungsten-containing formylmethanofuran dehydrogenase II subunit B)	fwdB MJ1194	1.2.7.12		K00201
DAMOA1_01467	89.7439	Low	0.592228	CDS	rsxB_2	7.-.-.-	Ion-translocating oxidoreductase complex subunit B	K11260		fwdG; 4Fe-4S ferredoxin	K11260,K14107		fwdG	Putative Fe-S cluster					K11260
DAMOA1_01468	72.4432	Low	0.47806	CDS	trpG	4.1.3.27	Anthranilate synthase component 2	K01658	4.1.3.27	trpG; anthranilate synthase component II	K01658,K13497	2.4.2.18,4.1.3.27	trpG	TIGRFAM glutamine amidotransferase of anthranilate synthase	Anthranilate synthase component 2 (AS) (ASII) (EC 4.1.3.27) (Anthranilate synthase, GATase component) (Anthranilate synthase, glutamine amidotransferase component)	trpG TK0255	4.1.3.27		K01658
DAMOA1_01469	92.4144	Low	0.609852	CDS	menF	5.4.4.2	Isochorismate synthase MenF	K01657	4.1.3.27	trpE; anthranilate synthase component I	K01657	4.1.3.27	trpE	Part of a heterotetrameric complex that catalyzes the two-step biosynthesis of anthranilate, an intermediate in the biosynthesis of L-tryptophan. In the first step, the glutamine- binding beta subunit (TrpG) of anthranilate synthase (AS) provides the glutamine amidotransferase activity which generates ammonia as a substrate that, along with chorismate, is used in the second step, catalyzed by the…	Anthranilate synthase component 1 2 (EC 4.1.3.27) (Anthranilate synthase component I 2)	trpE2 rrnAC1518	4.1.3.27		K01657
DAMOA1_01470	95.4825	Low	0.630098	CDS	trpF	5.3.1.24	N-(5'-phosphoribosyl)anthranilate isomerase	K01817	5.3.1.24	trpF; phosphoribosylanthranilate isomerase	K01696,K01817	4.2.1.20,5.3.1.24	trpF	Belongs to the TrpF family	N-(5'-phosphoribosyl)anthranilate isomerase (PRAI) (EC 5.3.1.24)	trpF MA_2988	5.3.1.24		K01817
DAMOA1_01471	82.583	Low	0.544973	CDS	trpD	2.4.2.18	Anthranilate phosphoribosyltransferase	K00766	2.4.2.18	trpD; anthranilate phosphoribosyltransferase	K00766,K13497	2.4.2.18,4.1.3.27	trpD	Catalyzes the transfer of the phosphoribosyl group of 5- phosphorylribose-1-pyrophosphate (PRPP) to anthranilate to yield N-(5'-phosphoribosyl)-anthranilate (PRA)	Anthranilate phosphoribosyltransferase (EC 2.4.2.18)	trpD MA_2989	2.4.2.18		K00766
DAMOA1_01472	166.784	High	1.10062	CDS			hypothetical protein
DAMOA1_01473	230.637	High	1.52199	CDS	rpl7ae		50S ribosomal protein L7Ae	K02936		RP-L7Ae, RPL7A; large subunit ribosomal protein L7Ae	K02936		rpl7ae	Multifunctional RNA-binding protein that recognizes the K-turn motif in ribosomal RNA, the RNA component of RNase P, box H ACA, box C D and box C' D' sRNAs	50S ribosomal protein L7Ae (Ribosomal protein L8e)	rpl7ae Mthe_0331			K02936
DAMOA1_01474	400.57	High	2.6434	CDS			30S ribosomal protein S28e	K02979		RP-S28e, RPS28; small subunit ribosomal protein S28e	K02979		rps28e	Belongs to the eukaryotic ribosomal protein eS28 family	30S ribosomal protein S28e	rps28e MA_1522			K02979
DAMOA1_01475	451.09	High	2.97679	CDS			50S ribosomal protein L24e	K02896		RP-L24e, RPL24; large subunit ribosomal protein L24e	K02896		rpl24e	Binds to the 23S rRNA	50S ribosomal protein L24e	rpl24e Mthe_0333			K02896
DAMOA1_01476	179.354	High	1.18357	CDS	ndk	2.7.4.6	Nucleoside diphosphate kinase	K00940	2.7.4.6	ndk, NME; nucleoside-diphosphate kinase	K00940	2.7.4.6	ndk	Major role in the synthesis of nucleoside triphosphates other than ATP. The ATP gamma phosphate is transferred to the NDP beta phosphate via a ping-pong mechanism, using a phosphorylated active-site intermediate	Nucleoside diphosphate kinase (NDK) (NDP kinase) (EC 2.7.4.6) (Nucleoside-2-P kinase)	ndk Mbar_A3385	2.7.4.6		K00940
DAMOA1_01477	103.326	Low	0.681856	CDS	hutH	4.3.1.3	Histidine ammonia-lyase	K01745	4.3.1.3	hutH, HAL; histidine ammonia-lyase				Histidine ammonia-lyase	Histidine ammonia-lyase (Histidase) (EC 4.3.1.3)	hutH Clos_1187	4.3.1.3		K01745
DAMOA1_01478	199.965	High	1.31959	CDS	hutG	3.5.3.8	Formimidoylglutamase	K01479	3.5.3.8	hutG; formiminoglutamase				Belongs to the arginase family	Formimidoylglutamase (EC 3.5.3.8) (Formiminoglutamase) (Formiminoglutamate hydrolase)	hutG BH1985	3.5.3.8		K01479
DAMOA1_01479	214.967	High	1.41859	CDS	hutU	4.2.1.49	Urocanate hydratase	K01712	4.2.1.49	hutU, UROC1; urocanate hydratase				Urocanase C-terminal domain	Urocanate hydratase (Urocanase) (EC 4.2.1.49) (Imidazolonepropionate hydrolase)	hutU STH3193	4.2.1.49		K01712
DAMOA1_01480	166.056	High	1.09582	CDS	hutI	3.5.2.7	Imidazolonepropionase	K01468	3.5.2.7	hutI, AMDHD1; imidazolonepropionase				Belongs to the metallo-dependent hydrolases superfamily. HutI family	Imidazolonepropionase (EC 3.5.2.7) (Imidazolone-5-propionate hydrolase)	hutI Clos_1188	3.5.2.7		K01468
DAMOA1_01481	124.502	Low	0.821598	CDS	caiA_2	1.3.8.13	Crotonobetainyl-CoA reductase				K00249	1.3.8.7		PFAM acyl-CoA dehydrogenase domain protein	Acyl-CoA dehydrogenase (EC 1.3.99.-)	acdA acd BSU37170	1.3.99.-
DAMOA1_01482	167.843	High	1.10761	CDS	thi4_2	2.4.2.59	Thiamine thiazole synthase												K22699
DAMOA1_01483	285.86	High	1.88642	CDS		4.2.1.116	3-hydroxypropionyl-coenzyme A dehydratase	K01715	4.2.1.17	crt; enoyl-CoA hydratase				Belongs to the enoyl-CoA hydratase isomerase family	Short-chain-enoyl-CoA hydratase (EC 4.2.1.150) (3-hydroxybutyryl-CoA dehydratase) (Crotonase)	crt CA_C2712	4.2.1.150		K01715
DAMOA1_01484	438.44	High	2.89331	CDS			hypothetical protein
DAMOA1_01485	237.924	High	1.57008	CDS	fadA_3	2.3.1.16	3-ketoacyl-CoA thiolase	K00626	2.3.1.9	E2.3.1.9, atoB; acetyl-CoA C-acetyltransferase	K00626	2.3.1.9		Acetyl-CoA acetyltransferase	Acetyl-CoA acetyltransferase (EC 2.3.1.9) (Acetoacetyl-CoA thiolase)	thlA thl CA_C2873	2.3.1.9		K00626
DAMOA1_01486	202.899	High	1.33895	CDS	infB		Probable translation initiation factor IF-2	K03243		EIF5B; translation initiation factor 5B	K03243		infB	Function in general translation initiation by promoting the binding of the formylmethionine-tRNA to ribosomes. Seems to function along with eIF-2	Probable translation initiation factor IF-2	infB MM_2463			K03243
DAMOA1_01487	487.446	High	3.2167	CDS			hypothetical protein
DAMOA1_01488	160.453	High	1.05885	CDS			hypothetical protein
DAMOA1_01489	15.8526	Low	0.104613	CDS	kdpB_4	7.2.2.6	Potassium-transporting ATPase ATP-binding subunit	K17686	7.2.2.8	copA, ctpA, ATP7; P-type Cu+ transporter				Heavy metal translocating P-type atpase	Probable copper-transporting ATPase PacS (EC 7.2.2.8)	pacS Synpcc7942_1570 sed0002	7.2.2.8		K17686
DAMOA1_01490	79.3637	Low	0.523729	CDS			hypothetical protein				K03671			Thioredoxin domain					K03671
DAMOA1_01491	106.85	Low	0.705116	CDS			hypothetical protein
DAMOA1_01492	42.1085	Low	0.277878	CDS			hypothetical protein
DAMOA1_01493	80.6844	Low	0.532444	CDS			hypothetical protein	K04034	1.21.98.3	bchE; anaerobic magnesium-protoporphyrin IX monomethyl ester cyclase				SMART Elongator protein 3 MiaB NifB	Uncharacterized methyltransferase PH0819 (EC 2.1.1.-)	PH0819	2.1.1.-		K04034
DAMOA1_01494	119.198	Low	0.786599	CDS			hypothetical protein
DAMOA1_01495	63.3573	Low	0.418101	CDS			hypothetical protein				K07064			PIN domain					K07064
DAMOA1_01496	136.14	Low	0.898404	CDS			hypothetical protein
DAMOA1_01497	131.397	Low	0.8671	CDS	vapC_3	3.1.-.-	tRNA(fMet)-specific endonuclease VapC	K07064		K07064; uncharacterized protein
DAMOA1_01498	147.079	Low	0.970592	CDS	vat_1		VCP-like ATPase	K13525		VCP, CDC48; transitional endoplasmic reticulum ATPase	K13525			Cell division protein 48 (CDC48), domain 2	Cell division cycle protein 48 homolog AF_1297	AF_1297			K13525
DAMOA1_01499	176.905	High	1.16741	CDS			hypothetical protein				K13993			Hsp20/alpha crystallin family					K13993
DAMOA1_01500	75.2161	Low	0.496358	CDS			hypothetical protein
DAMOA1_01501	142.841	Low	0.942625	CDS			hypothetical protein	K07100		K07100; putative phosphoribosyl transferase				Phosphoribosyl transferase domain					K07100
DAMOA1_01502	112.267	Low	0.740863	CDS	herA	3.6.4.12	DNA double-strand break repair helicase HerA	K06915		K06915; uncharacterized protein	K06915		herA	AAA-like domain					K06915
DAMOA1_01503	160.317	High	1.05795	CDS			hypothetical protein
DAMOA1_01504	142.319	Low	0.939175	CDS			hypothetical protein							NurA
DAMOA1_01505	205.343	High	1.35508	CDS	smc_1		Chromosome partition protein Smc				K03546		rad50	Part of the Rad50 Mre11 complex, which is involved in the early steps of DNA double-strand break (DSB) repair. The complex may facilitate opening of the processed DNA ends to aid in the recruitment of HerA and NurA. Rad50 controls the balance between DNA end bridging and DNA resection via ATP-dependent structural rearrangements of the Rad50 Mre11 complex
DAMOA1_01506	171.338	High	1.13068	CDS	cpdA_1	3.1.4.53	3',5'-cyclic adenosine monophosphate phosphodiesterase CpdA	K03547		sbcD, mre11; DNA repair protein SbcD/Mre11	K03547		mre11	Part of the Rad50 Mre11 complex, which is involved in the early steps of DNA double-strand break (DSB) repair. The complex may facilitate opening of the processed DNA ends to aid in the recruitment of HerA and NurA. Mre11 binds to DSB ends and has both double-stranded 3'-5' exonuclease activity and single- stranded endonuclease activity	DNA double-strand break repair protein Mre11 (EC 3.1.-.-) (pfMre11)	mre11 PF1166	3.1.-.-		K03547
DAMOA1_01507	187.538	High	1.23758	CDS			hypothetical protein
DAMOA1_01508	153.869	High	1.0154	CDS			hypothetical protein
DAMOA1_01509	130.266	Low	0.859641	CDS			hypothetical protein
DAMOA1_01510	31.4656	Low	0.207644	CDS			hypothetical protein
DAMOA1_01511	136.881	Low	0.903291	CDS			hypothetical protein							Protein of unknown function DUF262
DAMOA1_01512	110.85	Low	0.731513	CDS			hypothetical protein
DAMOA1_01513	170.466	High	1.12492	CDS			hypothetical protein
DAMOA1_01514	235.351	High	1.5531	CDS			hypothetical protein
DAMOA1_01515	189.495	High	1.25049	CDS			hypothetical protein
DAMOA1_01516	334.486	High	2.20731	CDS			hypothetical protein							HicB_like antitoxin of bacterial toxin-antitoxin system
DAMOA1_01517	122.303	Low	0.807086	CDS			hypothetical protein
DAMOA1_01518	122.276	Low	0.80691	CDS			hypothetical protein							Protein of unknown function (DUF3303)
DAMOA1_01519	152.05	High	1.00339	CDS			hypothetical protein							PFAM Isoprenylcysteine carboxyl methyltransferase
DAMOA1_01520	106.79	Low	0.704715	CDS			hypothetical protein	K09807		K09807; uncharacterized protein	K09807			Protein of unknown function (DUF541)	26 kDa periplasmic immunogenic protein (28 kDa cytosoluble protein) (28 kDa outer membrane protein) (CP28)	bp26 omp28 BMEI0536			K09807
DAMOA1_01521	104.799	Low	0.691577	CDS	fbiB_4	6.3.2.34	Bifunctional F420 biosynthesis protein FbiB							PFAM Nitroreductase	Putative NADH dehydrogenase/NAD(P)H nitroreductase AF_0226 (EC 1.-.-.-)	AF_0226	1.-.-.-		K12234
DAMOA1_01522	133.164	Low	0.878759	CDS			hypothetical protein							fibronectin
DAMOA1_01523	250.42	High	1.65255	CDS	filR1_3		Methanogenesis regulatory protein FilR1							Domain of unknown function (DUF1724)
DAMOA1_01524	37.506	Low	0.247506	CDS			hypothetical protein	K22349	1.16.3.3	mnxG; manganese oxidase				Multicopper oxidase					K22349
DAMOA1_01525	82.851	Low	0.546742	CDS			hypothetical protein							TIGRFAM 40-residue YVTN family beta-propeller repeat
DAMOA1_01526	250.168	High	1.65088	CDS			hypothetical protein
DAMOA1_01527	212.763	High	1.40404	CDS			hypothetical protein	K22881		phaE; polyhydroxyalkanoate synthase subunit PhaE									K22881
DAMOA1_01528	216.825	High	1.43085	CDS	phaC_2	2.3.1.-	Poly(3-hydroxyalkanoate) polymerase subunit PhaC	K03821	2.3.1.-	phbC, phaC; polyhydroxyalkanoate synthase subunit PhaC				PHB de-polymerase C-terminus	Poly(3-hydroxyalkanoate) polymerase subunit PhaC (PHA polymerase) (EC 2.3.1.-) (PHB synthase subunit PhaC) (Poly(hydroxyalkanoic acid) synthase subunit PhaC) (PHA synthase subunit PhaC) (Polyhydroxyalkanoic acid synthase) (Poly-beta-hydroxybutyrate polymerase) (PHB polymerase) (Poly(3-hydroxybutyrate) polymerase)	phaC phbC Alvin_0061	2.3.1.-		K03821
DAMOA1_01529	206.398	High	1.36204	CDS	rhaD_4	1.1.1.377	L-rhamnose 1-dehydrogenase (NADP(+))							KR domain	3-oxoacyl-[acyl-carrier-protein] reductase FabG (EC 1.1.1.100) (3-ketoacyl-acyl carrier protein reductase) (Beta-Ketoacyl-acyl carrier protein reductase) (Beta-ketoacyl-ACP reductase)	fabG TM_1724	1.1.1.100
DAMOA1_01530	145.221	Low	0.958326	CDS	fadA_4	2.3.1.16	3-ketoacyl-CoA thiolase	K00626	2.3.1.9	E2.3.1.9, atoB; acetyl-CoA C-acetyltransferase				Belongs to the thiolase family	Acetyl-CoA acetyltransferase (EC 2.3.1.9) (Acetoacetyl-CoA thiolase) (Beta-ketothiolase)	phaA phbA H16_A1438	2.3.1.9		K00626
DAMOA1_01531	170.236	High	1.12341	CDS	rhaD_5	1.1.1.377	L-rhamnose 1-dehydrogenase (NADP(+))	K00059	1.1.1.100	fabG, OAR1; 3-oxoacyl-[acyl-carrier protein] reductase	K00059	1.1.1.100		Enoyl-(Acyl carrier protein) reductase	3-oxoacyl-[acyl-carrier-protein] reductase FabG (EC 1.1.1.100) (3-ketoacyl-acyl carrier protein reductase) (Beta-Ketoacyl-acyl carrier protein reductase) (Beta-ketoacyl-ACP reductase)	fabG SACOL1245	1.1.1.100		K00059
DAMOA1_01532	199.918	High	1.31928	CDS			hypothetical protein							COG1522 Transcriptional regulators
DAMOA1_01533	170.946	High	1.12809	CDS			hypothetical protein	K07464	3.1.12.1	cas4; CRISPR-associated exonuclease Cas4	K07464	3.1.12.1		Domain of unknown function DUF83					K07464
DAMOA1_01534	94.5315	Low	0.623822	CDS	ftr	2.3.1.101	Formylmethanofuran--tetrahydromethanopterin formyltransferase	K00672	2.3.1.101	ftr; formylmethanofuran--tetrahydromethanopterin N-formyltransferase	K00672	2.3.1.101	ftr	Catalyzes the reversible transfer of a formyl group from formylmethanofuran (formyl-MFR) to tetrahydromethanopterin (H(4)MPT) so as to produce 5-formyl tetrahydromethanopterin (5- formyl-H(4)MPT) and methanofuran (MFR)	Formylmethanofuran--tetrahydromethanopterin formyltransferase (EC 2.3.1.101) (H4MPT formyltransferase)	ftr Mbar_A0980	2.3.1.101		K00672
DAMOA1_01535	261.907	High	1.72835	CDS			hypothetical protein							Uncharacterised protein family UPF0058
DAMOA1_01536	103.92	Low	0.685776	CDS			hypothetical protein
DAMOA1_01537	154.374	High	1.01873	CDS			hypothetical protein
DAMOA1_01538	204.839	High	1.35175	CDS			hypothetical protein				K07005			Pfam:Pyridox_oxidase					K07005
DAMOA1_01539	191.269	High	1.2622	CDS	COQ3_2	2.1.1.222	Ubiquinone biosynthesis O-methyltransferase, mitochondrial							Methyltransferase type 11					K00568
DAMOA1_01540	200.279	High	1.32166	CDS			hypothetical protein							Thioredoxin domain
DAMOA1_01541	299.7	High	1.97775	CDS			hypothetical protein
DAMOA1_01542	172.098	High	1.13569	CDS			hypothetical protein				K07721			helix_turn_helix, Arsenical Resistance Operon Repressor					K07721
DAMOA1_01543	131.301	Low	0.866471	CDS			hypothetical protein
DAMOA1_01544	114.396	Low	0.75491	CDS			hypothetical protein	K03924	3.6.3.-	moxR; MoxR-like ATPase	K03924			PFAM ATPase associated with various cellular activities, AAA_3	Uncharacterized protein YeaC	yeaC BSU06330			K03924
DAMOA1_01545	122.472	Low	0.808206	CDS			hypothetical protein							Protein of unknown function DUF58
DAMOA1_01546	197.549	High	1.30364	CDS	prf1		Peptide chain release factor subunit 1	K03265		ETF1, ERF1; peptide chain release factor subunit 1	K03265		prf1	Directs the termination of nascent peptide synthesis (translation) in response to the termination codons UAA, UAG and UGA	Peptide chain release factor subunit 1 (Translation termination factor aRF1)	prf1 Mbur_1738			K03265
DAMOA1_01547	306.607	High	2.02333	CDS			hypothetical protein
DAMOA1_01548	149.062	Low	0.983677	CDS			hypothetical protein
DAMOA1_01549	180.99	High	1.19437	CDS			hypothetical protein
DAMOA1_01550	143.344	Low	0.945943	CDS			hypothetical protein
DAMOA1_01551	135.72	Low	0.895631	CDS			hypothetical protein
DAMOA1_01552				tRNA			tRNA-Gln(ttg)												tRNA-Gln(ttg)
DAMOA1_01553	143.136	Low	0.944568	CDS			Uncharacterized KH and PIN-domain containing protein MJ1533	K06865		K06865; ATPase	K06865			PFAM PilT protein domain protein	Uncharacterized KH and PIN-domain containing protein MJ1533	MJ1533			K06865
DAMOA1_01554	312.243	High	2.06053	CDS	btuD_9	7.6.2.8	Vitamin B12 import ATP-binding protein BtuD				K02006			AAA domain, putative AbiEii toxin, Type IV TA system	Putative ABC transporter ATP-binding protein MA_4021 (EC 7.-.-.-)	MA_4021	7.-.-.-		K02006
DAMOA1_01555	199.392	High	1.3158	CDS	ecfT_1		Energy-coupling factor transporter transmembrane protein EcfT	K02007		cbiM; cobalt/nickel transport system permease protein				Cobalt transport protein	Uncharacterized protein MJ1571	MJ1571
DAMOA1_01556	383.535	High	2.53098	CDS			hypothetical protein							PDGLE domain
DAMOA1_01557	314.269	High	2.07389	CDS	cbiM_1		Cobalt transport protein CbiM	K02007		cbiM; cobalt/nickel transport system permease protein	K02007		nikM	Cobalt uptake substrate-specific transmembrane region	Putative metal transport protein MJ1569	MJ1569			K02007
DAMOA1_01558	123.929	Low	0.817819	CDS			Putative nickel-responsive regulator	K07722		nikR; CopG family transcriptional regulator, nickel-responsive regulator	K07722		nikR	Transcriptional regulator	Putative nickel-responsive regulator	UNCMA_03340 RRC178			K07722
DAMOA1_01559	137.992	Low	0.910626	CDS		3.6.1.66	dITP/XTP pyrophosphatase	K02428	3.6.1.66	rdgB; XTP/dITP diphosphohydrolase	K02428	3.6.1.66	ham1	Pyrophosphatase that catalyzes the hydrolysis of nucleoside triphosphates to their monophosphate derivatives, with a high preference for the non-canonical purine nucleotides XTP (xanthosine triphosphate), dITP (deoxyinosine triphosphate) and ITP. Seems to function as a house-cleaning enzyme that removes non-canonical purine nucleotides from the nucleotide pool, thus preventing their incorporation…	dITP/XTP pyrophosphatase (EC 3.6.1.66) (Non-canonical purine NTP pyrophosphatase) (Non-standard purine NTP pyrophosphatase) (Nucleoside-triphosphate diphosphatase) (Nucleoside-triphosphate pyrophosphatase) (NTPase)	MM_0603	3.6.1.66		K02428
DAMOA1_01560	175.65	High	1.15913	CDS			hypothetical protein				K14475			serine-type aminopeptidase activity	Uncharacterized 10.2 kDa protein in HgiCIIM 5'region (ORF11) (ORFC)				K14475
DAMOA1_01561	100.586	Low	0.663777	CDS			hypothetical protein							Protein of unknown function, DUF488
DAMOA1_01562	108.481	Low	0.715876	CDS			hypothetical protein							PFAM Radical SAM domain protein
DAMOA1_01563	73.8364	Low	0.487254	CDS			hypothetical protein
DAMOA1_01564	159.464	High	1.05232	CDS			hypothetical protein
DAMOA1_01565	166.749	High	1.10039	CDS	thrB	2.7.1.39	Homoserine kinase	K00872	2.7.1.39	thrB; homoserine kinase	K00872	2.7.1.39	thrB	Catalyzes the ATP-dependent phosphorylation of L- homoserine to L-homoserine phosphate	Homoserine kinase (HK) (HSK) (EC 2.7.1.39)	thrB NP_4524A	2.7.1.39		K00872
DAMOA1_01566	174.204	High	1.14959	CDS			hypothetical protein							COG1994 Zn-dependent proteases	Putative zinc metalloprotease MJ0611 (EC 3.4.24.-)	MJ0611	3.4.24.-
DAMOA1_01567	279.051	High	1.84149	CDS	kptA	2.7.1.-	Probable RNA 2'-phosphotransferase	K07559	2.7.1.-	kptA; putative RNA 2'-phosphotransferase	K07559		kptA	Removes the 2'-phosphate from RNA via an intermediate in which the phosphate is ADP-ribosylated by NAD followed by a presumed transesterification to release the RNA and generate ADP- ribose 1''-2''-cyclic phosphate (APPR P). May function as an ADP- ribosylase	Probable RNA 2'-phosphotransferase (EC 2.7.1.-)	kptA MA_4638	2.7.1.-		K07559
DAMOA1_01568	230.718	High	1.52253	CDS	prmC_1	2.1.1.297	Release factor glutamine methyltransferase				K02493	2.1.1.297	prmC	PFAM methyltransferase small	Putative protein N5-glutamine methyltransferase MJ0928 (EC 2.1.1.-) (M.MjaHemkP)	MJ0928	2.1.1.-		K02493
DAMOA1_01569	161.159	High	1.0635	CDS			hypothetical protein							denitrification pathway
DAMOA1_01570	151.432	Low	0.999312	CDS			hypothetical protein
DAMOA1_01571	285.14	High	1.88167	CDS			hypothetical protein							PFAM Polysulphide reductase, NrfD
DAMOA1_01572	125.899	Low	0.830821	CDS			hypothetical protein	K08358		ttrB; tetrathionate reductase subunit B				4Fe-4S dicluster domain	Putative dimethyl sulfoxide reductase iron-sulfur subunit B (DMSO reductase subunit B)	dmsB hmoA VNG_0830G
DAMOA1_01573	142.953	Low	0.94336	CDS			hypothetical protein
DAMOA1_01574	193.512	High	1.277	CDS			hypothetical protein							formate dehydrogenase
DAMOA1_01575	239.81	High	1.58253	CDS	tuf_3		Elongation factor Tu				K03833		selB	PFAM elongation factor Tu domain 2	Uncharacterized protein MJ0325	MJ0325
DAMOA1_01576	120.71	Low	0.796579	CDS	nadK	2.7.1.23	NAD kinase	K00858	2.7.1.23	ppnK, NADK; NAD+ kinase	K00858	2.7.1.23	nadK	Involved in the regulation of the intracellular balance of NAD and NADP, and is a key enzyme in the biosynthesis of NADP. Catalyzes specifically the phosphorylation on 2'-hydroxyl of the adenosine moiety of NAD to yield NADP	NAD kinase (EC 2.7.1.23) (ATP-dependent NAD kinase)	nadK MA_3343	2.7.1.23		K00858
DAMOA1_01577	182.092	High	1.20165	CDS	ruvC	3.1.22.4	Crossover junction endodeoxyribonuclease RuvC	K01159	3.1.22.4	ruvC; crossover junction endodeoxyribonuclease RuvC	K01159	3.1.22.4	ruvC	Crossover junction endodeoxyribonuclease RuvC	Crossover junction endodeoxyribonuclease RuvC (EC 3.1.22.4) (Holliday junction nuclease RuvC) (Holliday junction resolvase RuvC)	ruvC Amet_2337	3.1.22.4		K01159
DAMOA1_01578	228.334	High	1.5068	CDS	ruvA	3.6.4.12	Holliday junction ATP-dependent DNA helicase RuvA	K03550	3.6.4.12	ruvA; holliday junction DNA helicase RuvA	K03550	3.6.4.12	ruvA	RuvA, C-terminal domain	Holliday junction ATP-dependent DNA helicase RuvA (EC 3.6.4.12)	ruvA Cphy_1333	3.6.4.12		K03550
DAMOA1_01579	90.6685	Low	0.59833	CDS			hypothetical protein							DNA polymerase beta
DAMOA1_01580	90.8261	Low	0.599371	CDS			hypothetical protein							HEPN domain
DAMOA1_01581	69.6457	Low	0.459599	CDS		3.6.4.12	ATP-dependent DNA helicase Hel308	K03726	3.6.4.-	helS; helicase	K03726		hel308	DNA-dependent ATPase and 3'-5' DNA helicase that may be involved in repair of stalled replication forks	ATP-dependent DNA helicase Hel308 (EC 3.6.4.12)	hel308 MA_3203	3.6.4.12		K03726
DAMOA1_01582	145.497	Low	0.960152	CDS	uppS_1	2.5.1.89	Ditrans,polycis-undecaprenyl-diphosphate synthase ((2E,6E)-farnesyl-diphosphate specific)	K15888	2.5.1.89	uppS, cpdS; tritrans,polycis-undecaprenyl-diphosphate synthase [geranylgeranyl-diphosphate specific]	K15888	2.5.1.89	uppS	Catalyzes the sequential condensation of isopentenyl diphosphate (IPP) with geranylgeranyl diphosphate (GGPP) to yield (2Z,6Z,10Z,14Z,18Z,22Z,26Z,30E,34E,38E)-undecaprenyl diphosphate (tritrans,heptacis-UPP). It is probably the precursor of glycosyl carrier lipids	Tritrans,polycis-undecaprenyl-diphosphate synthase (geranylgeranyl-diphosphate specific) (EC 2.5.1.89) (Undecaprenyl diphosphate synthase) (UDS) (Undecaprenyl pyrophosphate synthase) (UPP synthase)	uppS MM_0618	2.5.1.89		K15888
DAMOA1_01583	77.9576	Low	0.51445	CDS			hypothetical protein							response to heat
DAMOA1_01584	181.923	High	1.20053	CDS			hypothetical protein
DAMOA1_01585	65.2513	Low	0.4306	CDS			hypothetical protein
DAMOA1_01586	98.8417	Low	0.652266	CDS	kdpB_5	7.2.2.6	Potassium-transporting ATPase ATP-binding subunit	K01537	7.2.2.10	ATP2C; P-type Ca2+ transporter type 2C				Cation transporter/ATPase, N-terminus	Calcium-transporting ATPase (EC 7.2.2.10) (Calcium pump)	yloB BSU15650	7.2.2.10		K01537
DAMOA1_01587	99.5187	Low	0.656734	CDS	argH_1	4.3.2.1	Argininosuccinate lyase	K01755	4.3.2.1	argH, ASL; argininosuccinate lyase	K01755	4.3.2.1	argH	TIGRFAM argininosuccinate lyase	Argininosuccinate lyase (ASAL) (EC 4.3.2.1) (Arginosuccinase)	argH MA_1318	4.3.2.1		K01755
DAMOA1_01588				misc_RNA			sR3												sR3
DAMOA1_01589	152.298	High	1.00503	CDS			hypothetical protein
DAMOA1_01590	187.287	High	1.23592	CDS			Small heat shock protein HSP16.5	K13993		HSP20; HSP20 family protein				Belongs to the small heat shock protein (HSP20) family					K13993
DAMOA1_01591				tRNA			tRNA-Ile(gat)												tRNA-Ile(gat)
DAMOA1_01592	98.5924	Low	0.650621	CDS			hypothetical protein	K03325		ACR3, arsB; arsenite transporter	K03325			Sodium Bile acid symporter family	Arsenite resistance protein ArsB	arsB yqcL BSU25790			K03325
DAMOA1_01593	83.7123	Low	0.552426	CDS			hypothetical protein
DAMOA1_01594	181.178	High	1.19561	CDS			hypothetical protein
DAMOA1_01595	119.828	Low	0.790754	CDS			hypothetical protein							UbiA prenyltransferase family
DAMOA1_01596	163.117	High	1.07643	CDS	fusA		Elongation factor 2				K03234		fusA	Catalyzes the GTP-dependent ribosomal translocation step during translation elongation. During this step, the ribosome changes from the pre-translocational (PRE) to the post- translocational (POST) state as the newly formed A-site-bound peptidyl-tRNA and P-site-bound deacylated tRNA move to the P and E sites, respectively. Catalyzes the coordinated movement of the two tRNA molecules, the mRNA and…	Elongation factor 2 (EF-2)	fusA fus Mbur_1171			K03234
DAMOA1_01597	151.348	Low	0.998763	CDS			hypothetical protein							Putative S-adenosyl-L-methionine-dependent methyltransferase
DAMOA1_01598	115.644	Low	0.763148	CDS			hypothetical protein				K07059			Rhomboid family					K07059
DAMOA1_01599	94.2763	Low	0.622138	CDS	maeA	1.1.1.38	NAD-dependent malic enzyme	K00027	1.1.1.38	ME2, sfcA, maeA; malate dehydrogenase (oxaloacetate-decarboxylating)				PFAM Malic enzyme, NAD binding domain	Probable NAD-dependent malic enzyme 4 (NAD-ME 4) (EC 1.1.1.38)	ytsJ BSU29220	1.1.1.38		K00027
DAMOA1_01600	131.371	Low	0.866929	CDS		2.1.1.-	Thymidylate synthase							Domain of unknown function					K22882
DAMOA1_01601	187.457	High	1.23705	CDS			Uncharacterized protein MJ1225							CBS domain	CBS domain-containing protein YhcV	yhcV BSU09230
DAMOA1_01602	49.4051	Low	0.326029	CDS			hypothetical protein
DAMOA1_01603	33.7007	Low	0.222394	CDS	fgd	1.1.98.2	F420-dependent glucose-6-phosphate dehydrogenase							Luciferase-like monooxygenase	F420-dependent glucose-6-phosphate dehydrogenase (FGD) (G6PD) (EC 1.1.98.2)	fgd Namu_0967	1.1.98.2		K15510
DAMOA1_01604	68.4677	Low	0.451825	CDS	msrA	1.8.4.11	Peptide methionine sulfoxide reductase MsrA	K07304	1.8.4.11	msrA; peptide-methionine (S)-S-oxide reductase				Has an important function as a repair enzyme for proteins that have been inactivated by oxidation. Catalyzes the reversible oxidation-reduction of methionine sulfoxide in proteins to methionine	Peptide methionine sulfoxide reductase MsrA (Protein-methionine-S-oxide reductase) (EC 1.8.4.11) (Peptide-methionine (S)-S-oxide reductase) (Peptide Met(O) reductase)	msrA Pnuc_0662	1.8.4.11		K07304
DAMOA1_01605	216.179	High	1.42659	CDS			hypothetical protein				K00852	2.7.1.15		Belongs to the carbohydrate kinase PfkB family					K00852
DAMOA1_01606	105.28	Low	0.694752	CDS			hypothetical protein
DAMOA1_01607	88.8709	Low	0.586468	CDS			hypothetical protein
DAMOA1_01608	97.6858	Low	0.644638	CDS			hypothetical protein							geranylgeranyl reductase activity
DAMOA1_01609	114.433	Low	0.755155	CDS	rnz	3.1.26.11	Ribonuclease Z	K00784	3.1.26.11	rnz; ribonuclease Z	K00784	3.1.26.11	rnz	Zinc phosphodiesterase, which displays some tRNA 3'- processing endonuclease activity. Probably involved in tRNA maturation, by removing a 3'-trailer from precursor tRNA	Ribonuclease Z (RNase Z) (EC 3.1.26.11) (tRNA 3 endonuclease) (tRNase Z)	rnz MA_3031	3.1.26.11		K00784
DAMOA1_01610	72.651	Low	0.479431	CDS	thrC_2	4.2.3.1	Threonine synthase	K01733	4.2.3.1	thrC; threonine synthase	K01733	4.2.3.1	thrC2	Pyridoxal-phosphate dependent enzyme	Threonine synthase (TS) (EC 4.2.3.1)	thrC MJ1465	4.2.3.1		K01733
DAMOA1_01611	166.255	High	1.09713	CDS			hypothetical protein	K03636		moaD, cysO; sulfur-carrier protein	K03636,K21029	2.7.7.80		Urm1 (Ubiquitin related modifier)					K03636
DAMOA1_01612	159.1	High	1.04991	CDS			hypothetical protein							negative regulation of cell growth
DAMOA1_01613	137.914	Low	0.91011	CDS			hypothetical protein	K19302	3.6.1.27	bcrC; undecaprenyl-diphosphatase	K19302	3.6.1.27		PFAM phosphoesterase, PA-phosphatase related					K19302
DAMOA1_01614	108.63	Low	0.716858	CDS	murG	2.4.1.227	UDP-N-acetylglucosamine--N-acetylmuramyl-(pentapeptide) pyrophosphoryl-undecaprenol N-acetylglucosamine transferase							Glycosyltransferase family 28 C-terminal domain	Uncharacterized glycosyltransferase MM_1636 (EC 2.4.-.-)	MM_1636	2.4.-.-	GT1;	K02563
DAMOA1_01615	221.178	High	1.45958	CDS			hypothetical protein	K06870		K06870; uncharacterized protein	K06870			Belongs to the peptidase S16 family	Uncharacterized protein MJ1318	MJ1318			K06870
DAMOA1_01616	82.4346	Low	0.543994	CDS			hypothetical protein							Domain of unknown function (DUF1743)	Uncharacterized protein MJ0921	MJ0921
DAMOA1_01617	110.579	Low	0.729722	CDS	iorA	1.2.7.8	Indolepyruvate oxidoreductase subunit IorA	K00179	1.2.7.8	iorA; indolepyruvate ferredoxin oxidoreductase, alpha subunit	K00179	1.2.7.8		Catalyzes the ferredoxin-dependent oxidative decarboxylation of arylpyruvates	Indolepyruvate oxidoreductase subunit IorA (IOR) (EC 1.2.7.8) (Indolepyruvate ferredoxin oxidoreductase subunit alpha)	iorA MTH_1852	1.2.7.8		K00179
DAMOA1_01618	128.302	Low	0.84668	CDS			hypothetical protein
DAMOA1_01619	210.751	High	1.39077	CDS			hypothetical protein							Protein of unknown function (DUF4242)
DAMOA1_01620	293.478	High	1.93669	CDS			hypothetical protein	K06884		K06884; uncharacterized protein									K06884
DAMOA1_01621				tRNA			tRNA-Met(cat)												tRNA-Met(cat)
DAMOA1_01622				tRNA			tRNA-Asn(gtt)												tRNA-Asn(gtt)
DAMOA1_01623	80.184	Low	0.529142	CDS			hypothetical protein							PFAM Cupin 2, conserved barrel domain protein
DAMOA1_01624	135.155	Low	0.8919	CDS	ribC	2.5.1.9	Riboflavin synthase				K00793	2.5.1.9	ribC	TIGRFAM riboflavin synthase	Riboflavin synthase (EC 2.5.1.9)	ribC MJ1184	2.5.1.9		K00793
DAMOA1_01625	147.336	Low	0.972283	CDS			hypothetical protein
DAMOA1_01626	136.78	Low	0.902625	CDS	srmB_2	3.6.4.13	ATP-dependent RNA helicase SrmB	K10896		FANCM; fanconi anemia group M protein	K03703,K10896			DEAD DEAH box helicase domain protein	Putative ATP-dependent RNA helicase MJ1505 (EC 3.6.4.13)	MJ1505	3.6.4.13		K10896
DAMOA1_01627	132.223	Low	0.87255	CDS	tgtA_1	2.4.2.48	tRNA-guanine(15) transglycosylase	K07398		K07398; conserved protein with predicted RNA binding PUA domain	K07398,K18779	2.4.2.48	tgtA	PFAM PUA domain containing protein
DAMOA1_01628				misc_RNA			Intron_gpII												Intron_gpII
DAMOA1_01629	181.423	High	1.19723	CDS			hypothetical protein	K00986	2.7.7.49	ltrA; RNA-directed DNA polymerase				PFAM Reverse transcriptase (RNA-dependent DNA polymerase)	Protein YkfC	ykfC b0258 JW5813			K00986
DAMOA1_01630				misc_RNA			Intron_gpII												Intron_gpII
DAMOA1_01631	109.18	Low	0.720487	CDS			hypothetical protein
DAMOA1_01632	175.656	High	1.15917	CDS			hypothetical protein							PFAM Integrase catalytic region
DAMOA1_01633	160.56	High	1.05955	CDS			hypothetical protein							DDE superfamily endonuclease
DAMOA1_01634	45.3002	Low	0.29894	CDS			hypothetical protein
DAMOA1_01635	53.4915	Low	0.352995	CDS			hypothetical protein
DAMOA1_01636	185.847	High	1.22642	CDS			hypothetical protein	K07064		K07064; uncharacterized protein									K07064
DAMOA1_01637	506.709	High	3.34382	CDS			hypothetical protein
DAMOA1_01638	106.667	Low	0.703905	CDS	cofC	2.7.7.68	Phosphoenolpyruvate guanylyltransferase	K14941	2.7.7.68	cofC; 2-phospho-L-lactate guanylyltransferase	K14941	2.7.7.68	cofC	Guanylyltransferase that catalyzes the activation of 2- phospho-L-lactate (LP) as (2S)-lactyl-2-diphospho-5'-guanosine (LPPG), via the condensation of LP with GTP. Is involved in the biosynthesis of coenzyme F420, a hydride carrier cofactor	Phosphoenolpyruvate guanylyltransferase (PEP guanylyltransferase) (EC 2.7.7.68)	cofC Mboo_2198	2.7.7.68		K14941
DAMOA1_01639	99.6817	Low	0.657809	CDS	gyrA	5.6.2.2	DNA gyrase subunit A	K02469	5.6.2.2	gyrA; DNA gyrase subunit A	K02469	5.99.1.3	gyrA	A type II topoisomerase that negatively supercoils closed circular double-stranded (ds) DNA in an ATP-dependent manner to modulate DNA topology and maintain chromosomes in an underwound state. Negative supercoiling favors strand separation, and DNA replication, transcription, recombination and repair, all of which involve strand separation. Also able to catalyze the interconversion of other topol…	DNA gyrase subunit A (EC 5.6.2.2)	gyrA CA_C0007	5.6.2.2		K02469
DAMOA1_01640	162.965	High	1.07542	CDS			hypothetical protein							HEPN domain
DAMOA1_01641	153.799	High	1.01493	CDS			hypothetical protein	K07076		K07076; uncharacterized protein				Nucleotidyltransferase domain					K07076
DAMOA1_01642	111.264	Low	0.734244	CDS	gyrB	5.6.2.2	DNA gyrase subunit B	K02470	5.6.2.2	gyrB; DNA gyrase subunit B				A type II topoisomerase that negatively supercoils closed circular double-stranded (ds) DNA in an ATP-dependent manner to modulate DNA topology and maintain chromosomes in an underwound state. Negative supercoiling favors strand separation, and DNA replication, transcription, recombination and repair, all of which involve strand separation. Also able to catalyze the interconversion of other topol…	DNA gyrase subunit B (EC 5.6.2.2) [Cleaved into: Ssp GyrB intein]	gyrB sll2005	5.6.2.2		K02470
DAMOA1_01643	143.284	Low	0.945545	CDS	glmU_2		Bifunctional protein GlmU	K23144	2.7.7.23,2.7.7.24,2.7.7.83,2.3.1.157,2.3.1.276	K23144; UDP-N-acetylglucosamine diphosphorylase / glucose-1-phosphate thymidylyltransferase / UDP-N-acetylgalactosamine diphosphorylase / glucosamine-1-phosphate N-acetyltransferase / galactosamine-1-phosphate N-acetyltransferase	K04042	2.3.1.157,2.7.7.23	rffH1	PFAM transferase hexapeptide repeat containing protein	Bifunctional protein GlmU [Includes: UDP-N-acetylglucosamine pyrophosphorylase (EC 2.7.7.23) (N-acetylglucosamine-1-phosphate uridyltransferase); Glucosamine-1-phosphate N-acetyltransferase (EC 2.3.1.157)]	glmU MJ1101	2.7.7.23; 2.3.1.157		K23144
DAMOA1_01644	136.39	Low	0.90005	CDS	glmM	5.4.2.10	Phosphoglucosamine mutase				K03431	5.4.2.10	glmM	phosphoglucomutase phosphomannomutase alpha beta alpha domain I	Probable phosphoglucosamine mutase (EC 5.4.2.10)	glmM Mbur_2342	5.4.2.10		K03431
DAMOA1_01645	191.913	High	1.26645	CDS	glmS	2.6.1.16	Glutamine--fructose-6-phosphate aminotransferase [isomerizing]	K00820	2.6.1.16	glmS, GFPT; glutamine---fructose-6-phosphate transaminase (isomerizing)	K00820	2.6.1.16	glmS	Catalyzes the first step in hexosamine metabolism, converting fructose-6P into glucosamine-6P using glutamine as a nitrogen source	Glutamine--fructose-6-phosphate aminotransferase [isomerizing] (EC 2.6.1.16) (D-fructose-6-phosphate amidotransferase) (GFAT) (Glucosamine-6-phosphate synthase) (Hexosephosphate aminotransferase) (L-glutamine--D-fructose-6-phosphate amidotransferase)	glmS MA_3023	2.6.1.16		K00820
DAMOA1_01646	189.413	High	1.24995	CDS	glmU_3		Bifunctional protein GlmU				K00973	2.7.7.24	graD5	2-C-methyl-D-erythritol 4-phosphate cytidylyltransferase	Bifunctional protein GlmU [Includes: UDP-N-acetylglucosamine pyrophosphorylase (EC 2.7.7.23) (N-acetylglucosamine-1-phosphate uridyltransferase); Glucosamine-1-phosphate N-acetyltransferase (EC 2.3.1.157)]	MMP1076	2.7.7.23; 2.3.1.157
DAMOA1_01647	100.636	Low	0.664105	CDS			hypothetical protein
DAMOA1_01648	119.76	Low	0.790307	CDS			hypothetical protein							GDP dissociation inhibitor
DAMOA1_01649	95.5708	Low	0.630681	CDS	thrC_3	4.2.3.1	Threonine synthase	K01733	4.2.3.1	thrC; threonine synthase	K01733	4.2.3.1	thrC	Catalyzes the gamma-elimination of phosphate from L- phosphohomoserine and the beta-addition of water to produce L- threonine	Threonine synthase (TS) (EC 4.2.3.1)	thrC MA_1610	4.2.3.1		K01733
DAMOA1_01650	77.2304	Low	0.509651	CDS	idsA3_2	2.5.1.81	Geranylfarnesyl diphosphate synthase				K13787	2.5.1.1,2.5.1.10,2.5.1.29	idsA	Belongs to the FPP GGPP synthase family	Geranylgeranyl diphosphate synthase (EC 2.5.1.29)	MM_1767	2.5.1.29		K13787
DAMOA1_01651	64.2872	Low	0.424238	CDS			hypothetical protein
DAMOA1_01652	125.424	Low	0.827688	CDS	rnj_2	3.1.-.-	Ribonuclease J	K12574	3.1.-.-	rnj; ribonuclease J	K12574		rnj	An RNase that has 5'-3' exonuclease activity. May be involved in RNA degradation	Ribonuclease J (RNase J) (EC 3.1.-.-)	rnj MJ0861	3.1.-.-		K12574
DAMOA1_01653	113.526	Low	0.749167	CDS	fni	5.3.3.2	Isopentenyl-diphosphate delta-isomerase				K01823	5.3.3.2	fni	Involved in the biosynthesis of isoprenoids. Catalyzes the 1,3-allylic rearrangement of the homoallylic substrate isopentenyl (IPP) to its allylic isomer, dimethylallyl diphosphate (DMAPP)	Isopentenyl-diphosphate delta-isomerase (IPP isomerase) (EC 5.3.3.2) (Isopentenyl diphosphate:dimethylallyl diphosphate isomerase) (Isopentenyl pyrophosphate isomerase) (Type 2 isopentenyl diphosphate isomerase) (IDI-2)	fni MM_1764	5.3.3.2		K01823
DAMOA1_01654	91.6162	Low	0.604584	CDS		2.7.4.26	Isopentenyl phosphate kinase	K06981	2.7.4.26	ipk; isopentenyl phosphate kinase	K06981	2.7.4.26	argB1	Catalyzes the formation of isopentenyl diphosphate (IPP), the building block of all isoprenoids	Isopentenyl phosphate kinase (IPK) (EC 2.7.4.26)	MTH_47	2.7.4.26		K06981
DAMOA1_01655	69.6138	Low	0.459388	CDS	mvk	2.7.1.36	Mevalonate kinase	K00869	2.7.1.36	E2.7.1.36, MVK, mvaK1; mevalonate kinase	K00869	2.7.1.36	mvk	Catalyzes the phosphorylation of (R)-mevalonate (MVA) to (R)-mevalonate 5-phosphate (MVAP). Functions in the mevalonate (MVA) pathway leading to isopentenyl diphosphate (IPP), a key precursor for the biosynthesis of isoprenoid compounds such as archaeal membrane lipids	Mevalonate kinase (MK) (MVK) (EC 2.7.1.36)	mvk PYRAB05410 PAB0372	2.7.1.36		K00869
DAMOA1_01656	150.909	Low	0.995864	CDS			hypothetical protein	K06940		K06940; uncharacterized protein	K06940			Putative zinc- or iron-chelating domain					K06940
DAMOA1_01657	343.647	High	2.26776	CDS	sod1_1	1.15.1.1	Superoxide dismutase [Mn] 1	K04564	1.15.1.1	SOD2; superoxide dismutase, Fe-Mn family				Destroys radicals which are normally produced within the cells and which are toxic to biological systems	Superoxide dismutase [Mn] 2 (EC 1.15.1.1)	sod2 HVO_2913	1.15.1.1		K04564
DAMOA1_01658	278.973	High	1.84097	CDS	sod1_2	1.15.1.1	Superoxide dismutase [Mn] 1	K04564	1.15.1.1	SOD2; superoxide dismutase, Fe-Mn family				Destroys radicals which are normally produced within the cells and which are toxic to biological systems	Superoxide dismutase [Fe] (EC 1.15.1.1)	sodB sod	1.15.1.1		K04564
DAMOA1_01659	112.189	Low	0.740346	CDS	purP_2	6.3.4.23	5-formaminoimidazole-4-carboxamide-1-(beta)-D-ribofuranosyl 5'-monophosphate synthetase	K06863	6.3.4.23	purP; 5-formaminoimidazole-4-carboxamide-1-(beta)-D-ribofuranosyl 5'-monophosphate synthetase	K06863	6.3.4.23	purP	Protein of unknown function (DUF1246)	5-formaminoimidazole-4-carboxamide-1-(beta)-D-ribofuranosyl 5'-monophosphate synthetase (EC 6.3.4.23) (5-aminoimidazole-4-carboxamide-1-beta-D-ribofuranosyl 5'-monophosphate--formate ligase)	purP Msm_0506	6.3.4.23		K06863
DAMOA1_01660	105.907	Low	0.698888	CDS			hypothetical protein
DAMOA1_01661	92.2428	Low	0.608719	CDS		3.4.21.-	Membrane-bound protease PH1510	K07403		nfeD; membrane-bound serine protease (ClpP class)	K07403		nfeD	Clp protease	Membrane-bound protease PH1510 (EC 3.4.21.-) (NfeD homolog) (Stomatin operon partner protein) (STOPP)	PH1510	3.4.21.-		K07403
DAMOA1_01662	269.115	High	1.77592	CDS			Stomatin homolog PH1511							PFAM band 7 protein	Uncharacterized protein AF_1420	AF_1420
DAMOA1_01663	77.6534	Low	0.512442	CDS			hypothetical protein	K07462	3.1.-.-	recJ; single-stranded-DNA-specific exonuclease	K07463		recJ	PFAM phosphoesterase, RecJ domain protein	Single-stranded-DNA-specific exonuclease RecJ (EC 3.1.-.-)	recJ MJ0977	3.1.-.-		K07462
DAMOA1_01664	66.6784	Low	0.440017	CDS			hypothetical protein
DAMOA1_01665	71.6361	Low	0.472734	CDS	cheB_1	3.1.1.61	Protein-glutamate methylesterase/protein-glutamine glutaminase	K03412	3.1.1.61,3.5.1.44	cheB; two-component system, chemotaxis family, protein-glutamate methylesterase/glutaminase				catalyzes the demethylation of specific methylglutamate residues introduced into the chemoreceptors (methyl-accepting chemotaxis proteins) by CheR	Protein-glutamate methylesterase/protein-glutamine glutaminase 2 (EC 3.1.1.61) (EC 3.5.1.44)	cheB2 Adeh_0614	3.1.1.61; 3.5.1.44		K03412
DAMOA1_01666	108.843	Low	0.718266	CDS			hypothetical protein
DAMOA1_01667	64.2197	Low	0.423792	CDS	sasA_8	2.7.-.-	Adaptive-response sensory-kinase SasA							Histidine kinase-like ATPases
DAMOA1_01668	113.669	Low	0.750111	CDS			hypothetical protein				K07507			MgtC family					K07507
DAMOA1_01669	123.3	Low	0.813666	CDS			hypothetical protein							Serine dehydrogenase proteinase	Uncharacterized protein MJ0137	MJ0137
DAMOA1_01670	95.0502	Low	0.627245	CDS			hypothetical protein
DAMOA1_01671	365.117	High	2.40944	CDS			hypothetical protein
DAMOA1_01672	337.224	High	2.22537	CDS	fprA_2	1.-.-.-	Type A flavoprotein FprA							Flavodoxin
DAMOA1_01673	113.828	Low	0.751161	CDS			hypothetical protein							Phosphatidylethanolamine-binding protein	UPF0098 protein MTH_273	MTH_273
DAMOA1_01674	86.1012	Low	0.56819	CDS	korC	1.2.7.3	2-oxoglutarate synthase subunit KorC	K00177	1.2.7.3	korC, oorC; 2-oxoglutarate ferredoxin oxidoreductase subunit gamma				PFAM Pyruvate ketoisovalerate oxidoreductase	2-oxoglutarate synthase subunit KorC (EC 1.2.7.3) (2-ketoglutarate oxidoreductase gamma chain) (KOR) (2-oxoglutarate-ferredoxin oxidoreductase subunit gamma)	korC MJ0536	1.2.7.3		K00177
DAMOA1_01675	70.0879	Low	0.462517	CDS	korB	1.2.7.3	2-oxoglutarate synthase subunit KorB	K00175	1.2.7.3,1.2.7.11	korB, oorB, oforB; 2-oxoglutarate/2-oxoacid ferredoxin oxidoreductase subunit beta				ferredoxin oxidoreductase beta subunit	2-oxoglutarate synthase subunit KorB (EC 1.2.7.3) (2-ketoglutarate oxidoreductase beta chain) (KOR) (2-oxoglutarate-ferredoxin oxidoreductase subunit beta)	korB MJ0537	1.2.7.3		K00175
DAMOA1_01676	66.217	Low	0.436973	CDS	korA	1.2.7.3	2-oxoglutarate synthase subunit KorA	K00174	1.2.7.3,1.2.7.11	korA, oorA, oforA; 2-oxoglutarate/2-oxoacid ferredoxin oxidoreductase subunit alpha				oxidoreductase, alpha subunit	2-oxoglutarate synthase subunit KorA (EC 1.2.7.3) (2-ketoglutarate oxidoreductase alpha chain) (KOR) (2-oxoglutarate-ferredoxin oxidoreductase subunit alpha)	korA MJ0276	1.2.7.3		K00174
DAMOA1_01677	221.57	High	1.46216	CDS	napF_2		Ferredoxin-type protein NapF	K00176	1.2.7.3	korD, oorD; 2-oxoglutarate ferredoxin oxidoreductase subunit delta
DAMOA1_01678	192.526	High	1.2705	CDS			hypothetical protein
DAMOA1_01679	65.3798	Low	0.431448	CDS			hypothetical protein
DAMOA1_01680	31.7516	Low	0.209532	CDS			hypothetical protein
DAMOA1_01681	169.246	High	1.11687	CDS			hypothetical protein				K19088			negative regulation of transcription, DNA-templated					K19088
DAMOA1_01682	198.079	High	1.30715	CDS			hypothetical protein	K19075		cst2, cas7; CRISPR-associated protein Cst2	K19075			CRISPR-associated regulatory protein, DevR family					K19075
DAMOA1_01683	219.925	High	1.45131	CDS			hypothetical protein	K19116		cas5h; CRISPR-associated protein Cas5h				CRISPR-associated protein (Cas_Cas5)					K19116
DAMOA1_01684	127.137	Low	0.83899	CDS			hypothetical protein
DAMOA1_01685	148.762	Low	0.981696	CDS	cas3	3.1.-.-	CRISPR-associated nuclease/helicase Cas3	K07012	3.1.-.-,3.6.4.-	cas3; CRISPR-associated endonuclease/helicase Cas3	K07012,K07475		cas3	DEAD-like helicases superfamily	Putative CRISPR-associated nuclease/helicase Cas3 (EC 3.1.-.-) (EC 3.6.4.-)	cas3 MJ0376	3.1.-.-; 3.6.4.-		K07012
DAMOA1_01686	52.7911	Low	0.348373	CDS	pyrF	4.1.1.23	Orotidine 5'-phosphate decarboxylase	K01591	4.1.1.23	pyrF; orotidine-5'-phosphate decarboxylase	K01591	4.1.1.23	pyrF	Catalyzes the decarboxylation of orotidine 5'- monophosphate (OMP) to uridine 5'-monophosphate (UMP)	Orotidine 5'-phosphate decarboxylase (EC 4.1.1.23) (OMP decarboxylase) (OMPDCase) (OMPdecase)	pyrF MA_0969	4.1.1.23		K01591
DAMOA1_01687	52.5437	Low	0.346741	CDS			hypothetical protein
DAMOA1_01688	91.8407	Low	0.606066	CDS	dys_2	2.5.1.46	Probable deoxyhypusine synthase	K00809	2.5.1.46	DHPS, dys; deoxyhypusine synthase	K00809	2.5.1.46	dhs	Catalyzes the NAD-dependent oxidative cleavage of spermidine and the subsequent transfer of the butylamine moiety of spermidine to the epsilon-amino group of a specific lysine residue of the eIF-5A precursor protein to form the intermediate deoxyhypusine residue	Probable deoxyhypusine synthase 1 (DHS 1) (EC 2.5.1.46)	dys1 MA_0968	2.5.1.46		K00809
DAMOA1_01689	136.513	Low	0.900863	CDS	cfbE	6.4.1.9	Coenzyme F(430) synthetase	K21612	6.4.1.9	cfbE; coenzyme F430 synthetase	K21612	6.4.1.9	murD	PFAM Mur ligase, middle domain protein	Coenzyme F(430) synthetase (EC 6.4.1.9)	cfbE murD MA_3630	6.4.1.9		K21612
DAMOA1_01690	224.399	High	1.48083	CDS	cbiX	4.99.1.3	Sirohydrochlorin cobaltochelatase	K22011	4.99.1.3,4.99.1.11	cfbA; sirohydrochlorin cobalto/nickelchelatase	K22011	4.99.1.11,4.99.1.3	cbiX	Catalyzes the insertion of Co(2 ) into sirohydrochlorin as part of the anaerobic pathway to cobalamin biosynthesis. Involved in the biosynthesis of the unique nickel-containing tetrapyrrole coenzyme F430, the prosthetic group of methyl- coenzyme M reductase (MCR), which plays a key role in methanogenesis and anaerobic methane oxidation. Catalyzes the insertion of Ni(2 ) into sirohydrochlorin to y…	Sirohydrochlorin cobaltochelatase (EC 4.99.1.3) (CbiXS) (Sirohydrochlorin nickelchelatase) (EC 4.99.1.11)	cbiX cfbA	4.99.1.3; 4.99.1.11		K22011
DAMOA1_01691	272.434	High	1.79782	CDS	cheD	3.5.1.44	Chemoreceptor glutamine deamidase CheD	K03411	3.5.1.44	cheD; chemotaxis protein CheD				Probably deamidates glutamine residues to glutamate on methyl-accepting chemotaxis receptors (MCPs), playing an important role in chemotaxis	Probable chemoreceptor glutamine deamidase CheD (EC 3.5.1.44)	cheD TTE1414	3.5.1.44		K03411
DAMOA1_01692	148.243	Low	0.978268	CDS			hypothetical protein	K03410		cheC; chemotaxis protein CheC	K03410			CheC inhibitor of MCP methylation	CheY-P phosphatase CheC (EC 3.-.-.-)	cheC TM_0904	3.-.-.-		K03410
DAMOA1_01693	160.283	High	1.05772	CDS	cheR	2.1.1.80	Chemotaxis protein methyltransferase	K00575	2.1.1.80	cheR; chemotaxis protein methyltransferase CheR	K00575	2.1.1.80	cheR	PFAM MCP methyltransferase CheR-type	Chemotaxis protein methyltransferase (EC 2.1.1.80)	cheR TM_0464	2.1.1.80		K00575
DAMOA1_01694	186.308	High	1.22946	CDS	cheA	2.7.13.3	Chemotaxis protein CheA	K03407	2.7.13.3	cheA; two-component system, chemotaxis family, sensor kinase CheA	K03407	2.7.13.3	cheA	ATP-binding region, ATPase domain protein	Chemotaxis protein CheA (EC 2.7.13.3)	cheA TM_0702	2.7.13.3		K03407
DAMOA1_01695	146.534	Low	0.966995	CDS	cheB_2	3.1.1.61	Protein-glutamate methylesterase/protein-glutamine glutaminase	K03412	3.1.1.61,3.5.1.44	cheB; two-component system, chemotaxis family, protein-glutamate methylesterase/glutaminase	K03412,K03413	3.1.1.61,3.5.1.44	cheB	catalyzes the demethylation of specific methylglutamate residues introduced into the chemoreceptors (methyl-accepting chemotaxis proteins) by CheR	Protein-glutamate methylesterase/protein-glutamine glutaminase 2 (EC 3.1.1.61) (EC 3.5.1.44)	cheB2 MM_1326	3.1.1.61; 3.5.1.44		K03412
DAMOA1_01696	272.809	High	1.80029	CDS	cheY_2		Chemotaxis protein CheY				K03413		cheY	PFAM response regulator receiver	Chemotaxis protein CheY	cheY cheB BSU16330			K03413
DAMOA1_01697	110.253	Low	0.727573	CDS			hypothetical protein	K07333		flaJ; archaeal flagellar protein FlaJ	K07333		flaJ	type II secretion system protein	Flagella accessory protein J	flaJ MJ0901			K07333
DAMOA1_01698	76.4607	Low	0.504572	CDS			hypothetical protein	K07332		flaI; archaeal flagellar protein FlaI	K07332		flaI	PFAM type II secretion system protein E	Uncharacterized protein MJ0900	MJ0900			K07332
DAMOA1_01699	118.133	Low	0.779572	CDS	flaH		Putative flagella-related protein H	K07331		flaH; archaeal flagellar protein FlaH	K07331		flaH	KaiC	Putative flagella-related protein H	flaH MJ0899			K07331
DAMOA1_01700	99.5405	Low	0.656877	CDS			hypothetical protein	K07330		flaG; archaeal flagellar protein FlaG	K07330		flaG	Archaebacterial flagellin					K07330
DAMOA1_01701	105.133	Low	0.693784	CDS			hypothetical protein	K07329		flaF; archaeal flagellar protein FlaF									K07329
DAMOA1_01702	209.611	High	1.38324	CDS	flaB2		Flagellin B2	K07325		flaB; archaeal flagellin FlaB				Flagellin is the subunit protein which polymerizes to form the filaments of archaeal flagella	Flagellin B2	flaB2 MJ0892			K07325
DAMOA1_01703	178.026	High	1.17481	CDS	flaB1		Flagellin B1	K07325		flaB; archaeal flagellin FlaB	K07325		flaB3	Flagellin is the subunit protein which polymerizes to form the filaments of archaeal flagella	Probable flagellin PH0548	PH0548			K07325
DAMOA1_01704	237.109	High	1.5647	CDS	cheB_3	3.5.1.44	Protein-glutamate methylesterase/protein-glutamine glutaminase							PFAM response regulator receiver					K03411
DAMOA1_01705	277.554	High	1.8316	CDS			hypothetical protein
DAMOA1_01706	160.234	High	1.0574	CDS			hypothetical protein
DAMOA1_01707	120.228	Low	0.793394	CDS			hypothetical protein
DAMOA1_01708	181.212	High	1.19583	CDS			hypothetical protein
DAMOA1_01709	163.983	High	1.08214	CDS			hypothetical protein
DAMOA1_01710	81.2841	Low	0.536402	CDS			hypothetical protein	K07216		hr; hemerythrin									K07216
DAMOA1_01711	152.538	High	1.00661	CDS			hypothetical protein	K03408		cheW; purine-binding chemotaxis protein CheW				Two component signalling adaptor domain	Chemotaxis protein CheW	cheW EAE_15530			K03408
DAMOA1_01712	362.966	High	2.39525	CDS			hypothetical protein
DAMOA1_01713	226.565	High	1.49513	CDS			UPF0273 protein PH0284	K08482		kaiC; circadian clock protein KaiC				RecA-superfamily ATPases implicated in signal transduction	UPF0273 protein TM_0370	TM_0370			K08482
DAMOA1_01714	257.551	High	1.6996	CDS			hypothetical protein
DAMOA1_01715	175.785	High	1.16002	CDS			hypothetical protein
DAMOA1_01716	143.031	Low	0.943875	CDS			hypothetical protein
DAMOA1_01717	188.192	High	1.2419	CDS			hypothetical protein
DAMOA1_01718	178.496	High	1.17791	CDS	radB		DNA repair and recombination protein RadB	K04484		radB; DNA repair protein RadB	K04484,K04485		radB	Involved in DNA repair and in homologous recombination. May regulate the cleavage reactions of the branch-structured DNA. Has a very weak ATPase activity that is not stimulated by DNA. Binds DNA but does not promote DNA strands exchange	DNA repair and recombination protein RadB	radB Mbur_2123			K04484
DAMOA1_01719	147.208	Low	0.971441	CDS			hypothetical protein	K07321		cooC; CO dehydrogenase maturation factor	K07321			PFAM Cobyrinic acid a,c-diamide synthase	Uncharacterized ATP-binding protein MJ0823	MJ0823			K07321
DAMOA1_01720	105.079	Low	0.693427	CDS	cpdA_2	3.1.4.53	3',5'-cyclic adenosine monophosphate phosphodiesterase CpdA	K07096		K07096; uncharacterized protein	K07096			PFAM metallophosphoesterase	Uncharacterized protein MJ1162	MJ1162			K07096
DAMOA1_01721	171.467	High	1.13153	CDS			hypothetical protein
DAMOA1_01722	279.961	High	1.84749	CDS			hypothetical protein							Transmembrane exosortase (Exosortase_EpsH)
DAMOA1_01723	214.419	High	1.41497	CDS			hypothetical protein							PFAM O-methyltransferase family 2
DAMOA1_01724	140.802	Low	0.929165	CDS			hypothetical protein							SMART Peptidase A22, presenilin signal peptide
DAMOA1_01725	143.101	Low	0.944335	CDS			hypothetical protein							Domain of unknown function (DUF2088)	Lactate racemase (Lar) (EC 5.1.2.1)	larA Tthe_1662	5.1.2.1		K22373
DAMOA1_01726	196.18	High	1.29461	CDS			hypothetical protein
DAMOA1_01727	103.029	Low	0.679897	CDS			hypothetical protein							Uncharacterised ArCR, COG2043
DAMOA1_01728	81.3474	Low	0.53682	CDS		2.5.1.73	O-phospho-L-seryl-tRNA:Cys-tRNA synthase	K06868	2.5.1.73	sepcysS; Sep-tRNA:Cys-tRNA synthetase	K06868	2.5.1.73		Converts O-phospho-L-seryl-tRNA(Cys) (Sep-tRNA(Cys)) to L-cysteinyl-tRNA(Cys) (Cys-tRNA(Cys))	O-phospho-L-seryl-tRNA:Cys-tRNA synthase 2 (EC 2.5.1.73) (Sep-tRNA:Cys-tRNA synthase 2) (SepCysS 2)	AF_0181	2.5.1.73		K06868
DAMOA1_01729	111.877	Low	0.738286	CDS			hypothetical protein							4Fe-4S single cluster domain
DAMOA1_01730	91.5392	Low	0.604076	CDS	sudB	1.8.1.19	Sulfide dehydrogenase subunit beta				K00528,K02823	1.18.1.2,1.19.1.1		Sulfide dehydrogenase (Flavoprotein) subunit SudB	Sulfide dehydrogenase subunit beta (SuDH) (EC 1.8.1.19) (Ferredoxin:NADP oxidoreductase) (FNOR) (EC 1.18.1.2)	sudB PF1327	1.8.1.19; 1.18.1.2		K20203
DAMOA1_01731	55.3348	Low	0.36516	CDS	sudA	1.8.1.19	Sulfide dehydrogenase subunit alpha	K00266	1.4.1.13	gltD; glutamate synthase (NADPH) small chain	K00266,K20202	1.4.1.13,1.4.1.14,1.8.1.19	gltD	TIGRFAM glutamate synthase (NADPH), homotetrameric	Sulfide dehydrogenase subunit alpha (SuDH) (EC 1.8.1.19) (Ferredoxin:NADP oxidoreductase) (FNOR) (EC 1.18.1.2)	sudA PF1327	1.8.1.19; 1.18.1.2		K20202
DAMOA1_01732	64.5572	Low	0.426019	CDS			hypothetical protein							Methyltransferase domain
DAMOA1_01733	129.358	Low	0.853649	CDS			hypothetical protein
DAMOA1_01734	95.481	Low	0.630088	CDS			hypothetical protein
DAMOA1_01735	80.0405	Low	0.528195	CDS			hypothetical protein
DAMOA1_01736	53.3458	Low	0.352034	CDS			hypothetical protein							peptidase
DAMOA1_01737	14.8364	Low	0.0979068	CDS			hypothetical protein							peptidase activity	Beta-lactamase domain-containing protein 2	lact-2 ZK945.1
DAMOA1_01738	28.3536	Low	0.187108	CDS	bphD_1	3.7.1.8	2-hydroxy-6-oxo-6-phenylhexa-2,4-dienoate hydrolase							hydrolases or acyltransferases (alpha beta hydrolase superfamily)					K10222
DAMOA1_01739	181.438	High	1.19733	CDS			hypothetical protein
DAMOA1_01740	247.268	High	1.63174	CDS			hypothetical protein
DAMOA1_01741	111.929	Low	0.738632	CDS			hypothetical protein							COG1522 Transcriptional regulators	HTH-type transcriptional regulator Ptr1	ptr1 MJ0151			K03718
DAMOA1_01742	120.316	Low	0.793974	CDS			hypothetical protein							Uncharacterized protein conserved in archaea (DUF2099)	Uncharacterized protein MJ0054	MJ0054
DAMOA1_01743	158.529	High	1.04615	CDS			hypothetical protein
DAMOA1_01744	91.3464	Low	0.602804	CDS			hypothetical protein							Domain of unknown function (DUF362)
DAMOA1_01745	126.437	Low	0.834373	CDS			hypothetical protein	K09729		K09729; uncharacterized protein	K09729			Protein of unknown function DUF116	Uncharacterized protein MJ1141	MJ1141			K09729
DAMOA1_01746	145.414	Low	0.9596	CDS	ghrB	1.1.1.81	Glyoxylate/hydroxypyruvate reductase B	K16843	1.1.1.310	slcC; (S)-sulfolactate dehydrogenase	K00058	1.1.1.399,1.1.1.95	serA	D-isomer specific 2-hydroxyacid dehydrogenase catalytic	D-3-phosphoglycerate dehydrogenase (PGDH) (EC 1.1.1.95)	serA AF_0813	1.1.1.95		K00058
DAMOA1_01747	87.2907	Low	0.57604	CDS		2.7.2.4	Probable aspartokinase	K00928	2.7.2.4	lysC; aspartate kinase	K00928	2.7.2.4	lysC	Belongs to the aspartokinase family	Probable aspartokinase (EC 2.7.2.4) (Aspartate kinase)	MJ0571	2.7.2.4		K00928
DAMOA1_01748	89.8369	Low	0.592843	CDS			hypothetical protein
DAMOA1_01749	78.7705	Low	0.519814	CDS			hypothetical protein
DAMOA1_01750	81.8354	Low	0.54004	CDS			hypothetical protein
DAMOA1_01751	377.781	High	2.49302	CDS			hypothetical protein
DAMOA1_01752	188.798	High	1.2459	CDS	pan1		Proteasome-activating nucleotidase 1	K03420		psmR; proteasome regulatory subunit	K03420		pan-1	TIGRFAM 26S proteasome subunit P45 family	Proteasome-activating nucleotidase 1 (PAN 1) (Proteasomal ATPase 1) (Proteasome regulatory ATPase 1) (Proteasome regulatory particle 1)	pan1 panA HVO_0850			K03420
DAMOA1_01753	177.26	High	1.16975	CDS			Uncharacterized ABC transporter ATP-binding protein MJ0796	K02003		ABC.CD.A; putative ABC transport system ATP-binding protein				lipoprotein transporter activity	Uncharacterized ABC transporter ATP-binding protein MJ1508	MJ1508			K02003
DAMOA1_01754	171.133	High	1.12932	CDS			hypothetical protein	K02004		ABC.CD.P; putative ABC transport system permease protein	K09808			MacB-like periplasmic core domain
DAMOA1_01755	148.845	Low	0.982245	CDS			hypothetical protein							extracellular matrix structural constituent
DAMOA1_01756	234.575	High	1.54798	CDS			hypothetical protein
DAMOA1_01757	259.927	High	1.71528	CDS	arnC_4	2.4.2.53	Undecaprenyl-phosphate 4-deoxy-4-formamido-L-arabinose transferase							Glycosyl transferase, family 2					K10012
DAMOA1_01758	147.181	Low	0.97126	CDS	amzA	3.4.-.-	Archaemetzincin	K06974	3.4.-.-	amzA, AMZ2, AMZ1; archaemetzincin				metallopeptidase activity	Archaemetzincin (EC 3.4.-.-)	amzA PYRAB03760 PAB2097	3.4.-.-		K06974
DAMOA1_01759	150.247	Low	0.991493	CDS	argH_2	4.3.2.1	Argininosuccinate lyase	K01756	4.3.2.2	purB, ADSL; adenylosuccinate lyase	K01756	4.3.2.2	purB	Belongs to the lyase 1 family. Adenylosuccinate lyase subfamily	Adenylosuccinate lyase (ASL) (EC 4.3.2.2) (Adenylosuccinase) (ASase)	purB MJ0929	4.3.2.2		K01756
DAMOA1_01760	199.061	High	1.31362	CDS	argA	2.3.1.1	Amino-acid acetyltransferase	K00619	2.3.1.1	argA; amino-acid N-acetyltransferase				Acetyltransferase (GNAT) domain	Amino-acid acetyltransferase (EC 2.3.1.1) (N-acetylglutamate synthase) (AGS) (NAGS)	argA Rv2747	2.3.1.1		K00619
DAMOA1_01761	175.375	High	1.15732	CDS	mshA_10	2.4.1.250	D-inositol-3-phosphate glycosyltransferase							Glycosyl transferase 4-like domain					K15521
DAMOA1_01762	160.816	High	1.06124	CDS			hypothetical protein	K23684	2.4.1.-	aglJ; dolichol-phosphate hexosyltransferase				PFAM Glycosyl transferase family 2	Low-salt glycan biosynthesis hexosyltransferase Agl6 (EC 2.4.1.-) (Archaeal glycosylation protein 6)	agl6 HVO_2061 C498_05593	2.4.1.-	GT2;	K23684
DAMOA1_01763	141.886	Low	0.936319	CDS	fumC	4.2.1.2	Fumarate hydratase class II	K01744	4.3.1.1	aspA; aspartate ammonia-lyase				Fumarase C C-terminus	Aspartate ammonia-lyase (Aspartase) (EC 4.3.1.1)	aspA PA5429	4.3.1.1		K01744
DAMOA1_01764	199.33	High	1.3154	CDS			hypothetical protein
DAMOA1_01765	182.609	High	1.20506	CDS			hypothetical protein	K07171	3.1.-.-	mazF, ndoA, chpA; mRNA interferase MazF				Toxic component of a toxin-antitoxin (TA) module	Endoribonuclease EndoA (EC 3.1.27.-) (Toxin EndoA) (mRNA interferase EndoA) (mRNA interferase MazF-bs) (MazF-bs)	ndoA mazF ydcE BSU04660	3.1.27.-		K07171
DAMOA1_01766	194.92	High	1.28629	CDS			hypothetical protein
DAMOA1_01767	152.888	High	1.00892	CDS			hypothetical protein	K20074	3.1.3.16	prpC, phpP; PPM family protein phosphatase	K20074	3.1.3.16		Sigma factor PP2C-like phosphatases	Serine/threonine phosphatase stp (EC 3.1.3.16)	stp lwe1840	3.1.3.16		K20074
DAMOA1_01768	158.927	High	1.04877	CDS	rhaD_6	1.1.1.377	L-rhamnose 1-dehydrogenase (NADP(+))				K00059	1.1.1.100		KR domain	Uncharacterized oxidoreductase YoxD (EC 1.-.-.-)	yoxD BSU18500	1.-.-.-
DAMOA1_01769	103.958	Low	0.686028	CDS	tdh_2	1.1.1.103	L-threonine 3-dehydrogenase	K00060	1.1.1.103	tdh; threonine 3-dehydrogenase				Catalyzes the NAD( )-dependent oxidation of L-threonine to 2-amino-3-ketobutyrate	L-threonine 3-dehydrogenase (TDH) (EC 1.1.1.103)	tdh TON_0397	1.1.1.103		K00060
DAMOA1_01770	237.059	High	1.56438	CDS	kaiB_1		Circadian clock protein KaiB	K08481		kaiB; circadian clock protein KaiB				KaiB	KaiB-like protein 1	sll1596			K08481
DAMOA1_01771	159.195	High	1.05054	CDS			hypothetical protein	K09940		K09940; uncharacterized protein				Domain of unknown function (DUF4870)	UPF0132 membrane protein MJ1443	MJ1443			K09940
DAMOA1_01772	123.28	Low	0.813535	CDS			hypothetical protein
DAMOA1_01773	128.051	Low	0.845021	CDS	filR2_2		Probable methanogenesis regulatory protein FilR2							cheY-homologous receiver domain	Response regulator Rcp1	rcp1 slr0474			K11355
DAMOA1_01774	105.409	Low	0.695604	CDS	gpmI	5.4.2.12	2,3-bisphosphoglycerate-independent phosphoglycerate mutase	K15633	5.4.2.12	gpmI; 2,3-bisphosphoglycerate-independent phosphoglycerate mutase				Catalyzes the interconversion of 2-phosphoglycerate and 3-phosphoglycerate	2,3-bisphosphoglycerate-independent phosphoglycerate mutase (BPG-independent PGAM) (Phosphoglyceromutase) (iPGM) (EC 5.4.2.12)	gpmI Cthe_0140	5.4.2.12		K15633
DAMOA1_01775	122.17	Low	0.80621	CDS			hypothetical protein
DAMOA1_01776	224.966	High	1.48457	CDS		5.2.1.8	Putative FKBP-type peptidyl-prolyl cis-trans isomerase MJ0825				K01802,K03775	5.2.1.8	slyD	PFAM peptidylprolyl isomerase FKBP-type	Long-type peptidyl-prolyl cis-trans isomerase (Long-type PPIase) (EC 5.2.1.8) (FKBP-type peptidyl-prolyl cis-trans isomerase) (FKBP-type PPIase) (FKBP26) (Rotamase)	MJ0825	5.2.1.8		K03775
DAMOA1_01777	115.274	Low	0.760703	CDS	aspS	6.1.1.23	Aspartate--tRNA(Asp/Asn) ligase	K09759	6.1.1.23	aspC, aspS; nondiscriminating aspartyl-tRNA synthetase	K09759,K22503	6.1.1.12,6.1.1.23	aspS	Aspartyl-tRNA synthetase with relaxed tRNA specificity since it is able to aspartylate not only its cognate tRNA(Asp) but also tRNA(Asn). Reaction proceeds in two steps L-aspartate is first activated by ATP to form Asp-AMP and then transferred to the acceptor end of tRNA(Asp Asn)	Aspartate--tRNA(Asp/Asn) ligase (EC 6.1.1.23) (Aspartyl-tRNA synthetase) (AspRS) (Non-discriminating aspartyl-tRNA synthetase) (ND-AspRS)	aspS Mbur_0772	6.1.1.23		K09759
DAMOA1_01778	313.484	High	2.06871	CDS			hypothetical protein
DAMOA1_01779	150.198	Low	0.991168	CDS	smc_2		Chromosome partition protein Smc	K03529		smc; chromosome segregation protein	K03529		smc	Required for chromosome condensation and partitioning	Chromosome partition protein Smc	smc sll1120			K03529
DAMOA1_01780	75.3237	Low	0.497069	CDS	thiI	2.8.1.4	tRNA sulfurtransferase	K03151	2.8.1.4	thiI; tRNA uracil 4-sulfurtransferase	K03151	2.8.1.4	thiI	Catalyzes the ATP-dependent transfer of a sulfur to tRNA to produce 4-thiouridine in position 8 of tRNAs, which functions as a near-UV photosensor. Also catalyzes the transfer of sulfur to the sulfur carrier protein ThiS, forming ThiS-thiocarboxylate. This is a step in the synthesis of thiazole, in the thiamine biosynthesis pathway. The sulfur is donated as persulfide by IscS	Probable tRNA sulfurtransferase (EC 2.8.1.4) (Sulfur carrier protein ThiS sulfurtransferase) (Thiamine biosynthesis protein ThiI) (tRNA 4-thiouridine synthase)	thiI MA_1466	2.8.1.4		K03151
DAMOA1_01781	136.795	Low	0.902722	CDS			hypothetical protein	K03592		pmbA; PmbA protein	K03592			PFAM peptidase U62 modulator of DNA gyrase	Uncharacterized protein MJ0231	MJ0231			K03592
DAMOA1_01782	175.424	High	1.15764	CDS			hypothetical protein	K01858	5.5.1.4	INO1, ISYNA1; myo-inositol-1-phosphate synthase				Myo-inositol-1-phosphate synthase	Inositol-3-phosphate synthase (IPS) (EC 5.5.1.4) (Myo-inositol 1-phosphate synthase) (MI-1-P synthase) (MIP synthase)	ino1 MSMEG_6904 MSMEI_6720	5.5.1.4		K01858
DAMOA1_01783	213.311	High	1.40766	CDS		2.7.8.39	Archaetidylinositol phosphate synthase	K17884	2.7.8.39	E2.7.8.39; archaetidylinositol phosphate synthase	K00995,K07291,K17884	2.7.8.34,2.7.8.39,2.7.8.5	pgsA	Belongs to the CDP-alcohol phosphatidyltransferase class-I family	Archaetidylinositol phosphate synthase (AIP synthase) (EC 2.7.8.39)	PH0460	2.7.8.39		K17884
DAMOA1_01784	139.095	Low	0.917898	CDS			hypothetical protein							Domain of unknown function DUF302
DAMOA1_01785	137.025	Low	0.904239	CDS			hypothetical protein							peptidase
DAMOA1_01786	123.618	Low	0.815766	CDS	trx_1		Thioredoxin							TIGRFAM Glutaredoxin-like domain protein
DAMOA1_01787	296.422	High	1.95612	CDS			hypothetical protein
DAMOA1_01788	139.417	Low	0.920026	CDS	dsbD_4	1.8.1.8	Thiol:disulfide interchange protein DsbD
DAMOA1_01789	209.697	High	1.38381	CDS			hypothetical protein							C-terminal binding-module, SLH-like, of glucodextranase
DAMOA1_01790	61.2713	Low	0.404335	CDS			hypothetical protein	K00540	1.1.98.-	fqr; F420H(2)-dependent quinone reductase									K00540
DAMOA1_01791	810.44	High	5.34818	CDS			hypothetical protein							to GB L77117 SP Q58031 PID 1591324 percent identity	Uncharacterized protein MJ0614	MJ0614
DAMOA1_01792	649.854	High	4.28845	CDS			hypothetical protein
DAMOA1_01793	258.178	High	1.70374	CDS			hypothetical protein							PPIases accelerate the folding of proteins. It catalyzes the cis-trans isomerization of proline imidic peptide bonds in oligopeptides	Probable peptidyl-prolyl cis-trans isomerase sll0227 (PPIase sll0227) (EC 5.2.1.8) (Rotamase sll0227)	sll0227	5.2.1.8		K03768
DAMOA1_01794	58.2488	Low	0.38439	CDS			hypothetical protein	K07063		K07063; uncharacterized protein				PIN domain					K07063
DAMOA1_01795	154.589	High	1.02015	CDS			hypothetical protein
DAMOA1_01796	74.1844	Low	0.48955	CDS			hypothetical protein
DAMOA1_01797	59.4558	Low	0.392355	CDS	mbhJ	1.12.7.2	Probable membrane-bound hydrogenase subunit mbhJ							PFAM NADH ubiquinone oxidoreductase 20 kDa subunit	Formate hydrogenlyase subunit 7 (FHL subunit 7) (Hydrogenase-3 component G)	hycG hevG b2719 JW2689
DAMOA1_01798	119.638	Low	0.789505	CDS	ndhI_2	7.1.1.-	NAD(P)H-quinone oxidoreductase subunit I, chloroplastic				K12143			Formate hydrogenlyase subunit 6 NADH ubiquinone oxidoreductase 23 kD subunit (chain I)					K12143
DAMOA1_01799	108.449	Low	0.715667	CDS	nuoC	7.1.1.-	NADH-quinone oxidoreductase subunit C/D							Respiratory-chain NADH dehydrogenase, 30 Kd subunit	Formate hydrogenlyase subunit 5 (FHL subunit 5) (Hydrogenase-3 component E)	hycE hevE b2721 JW2691			K15830
DAMOA1_01800	92.4761	Low	0.610259	CDS	fpoM_2	1.12.98.3	F(420)H(2) dehydrogenase subunit M	K12141	1.-.-.-	hyfF; hydrogenase-4 component F	K12141			plastoquinone (Complex I)	Hydrogenase-4 component F (EC 1.-.-.-)	hyfF b2486 JW2471	1.-.-.-		K12141
DAMOA1_01801	104.78	Low	0.691456	CDS			hypothetical protein	K12140	1.-.-.-	hyfE; hydrogenase-4 component E	K12140			Hydrogenase 4 membrane					K12140
DAMOA1_01802	160.466	High	1.05893	CDS	ndhA	7.1.1.-	NAD(P)H-quinone oxidoreductase subunit 1, chloroplastic							Formate hydrogenlyase subunit 4	Formate hydrogenlyase subunit 4 (FHL subunit 4) (Hydrogenase 3 component D)	hycD hevD b2722 JW2692			K15829
DAMOA1_01803	71.5977	Low	0.47248	CDS	ndhB_1	7.1.1.-	NAD(P)H-quinone oxidoreductase subunit 2, chloroplastic	K12137	1.-.-.-	hyfB; hydrogenase-4 component B	K12137			plastoquinone (Complex I)	Hydrogenase-4 component B (EC 1.-.-.-)	hyfB yffF b2482 JW2467	1.-.-.-		K12137
DAMOA1_01804	85.9364	Low	0.567103	CDS			hypothetical protein							von Willebrand factor (vWF) type A domain
DAMOA1_01805	131.703	Low	0.86912	CDS			hypothetical protein							Aerotolerance regulator N-terminal
DAMOA1_01806	134.454	Low	0.887278	CDS			hypothetical protein	K18843		hicB; antitoxin HicB				PFAM Uncharacterised protein family UPF0150					K18843
DAMOA1_01807	217.023	High	1.43215	CDS			hypothetical protein
DAMOA1_01808	126.186	Low	0.832712	CDS			hypothetical protein							Protein of unknown function DUF58
DAMOA1_01809	128.983	Low	0.851169	CDS			hypothetical protein	K03924	3.6.3.-	moxR; MoxR-like ATPase	K03924		moxR4	PFAM ATPase associated with various cellular activities, AAA_3	Uncharacterized protein YeaC	yeaC BSU06330			K03924
DAMOA1_01810	138.243	Low	0.912278	CDS			hypothetical protein
DAMOA1_01811	323.938	High	2.1377	CDS			hypothetical protein
DAMOA1_01812	245	High	1.61678	CDS	rhaD_7	1.1.1.377	L-rhamnose 1-dehydrogenase (NADP(+))	K00059	1.1.1.100	fabG, OAR1; 3-oxoacyl-[acyl-carrier protein] reductase				KR domain	3-oxoacyl-[acyl-carrier-protein] reductase FabG (EC 1.1.1.100) (3-ketoacyl-acyl carrier protein reductase) (Beta-Ketoacyl-acyl carrier protein reductase) (Beta-ketoacyl-ACP reductase)	fabG TM_1724	1.1.1.100		K00059
DAMOA1_01813	91.3877	Low	0.603076	CDS			hypothetical protein
DAMOA1_01814	115.245	Low	0.760515	CDS			hypothetical protein	K09181		yfiQ; acetyltransferase				synthetase (ADP forming), alpha	Peptidyl-lysine N-acetyltransferase PatZ (EC 2.3.1.-) (Protein lysine acetyltransferase)	patZ pka yfiQ b2584 JW2568	2.3.1.-		K09181
DAMOA1_01815				tRNA			tRNA-Ser(cga)												tRNA-Ser(cga)
DAMOA1_01816	138.935	Low	0.916846	CDS			hypothetical protein	K06442	2.1.1.226,2.1.1.227	tlyA; 23S rRNA (cytidine1920-2'-O)/16S rRNA (cytidine1409-2'-O)-methyltransferase	K06442,K06963	2.1.1.226,2.1.1.227		S4 RNA-binding domain					K06442
DAMOA1_01817	132.573	Low	0.874863	CDS			hypothetical protein	K07090		K07090; uncharacterized protein	K07090			Sulfite exporter TauE/SafE					K07090
DAMOA1_01818	149.724	Low	0.988046	CDS			hypothetical protein
DAMOA1_01819	271.874	High	1.79412	CDS			hypothetical protein
DAMOA1_01820	204.737	High	1.35108	CDS			hypothetical protein
DAMOA1_01821	274.607	High	1.81216	CDS			hypothetical protein							Cleaves both 3' and 5' ssDNA extremities of branched DNA structures
DAMOA1_01822	152.006	High	1.0031	CDS			hypothetical protein							eRF1 domain 2
DAMOA1_01823	157.451	High	1.03903	CDS			Probable Brix domain-containing ribosomal biogenesis protein								Probable Brix domain-containing ribosomal biogenesis protein	AF_1106			K14561
DAMOA1_01824	205.158	High	1.35386	CDS	rpoP	2.7.7.6	DNA-directed RNA polymerase subunit P	K03059	2.7.7.6	rpoP; DNA-directed RNA polymerase subunit P	K03059	2.7.7.6	rpoP	DNA-dependent RNA polymerase catalyzes the transcription of DNA into RNA using the four ribonucleoside triphosphates as substrates	DNA-directed RNA polymerase subunit P (EC 2.7.7.6)	rpoP MA_4672	2.7.7.6		K03059
DAMOA1_01825	490.832	High	3.23905	CDS			50S ribosomal protein L37Ae	K02921		RP-L37Ae, RPL37A; large subunit ribosomal protein L37Ae	K02921		rpl37ae	binds to the 23S rRNA	50S ribosomal protein L37Ae (Ribosomal protein L43e)	rpl37ae TSIB_1345			K02921
DAMOA1_01826	276.844	High	1.82692	CDS			Exosome complex component Rrp42	K12589		RRP42, EXOSC7; exosome complex component RRP42	K12589		rrp42	Non-catalytic component of the exosome, which is a complex involved in RNA degradation. Contributes to the structuring of the Rrp41 active site	Exosome complex component Rrp42	rrp42 UNCMA_09920 RCIX2125			K12589
DAMOA1_01827	209.273	High	1.38101	CDS		3.1.13.-	Exosome complex component Rrp41	K11600		RRP41, EXOSC4, SKI6; exosome complex component RRP41	K11600		rrp41	Catalytic component of the exosome, which is a complex involved in RNA degradation. Has 3'- 5' exoribonuclease activity. Can also synthesize heteropolymeric RNA-tails					K11600
DAMOA1_01828	224.596	High	1.48213	CDS	rrp4		Exosome complex component Rrp4	K03679		RRP4, EXOSC2; exosome complex component RRP4	K03679		rrp4	Non-catalytic component of the exosome, which is a complex involved in RNA degradation. Increases the RNA binding and the efficiency of RNA degradation. Confers strong poly(A) specificity to the exosome	Exosome complex component Rrp4	rrp4 MM_2622			K03679
DAMOA1_01829	250.865	High	1.65548	CDS			Ribosome maturation protein SDO1 homolog	K14574		SDO1, SBDS; ribosome maturation protein SDO1	K14574			PFAM Shwachman-Bodian-Diamond syndrome	Ribosome maturation protein SDO1 homolog	MTH_685			K14574
DAMOA1_01830	262.382	High	1.73148	CDS	psmA	3.4.25.1	Proteasome subunit alpha	K03432	3.4.25.1	psmA, prcA; proteasome alpha subunit	K03432	3.4.25.1	psmA	Component of the proteasome core, a large protease complex with broad specificity involved in protein degradation	Proteasome subunit alpha (EC 3.4.25.1) (20S proteasome alpha subunit) (Proteasome core protein PsmA)	psmA Mbar_A2503	3.4.25.1		K03432
DAMOA1_01831	342.607	High	2.2609	CDS			hypothetical protein	K03537	3.1.26.5	POP5; ribonuclease P/MRP protein subunit POP5	K03537	3.1.26.5	rnp2	Part of ribonuclease P, a protein complex that generates mature tRNA molecules by cleaving their 5'-ends	Ribonuclease P protein component 2 (RNase P component 2) (EC 3.1.26.5) (Pop5)	rnp2 Mbar_A2502	3.1.26.5		K03537
DAMOA1_01832	106.827	Low	0.704959	CDS	rnp3	3.1.26.5	Ribonuclease P protein component 3	K03539	3.1.26.5	RPP1, RPP30; ribonuclease P/MRP protein subunit RPP1	K03539	3.1.26.5	rnp3	Part of ribonuclease P, a protein complex that generates mature tRNA molecules by cleaving their 5'-ends	Ribonuclease P protein component 3 (RNase P component 3) (EC 3.1.26.5) (Rpp30)	rnp3 MM_2618	3.1.26.5		K03539
DAMOA1_01833	280.008	High	1.8478	CDS	thsA_3		Thermosome subunit alpha	K22447		cct, ths; archaeal chaperonin	K22447			PFAM chaperonin Cpn60 TCP-1	Thermosome subunit beta (Chaperonin subunit beta) (Thermosome subunit 2)	thsB AF_1451			K22447
DAMOA1_01834	167.963	High	1.10841	CDS			hypothetical protein
DAMOA1_01835	79.8641	Low	0.527031	CDS			hypothetical protein							HicB_like antitoxin of bacterial toxin-antitoxin system
DAMOA1_01836	135.039	Low	0.891138	CDS			hypothetical protein	K07339	3.1.-.-	hicA; mRNA interferase HicA				periplasmic or secreted lipoprotein					K07339
DAMOA1_01837				misc_RNA			Intron_gpII												Intron_gpII
DAMOA1_01838	178.353	High	1.17697	CDS			hypothetical protein							HicA toxin of bacterial toxin-antitoxin,
DAMOA1_01839	33.3948	Low	0.220375	CDS			hypothetical protein	K18843		hicB; antitoxin HicB				HicB_like antitoxin of bacterial toxin-antitoxin system					K18843
DAMOA1_01840				misc_RNA			group-II-D1D4-7												group-II-D1D4-7
DAMOA1_01841	202.277	High	1.33485	CDS		6.2.1.13	Acetate--CoA ligase [ADP-forming] II							PFAM CoA-binding domain protein	Acetate--CoA ligase [ADP-forming] II (EC 6.2.1.13) (ADP-forming acetyl coenzyme A synthetase II) (ACS II)	AF_1938	6.2.1.13		K24012
DAMOA1_01842	324.78	High	2.14325	CDS			hypothetical protein							de-polymerase
DAMOA1_01843	138.149	Low	0.911659	CDS	copB	7.2.2.9	Copper-exporting P-type ATPase B	K17686	7.2.2.8	copA, ctpA, ATP7; P-type Cu+ transporter				E1-E2 ATPase	Copper-exporting P-type ATPase B (EC 7.2.2.9)	copB AF_0152	7.2.2.9		K01533
DAMOA1_01844	106.017	Low	0.69962	CDS			hypothetical protein
DAMOA1_01845	92.2774	Low	0.608948	CDS			hypothetical protein	K07114		yfbK; Ca-activated chloride channel homolog	K07114			Aerotolerance regulator N-terminal					K07114
DAMOA1_01846	174.341	High	1.1505	CDS	tam	2.1.1.144	Trans-aconitate 2-methyltransferase							Nodulation protein S (NodS)	Nodulation protein S (EC 2.1.1.-)	nodS blr2028	2.1.1.-		K00598
DAMOA1_01847	152.09	High	1.00365	CDS		1.8.99.-	Dissimilatory sulfite reductase
DAMOA1_01848	271.691	High	1.79292	CDS		3.2.2.-	ADP-ribose glycohydrolase AF_1521	K23518	3.1.1.106	MACROD, ymdB; O-acetyl-ADP-ribose deacetylase				PFAM Appr-1-p processing	Macro domain-containing protein TTE0995	TTE0995			K23518
DAMOA1_01849	75.1084	Low	0.495647	CDS			hypothetical protein
DAMOA1_01850	268.853	High	1.77418	CDS			hypothetical protein
DAMOA1_01851	159.605	High	1.05325	CDS			hypothetical protein	K09706		K09706; uncharacterized protein	K09706			Protein of unknown function (DUF1284)					K09706
DAMOA1_01852	115.161	Low	0.759958	CDS			hypothetical protein	K03605	3.4.23.-	hyaD, hybD; hydrogenase maturation protease	K03605		vhtD	Hydrogenase maturation protease	Hydrogenase expression/formation protein HoxM	hoxM			K03605
DAMOA1_01853	140.264	Low	0.925617	CDS	hydA_2	1.12.1.3	Sulfhydrogenase 1 subunit alpha							Nickel-dependent hydrogenase	Sulfhydrogenase 1 subunit alpha (EC 1.12.1.3) (Hydrogenase I large subunit) (NADP-reducing hydrogenase subunit HydA) (Sulfhydrogenase I subunit alpha)	hydA PF0894	1.12.1.3		K17993
DAMOA1_01854	190.144	High	1.25478	CDS	shyD	1.12.1.5	Sulfhydrogenase 2 subunit delta							coenzyme F420 hydrogenase activity	Sulfhydrogenase 1 subunit delta (EC 1.12.1.3) (Hydrogenase I small subunit) (NADP-reducing hydrogenase subunit HydD) (Sulfhydrogenase I subunit delta)	hydD PF0893	1.12.1.3		K17994
DAMOA1_01855	178.875	High	1.18041	CDS	hydG	1.12.98.4	Sulfhydrogenase 1 subunit gamma							Oxidoreductase FAD-binding domain	Sulfhydrogenase 1 subunit gamma (EC 1.12.98.4) (Sulfhydrogenase I subunit gamma) (Sulfur reductase subunit HydG)	hydG PF0892	1.12.98.4		K17995
DAMOA1_01856	165.834	High	1.09435	CDS	hydB	1.12.98.4	Sulfhydrogenase 1 subunit beta	K17996	1.12.98.4	hydB; sulfhydrogenase subunit beta (sulfur reductase)				NDH-1 shuttles electrons from NADH, via FMN and iron- sulfur (Fe-S) centers, to quinones in the respiratory chain. The immediate electron acceptor for the enzyme in this species is believed to be ubiquinone. Couples the redox reaction to proton translocation (for every two electrons transferred, four hydrogen ions are translocated across the cytoplasmic membrane), and thus conserves the redox ene…	Sulfhydrogenase 1 subunit beta (EC 1.12.98.4) (Sulfhydrogenase I subunit beta) (Sulfur reductase subunit HydB)	hydB PF0891	1.12.98.4		K17996
DAMOA1_01857	231.994	High	1.53095	CDS			hypothetical protein							Helix-turn-helix	Uncharacterized HTH-type transcriptional regulator MJ0621	MJ0621
DAMOA1_01858	167.182	High	1.10325	CDS			hypothetical protein	K06940		K06940; uncharacterized protein	K06940			Putative zinc- or iron-chelating domain					K06940
DAMOA1_01859	86.5405	Low	0.57109	CDS			hypothetical protein							SMART Elongator protein 3 MiaB NifB	Uncharacterized protein MJ0274	MJ0274
DAMOA1_01860	148.062	Low	0.977073	CDS			hypothetical protein
DAMOA1_01861	153.916	High	1.01571	CDS			hypothetical protein
DAMOA1_01862	109.947	Low	0.725548	CDS			hypothetical protein
DAMOA1_01863	85.2811	Low	0.562779	CDS	cca	2.7.7.72	CCA-adding enzyme	K07558	2.7.7.72	K07558, cca; tRNA nucleotidyltransferase (CCA-adding enzyme)	K07558	2.7.7.72	cca	Catalyzes the addition and repair of the essential 3'- terminal CCA sequence in tRNAs without using a nucleic acid template. Adds these three nucleotides in the order of C, C, and A to the tRNA nucleotide-73, using CTP and ATP as substrates and producing inorganic pyrophosphate	CCA-adding enzyme (EC 2.7.7.72) (CCA tRNA nucleotidyltransferase) (tRNA CCA-pyrophosphorylase) (tRNA adenylyl-/cytidylyl- transferase) (tRNA nucleotidyltransferase) (tRNA-NT)	cca MM_0469	2.7.7.72		K07558
DAMOA1_01864	272.893	High	1.80085	CDS			hypothetical protein
DAMOA1_01865	110.596	Low	0.729837	CDS			hypothetical protein							Cytochrome C biogenesis protein transmembrane region
DAMOA1_01866	92.2448	Low	0.608732	CDS			hypothetical protein	K03673	1.8.4.15	dsbA; protein dithiol oxidoreductase (disulfide-forming)				Thiol disulfide interchange protein					K03673
DAMOA1_01867	105.432	Low	0.695754	CDS			hypothetical protein
DAMOA1_01868	355.198	High	2.34399	CDS	slmA		Nucleoid occlusion factor SlmA	K13770		ysiA, fadR; TetR/AcrR family transcriptional regulator, fatty acid metabolism regulator protein				Bacterial regulatory proteins, tetR family					K13770
DAMOA1_01869	197.467	High	1.3031	CDS			hypothetical protein							MMPL family	Putative membrane protein MJ1562	MJ1562			K07003
DAMOA1_01870	109.608	Low	0.723314	CDS			hypothetical protein				K07003			MMPL family					K07003
DAMOA1_01871	195.639	High	1.29104	CDS			hypothetical protein
DAMOA1_01872	309.876	High	2.0449	CDS			hypothetical protein
DAMOA1_01873	184.865	High	1.21994	CDS			hypothetical protein
DAMOA1_01874	195.721	High	1.29159	CDS			hypothetical protein
DAMOA1_01875	179.025	High	1.1814	CDS	vapC3	3.1.-.-	Ribonuclease VapC3							Toxic component of a toxin-antitoxin (TA) module. An RNase
DAMOA1_01876	491.444	High	3.24309	CDS			hypothetical protein
DAMOA1_01877	149.697	Low	0.987864	CDS			hypothetical protein
DAMOA1_01878	245.998	High	1.62336	CDS	purM	6.3.3.1	Phosphoribosylformylglycinamidine cyclo-ligase	K01933	6.3.3.1	purM; phosphoribosylformylglycinamidine cyclo-ligase	K01933	6.3.3.1	purM	PFAM AIR synthase related protein	Phosphoribosylformylglycinamidine cyclo-ligase (EC 6.3.3.1) (AIR synthase) (AIRS) (Phosphoribosyl-aminoimidazole synthetase)	purM Mbur_1979	6.3.3.1		K01933
DAMOA1_01879	463.298	High	3.05735	CDS			hypothetical protein
DAMOA1_01880	194.827	High	1.28568	CDS			hypothetical protein
DAMOA1_01881	128.451	Low	0.847662	CDS			hypothetical protein
DAMOA1_01882	167.171	High	1.10318	CDS			hypothetical protein	K02019		modE; molybdate transport system regulatory protein	K02019,K03574	3.6.1.55	modA	Bacterial regulatory helix-turn-helix protein, lysR family					K02019
DAMOA1_01883	85.1837	Low	0.562136	CDS			hypothetical protein	K05772		tupA, vupA; tungstate transport system substrate-binding protein				extracellular solute-binding protein, family 1	Putative ABC transporter anion-binding protein HVO_1888	HVO_1888			K05772
DAMOA1_01884	128.115	Low	0.845445	CDS			hypothetical protein	K05773		tupB, vupB; tungstate transport system permease protein	K05773		modB	Binding-protein-dependent transport system inner membrane component	Probable anion ABC transporter permease protein HVO_1887	HVO_1887			K05773
DAMOA1_01885	104.473	Low	0.689425	CDS	glcV	7.5.2.-	Glucose import ATP-binding protein GlcV	K06857	7.3.2.6	tupC, vupC; tungstate transport system ATP-binding protein	K02068,K06857	3.6.3.55	pstB	Part of the ABC transporter complex PstSACB involved in phosphate import. Responsible for energy coupling to the transport system	Phosphate import ATP-binding protein PstB 2 (EC 7.3.2.1) (ABC phosphate transporter 2) (Phosphate-transporting ATPase 2)	pstB2 abc22a NP_3044A	7.3.2.1		K06857
DAMOA1_01886	176.946	High	1.16768	CDS			hypothetical protein							PFAM Major Facilitator Superfamily
DAMOA1_01887	129.751	Low	0.856239	CDS	yccX_2	3.6.1.7	Acylphosphatase	K04656		hypF; hydrogenase maturation protein HypF	K01512,K04656	3.6.1.7	hypF	Belongs to the carbamoyltransferase HypF family	Probable carbamoyltransferase HypF (EC 6.2.-.-) (Carbamoyl phosphate-converting enzyme HypF) ([NiFe]-hydrogenase maturation factor HypF) (Hydrogenase maturation protein HypF)	hypF MJ0713	6.2.-.-		K04656
DAMOA1_01888	63.292	Low	0.41767	CDS	thiL_3	2.7.4.16	Thiamine-monophosphate kinase	K04655		hypE; hydrogenase expression/formation protein HypE	K04655		hypE	TIGRFAM hydrogenase expression formation protein HypE	Putative hydrogenase expression/formation protein MJ0676	MJ0676			K04655
DAMOA1_01889	89.3008	Low	0.589305	CDS			hypothetical protein	K04654		hypD; hydrogenase expression/formation protein HypD	K04654		hypD	hydrogenase expression formation protein	Putative hydrogenase expression/formation protein MJ0993	MJ0993			K04654
DAMOA1_01890	406.548	High	2.68285	CDS			hypothetical protein	K04653		hypC; hydrogenase expression/formation protein HypC	K04653		hypC	HupF/HypC family	Hydrogenase maturation factor HypC	hypC PHG015			K04653
DAMOA1_01891	169.971	High	1.12165	CDS			hypothetical protein							PFAM phosphatidate cytidylyltransferase
DAMOA1_01892	205.785	High	1.358	CDS			hypothetical protein
DAMOA1_01893	227.553	High	1.50165	CDS			hypothetical protein
DAMOA1_01894	285.79	High	1.88596	CDS			hypothetical protein							Protein of unknown function DUF86
DAMOA1_01895	321.123	High	2.11912	CDS			hypothetical protein				K07076			PFAM DNA polymerase beta domain protein region					K07076
DAMOA1_01896	93.1885	Low	0.61496	CDS			hypothetical protein
DAMOA1_01897	48.4373	Low	0.319642	CDS			hypothetical protein							Protein of unknown function (DUF1579)
DAMOA1_01898	65.2019	Low	0.430274	CDS			hypothetical protein							Activator of Hsp90 ATPase homolog 1-like protein
DAMOA1_01899	83.8679	Low	0.553452	CDS	menH_1	4.2.99.20	2-succinyl-6-hydroxy-2,4-cyclohexadiene-1-carboxylate synthase							PFAM alpha beta hydrolase fold					K08680
DAMOA1_01900	38.8296	Low	0.25624	CDS			hypothetical protein
DAMOA1_01901	10.8836	Low	0.0718222	CDS			hypothetical protein
DAMOA1_01902	81.9397	Low	0.540728	CDS			hypothetical protein
DAMOA1_01903	137.136	Low	0.904975	CDS	COQ3_3	2.1.1.222	Ubiquinone biosynthesis O-methyltransferase, mitochondrial							Methyltransferase type 11	Uncharacterized protein MT0586	MT0586			K00568
DAMOA1_01904	51.3444	Low	0.338827	CDS			hypothetical protein
DAMOA1_01905	44.2759	Low	0.292181	CDS			hypothetical protein
DAMOA1_01906	128.67	Low	0.849107	CDS			hypothetical protein	K07053	3.1.3.97	E3.1.3.97; 3',5'-nucleoside bisphosphate phosphatase				SMART phosphoesterase PHP domain protein					K07053
DAMOA1_01907	105.396	Low	0.695519	CDS			hypothetical protein							Glycosyltransferase 28 domain
DAMOA1_01908	67.7634	Low	0.447177	CDS			hypothetical protein
DAMOA1_01909	142.675	Low	0.941525	CDS			hypothetical protein							Phosphate-starvation-inducible E
DAMOA1_01910	151.536	Low	1	CDS	nfo	3.1.21.2	endonuclease 4							Xylose isomerase-like TIM barrel					K01151
DAMOA1_01911	118.888	Low	0.784556	CDS			hypothetical protein
DAMOA1_01912	189.536	High	1.25077	CDS			hypothetical protein	K02040		pstS; phosphate transport system substrate-binding protein				PFAM extracellular solute-binding protein family 1	Protein SphX	sphX sll0679			K02040
DAMOA1_01913	53.206	Low	0.351112	CDS			hypothetical protein	K02037		pstC; phosphate transport system permease protein				probably responsible for the translocation of the substrate across the membrane	Probable ABC transporter permease protein YqgH	yqgH yzmC BSU24980			K02037
DAMOA1_01914	94.2128	Low	0.621719	CDS			hypothetical protein	K02038		pstA; phosphate transport system permease protein				phosphate transport system permease	Probable ABC transporter permease protein YqgI	yqgI yzmD BSU24970			K02038
DAMOA1_01915	162.201	High	1.07038	CDS			Uncharacterized ABC transporter ATP-binding protein MJ0796	K02036	7.3.2.1	pstB; phosphate transport system ATP-binding protein	K02036	3.6.3.27	pstB	Part of the ABC transporter complex PstSACB involved in phosphate import. Responsible for energy coupling to the transport system	Phosphate import ATP-binding protein PstB (EC 7.3.2.1) (ABC phosphate transporter) (Phosphate-transporting ATPase)	pstB MA_0890	7.3.2.1		K02036
DAMOA1_01916	257.169	High	1.69708	CDS			hypothetical protein	K02039		phoU; phosphate transport system protein				Plays a role in the regulation of phosphate uptake	Phosphate-specific transport system accessory protein PhoU homolog (Pst system accessory protein PhoU homolog) (PhoU-like phosphate uptake regulator)	phoU aq_906			K02039
DAMOA1_01917	130.652	Low	0.862185	CDS			hypothetical protein	K07220		K07220; uncharacterized protein	K07220			Phosphate transport regulator	UPF0111 protein YkaA	ykaA BSU12850			K07220
DAMOA1_01918	142.982	Low	0.94355	CDS			hypothetical protein							Phosphate transporter family	Probable low-affinity inorganic phosphate transporter	pit R00186 SMc02861			K03306
DAMOA1_01919	210.28	High	1.38766	CDS			Signal recognition particle 19 kDa protein	K03105		SRP19; signal recognition particle subunit SRP19	K03105		srp19	Involved in targeting and insertion of nascent membrane proteins into the cytoplasmic membrane. Binds directly to 7S RNA and mediates binding of the 54 kDa subunit of the SRP	Signal recognition particle 19 kDa protein (SRP19)	srp19 MM_1557			K03105
DAMOA1_01920	134.834	Low	0.88978	CDS			hypothetical protein				K04477			SMART phosphoesterase PHP domain protein	Uncharacterized protein MJ1295	MJ1295			K04477
DAMOA1_01921	339.372	High	2.23955	CDS			hypothetical protein	K07569		gar1; RNA-binding protein									K07569
DAMOA1_01922	190.583	High	1.25767	CDS			hypothetical protein	K03124		TFIIB, GTF2B, SUA7, tfb; transcription initiation factor TFIIB	K03124		tfb	Stabilizes TBP binding to an archaeal box-A promoter. Also responsible for recruiting RNA polymerase II to the pre- initiation complex (DNA-TBP-TFIIB)	Transcription initiation factor IIB (TFIIB)	tfb Mthe_0265			K03124
DAMOA1_01923	122.192	Low	0.80636	CDS			hypothetical protein							extracellular matrix structural constituent
DAMOA1_01924	142.703	Low	0.94171	CDS			hypothetical protein	K02004		ABC.CD.P; putative ABC transport system permease protein	K02004			ABC-type transport system involved in lipoprotein release permease component					K02004
DAMOA1_01925	139.014	Low	0.917366	CDS			Uncharacterized ABC transporter ATP-binding protein MJ0796	K02003		ABC.CD.A; putative ABC transport system ATP-binding protein	K02003			ABC-type antimicrobial peptide transport system, ATPase component					K02003
DAMOA1_01926	155.249	High	1.02451	CDS	trmY_2	2.1.1.257	tRNA (pseudouridine(54)-N(1))-methyltransferase	K16317	2.1.1.257	trmY; tRNA (pseudouridine54-N1)-methyltransferase	K16317	2.1.1.257	trmY	Specifically catalyzes the N1-methylation of pseudouridine at position 54 (Psi54) in tRNAs	tRNA (pseudouridine(54)-N(1))-methyltransferase (EC 2.1.1.257)	trmY UNCMA_08190 RCIX2338	2.1.1.257		K16317
DAMOA1_01927	203.237	High	1.34118	CDS	pyrE_1	2.4.2.10	Orotate phosphoribosyltransferase	K00762	2.4.2.10	pyrE; orotate phosphoribosyltransferase	K00762	2.4.2.10	pyrE1	Belongs to the purine pyrimidine phosphoribosyltransferase family	PyrE-like protein	MM_2035			K00762
DAMOA1_01928	257.147	High	1.69694	CDS			hypothetical protein	K07038		K07038; inner membrane protein									K07038
DAMOA1_01929	113.793	Low	0.750932	CDS	cobQ		Cobyric acid synthase	K02232	6.3.5.10	cobQ, cbiP; adenosylcobyric acid synthase	K02232	6.3.5.10	cobQ	Catalyzes amidations at positions B, D, E, and G on adenosylcobyrinic A,C-diamide. NH(2) groups are provided by glutamine, and one molecule of ATP is hydrogenolyzed for each amidation	Probable cobyric acid synthase	cobQ MM_0093			K02232
DAMOA1_01930	90.4798	Low	0.597085	CDS		5.3.1.29	Ribose 1,5-bisphosphate isomerase	K18237	5.3.1.29	K18237; ribose 1,5-bisphosphate isomerase	K18237	5.3.1.29		Belongs to the eIF-2B alpha beta delta subunits family	Ribose 1,5-bisphosphate isomerase (R15P isomerase) (R15Pi) (EC 5.3.1.29) (Ribulose 1,5-bisphosphate synthase) (RuBP synthase)	AF_2037	5.3.1.29		K18237
DAMOA1_01931	245.274	High	1.61859	CDS			hypothetical protein	K02107		ATPVG, ahaH, atpH; V/A-type H+/Na+-transporting ATPase subunit G/H									K02107
DAMOA1_01932	130.099	Low	0.858539	CDS			hypothetical protein	K02123		ATPVI, ntpI, atpI; V/A-type H+/Na+-transporting ATPase subunit I	K02123		atpI	Belongs to the V-ATPase 116 kDa subunit family	V-type ATP synthase subunit I (V-ATPase subunit I)	atpI ahaI MM_0785			K02123
DAMOA1_01933	357.113	High	2.35662	CDS			hypothetical protein	K02124		ATPVK, ntpK, atpK; V/A-type H+/Na+-transporting ATPase subunit K	K02124		atpK	ATP synthase subunit C					K02124
DAMOA1_01934	232.538	High	1.53454	CDS	atpE		V-type ATP synthase subunit E	K02121		ATPVE, ntpE, atpE; V/A-type H+/Na+-transporting ATPase subunit E	K02121		atpE	Produces ATP from ADP in the presence of a proton gradient across the membrane	V-type ATP synthase subunit E (V-ATPase subunit E)	atpE Mbur_1240			K02121
DAMOA1_01935	191.776	High	1.26555	CDS	atpC		V-type ATP synthase subunit C	K02119		ATPVC, ntpC, atpC; V/A-type H+/Na+-transporting ATPase subunit C	K02119		atpC	Produces ATP from ADP in the presence of a proton gradient across the membrane	V-type ATP synthase subunit C (V-ATPase subunit C)	atpC Mbur_1241			K02119
DAMOA1_01936	389.31	High	2.5691	CDS	atpF		V-type ATP synthase subunit F	K02122		ATPVF, ntpF, atpF; V/A-type H+/Na+-transporting ATPase subunit F	K02122		atpF	Produces ATP from ADP in the presence of a proton gradient across the membrane	V-type ATP synthase subunit F (V-ATPase subunit F)	atpF Mbur_1242			K02122
DAMOA1_01937	146.182	Low	0.964668	CDS	atpA	7.1.2.2	V-type ATP synthase alpha chain	K02117	7.1.2.2,7.2.2.1	ATPVA, ntpA, atpA; V/A-type H+/Na+-transporting ATPase subunit A	K02117	3.6.3.14,3.6.3.15	atpA	Produces ATP from ADP in the presence of a proton gradient across the membrane. The archaeal alpha chain is a catalytic subunit	V-type ATP synthase alpha chain (EC 7.1.2.2) (V-ATPase subunit A)	atpA Mbur_1243	7.1.2.2		K02117
DAMOA1_01938	120.18	Low	0.793077	CDS	atpB		V-type ATP synthase beta chain	K02118		ATPVB, ntpB, atpB; V/A-type H+/Na+-transporting ATPase subunit B	K02118		atpB	Produces ATP from ADP in the presence of a proton gradient across the membrane. The archaeal beta chain is a regulatory subunit	V-type ATP synthase beta chain (V-ATPase subunit B)	atpB Mbur_1244			K02118
DAMOA1_01939	147.578	Low	0.97388	CDS	atpD		V-type ATP synthase subunit D	K02120		ATPVD, ntpD, atpD; V/A-type H+/Na+-transporting ATPase subunit D	K02120		atpD	Produces ATP from ADP in the presence of a proton gradient across the membrane	V-type ATP synthase subunit D (V-ATPase subunit D)	atpD Mbur_1245			K02120
DAMOA1_01940	112.495	Low	0.742363	CDS			hypothetical protein							Protein of unknown function (DUF3696)
DAMOA1_01941	145.435	Low	0.959742	CDS			hypothetical protein
DAMOA1_01942	78.9148	Low	0.520767	CDS			hypothetical protein
DAMOA1_01943	352.928	High	2.32901	CDS			hypothetical protein
DAMOA1_01944	303.623	High	2.00363	CDS			hypothetical protein							Transcriptional regulator, AbrB family
DAMOA1_01945	154.206	High	1.01762	CDS			hypothetical protein
DAMOA1_01946	271.142	High	1.78929	CDS			hypothetical protein
DAMOA1_01947	237.317	High	1.56608	CDS			hypothetical protein
DAMOA1_01948	220.414	High	1.45453	CDS			hypothetical protein
DAMOA1_01949	191.502	High	1.26374	CDS			hypothetical protein
DAMOA1_01950	99.0116	Low	0.653387	CDS			hypothetical protein
DAMOA1_01951	33.3094	Low	0.219812	CDS			hypothetical protein							HicA toxin of bacterial toxin-antitoxin,
DAMOA1_01952	115.278	Low	0.760733	CDS			hypothetical protein							PFAM Uncharacterised protein family UPF0150
DAMOA1_01953	205.893	High	1.35871	CDS			hypothetical protein	K07448		mrr; restriction system protein				restriction endonuclease					K07448
DAMOA1_01954	166.102	High	1.09612	CDS	vapC_4	3.1.-.-	tRNA(fMet)-specific endonuclease VapC	K07064		K07064; uncharacterized protein				Toxic component of a toxin-antitoxin (TA) module. An RNase
DAMOA1_01955	243.014	High	1.60367	CDS			hypothetical protein
DAMOA1_01956	113.232	Low	0.74723	CDS			hypothetical protein
DAMOA1_01957	82.9326	Low	0.54728	CDS			hypothetical protein	K18843		hicB; antitoxin HicB				PFAM Uncharacterised protein family UPF0150					K18843
DAMOA1_01958	71.9053	Low	0.47451	CDS			hypothetical protein							HicA toxin of bacterial toxin-antitoxin,
DAMOA1_01959	136.488	Low	0.900697	CDS			hypothetical protein
DAMOA1_01960	127.315	Low	0.840167	CDS			hypothetical protein							PIN domain
DAMOA1_01961	130.922	Low	0.863969	CDS			hypothetical protein
DAMOA1_01962	231.485	High	1.52759	CDS			hypothetical protein
DAMOA1_01963	76.4725	Low	0.504649	CDS			hypothetical protein							Domain of unknown function (DUF4382)
DAMOA1_01964	327.309	High	2.15994	CDS			hypothetical protein							helix_turn_helix, Arsenical Resistance Operon Repressor
DAMOA1_01965	105.191	Low	0.694166	CDS			hypothetical protein							Isoprenylcysteine carboxyl methyltransferase (ICMT) family
DAMOA1_01966	87.7579	Low	0.579123	CDS			hypothetical protein	K08982		K08982; putative membrane protein									K08982
DAMOA1_01967				tRNA			tRNA-Met(cat)												tRNA-Met(cat)
DAMOA1_01968	192.343	High	1.26929	CDS	btuD_10	7.6.2.8	Vitamin B12 import ATP-binding protein BtuD	K01990		ABC-2.A; ABC-2 type transport system ATP-binding protein	K01990			AAA domain, putative AbiEii toxin, Type IV TA system	Daunorubicin/doxorubicin resistance ATP-binding protein DrrA (EC 7.6.2.-)	drrA	7.6.2.-		K01990
DAMOA1_01969	197.164	High	1.30111	CDS			hypothetical protein							TIGRFAM daunorubicin resistance ABC transporter, inner membrane subunit B
DAMOA1_01970	134.074	Low	0.884768	CDS	cofD	2.7.8.28	Phosphoenolpyruvate transferase	K11212	2.7.8.28	cofD; LPPG:FO 2-phospho-L-lactate transferase	K11212	2.7.8.28	cofD	Catalyzes the transfer of the 2-phospholactate moiety from lactyl (2) diphospho-(5')guanosine (LPPG) to 7,8-didemethyl- 8-hydroxy-5-deazariboflavin (FO) with the formation of the L- lactyl phosphodiester of 7,8-didemethyl-8-hydroxy-5- deazariboflavin (F420-0) and GMP	Phosphoenolpyruvate transferase (EC 2.7.8.28) (EPPG:FO PEP transferase)	cofD MA_0714	2.7.8.28		K11212
DAMOA1_01971	63.3498	Low	0.418052	CDS	btuD_11	7.6.2.8	Vitamin B12 import ATP-binding protein BtuD	K01990		ABC-2.A; ABC-2 type transport system ATP-binding protein	K01990			ATPases associated with a variety of cellular activities	Bacitracin transport ATP-binding protein BcrA	bcrA			K01990
DAMOA1_01972	140.866	Low	0.92959	CDS			hypothetical protein							acid phosphatase activity
DAMOA1_01973	161.023	High	1.06261	CDS			hypothetical protein
DAMOA1_01974	118.745	Low	0.783613	CDS			hypothetical protein
DAMOA1_01975	64.4198	Low	0.425113	CDS	hisH	3.5.1.2	Imidazole glycerol phosphate synthase subunit HisH	K02501	4.3.2.10	hisH; imidazole glycerol-phosphate synthase subunit HisH	K02501		hisH	IGPS catalyzes the conversion of PRFAR and glutamine to IGP, AICAR and glutamate. The HisH subunit provides the glutamine amidotransferase activity that produces the ammonia necessary to HisF for the synthesis of IGP and AICAR	Imidazole glycerol phosphate synthase subunit HisH (EC 4.3.2.10) (IGP synthase glutaminase subunit) (EC 3.5.1.2) (IGP synthase subunit HisH) (ImGP synthase subunit HisH) (IGPS subunit HisH)	hisH MA_0913	4.3.2.10; 3.5.1.2		K02501
DAMOA1_01976	100.815	Low	0.665287	CDS	thiL_4	2.7.4.16	Thiamine-monophosphate kinase	K07388		K07388; hydrogenase expression/formation protein	K07388			PFAM AIR synthase related protein	Uncharacterized protein MJ1416	MJ1416			K07388
DAMOA1_01977	170.095	High	1.12247	CDS	cofE	6.3.2.31	Coenzyme F420:L-glutamate ligase	K12234	6.3.2.31,6.3.2.34	cofE, fbiB; coenzyme F420-0:L-glutamate ligase / coenzyme F420-1:gamma-L-glutamate ligase	K12234	6.3.2.31,6.3.2.34	cofE	Catalyzes the GTP-dependent successive addition of two or more gamma-linked L-glutamates to the L-lactyl phosphodiester of 7,8-didemethyl-8-hydroxy-5-deazariboflavin (F420-0) to form coenzyme F420-0-glutamyl-glutamate (F420-2) or polyglutamated F420 derivatives	Coenzyme F420:L-glutamate ligase (EC 6.3.2.31) (EC 6.3.2.34) (Coenzyme F420-0:L-glutamate ligase) (Coenzyme F420-1:gamma-L-glutamate ligase)	cofE Mbar_A0855	6.3.2.31; 6.3.2.34		K12234
DAMOA1_01978	102.453	Low	0.676099	CDS			hypothetical protein	K06885		K06885; uncharacterized protein	K06885			PFAM metal-dependent phosphohydrolase, HD sub domain	Uncharacterized protein MJ1154	MJ1154			K06885
DAMOA1_01979	214.287	High	1.4141	CDS			hypothetical protein	K07340		ybbJ; inner membrane protein				NfeD-like C-terminal, partner-binding					K07340
DAMOA1_01980	202.362	High	1.33541	CDS			hypothetical protein							PFAM band 7 protein	Uncharacterized protein MJ0827	MJ0827
DAMOA1_01981	155.306	High	1.02488	CDS			hypothetical protein				K00619	2.3.1.1		Acetyltransferase (GNAT) domain					K00619
DAMOA1_01982	173.223	High	1.14311	CDS	gdhA-2	1.4.1.3	Glutamate dehydrogenase 2							Glu/Leu/Phe/Val dehydrogenase, dimerisation domain	Glutamate dehydrogenase (GDH) (EC 1.4.1.3)	gdhA APE_1386.1	1.4.1.3		K00261
DAMOA1_01983	179.156	High	1.18227	CDS	acdAI	6.2.1.13	Acetate--CoA ligase [ADP-forming] I subunit alpha				K01905,K18594	6.2.1.13	acdA	CoA binding domain	Acetate--CoA ligase [ADP-forming] I subunit alpha (EC 6.2.1.13) (ADP-forming acetyl coenzyme A synthetase I subunit alpha) (ACS I subunit alpha)	acdAI PF1540	6.2.1.13		K01905
DAMOA1_01984	195.649	High	1.2911	CDS	acdBII	6.2.1.13	Acetate--CoA ligase [ADP-forming] II subunit beta				K22224	6.2.1.13		ATP-grasp domain	Acetate--CoA ligase [ADP-forming] II subunit beta (EC 6.2.1.13) (ADP-forming acetyl coenzyme A synthetase II subunit beta) (ACS II subunit beta)	acdBII PF1837	6.2.1.13		K22224
DAMOA1_01985	504.498	High	3.32923	CDS			Probable Thioredoxin				K03671,K03672	1.8.1.8	trxA1	PFAM Thioredoxin	Thioredoxin (Trx)	trxA trx BSU28500			K03671
DAMOA1_01986	132.926	Low	0.87719	CDS			hypothetical protein				K07577			Metallo-beta-lactamase superfamily					K07577
DAMOA1_01987	142.204	Low	0.938417	CDS			hypothetical protein
DAMOA1_01988	112.951	Low	0.745374	CDS			hypothetical protein	K07462	3.1.-.-	recJ; single-stranded-DNA-specific exonuclease	K07463			PFAM phosphoesterase, RecJ domain protein	Uncharacterized protein MJ0831	MJ0831			K07462
DAMOA1_01989	199.479	High	1.31638	CDS			30S ribosomal protein S15				K02956		rps15	ribosomal protein S15	30S ribosomal protein S15	rps15 MM_2066			K02956
DAMOA1_01990	118.525	Low	0.782156	CDS	arfC	1.1.1.302	2,5-diamino-6-ribosylamino-4(3H)-pyrimidinone 5'-phosphate reductase	K14654	1.1.1.302	RIB7, arfC; 2,5-diamino-6-(ribosylamino)-4(3H)-pyrimidinone 5'-phosphate reductase	K14654	1.1.1.302		PFAM bifunctional deaminase-reductase domain protein	2,5-diamino-6-ribosylamino-4(3H)-pyrimidinone 5'-phosphate reductase (DAROPP reductase) (DARP reductase) (EC 1.1.1.302) (2,5-diamino-6-(5-phospho-D-ribosylamino)pyrimidin-4(3H)-one reductase) (2,5-diamino-6-ribitylamino-4(3H)-pyrimidinone 5'-phosphate synthase) (DARIPP synthase)	AF_2007	1.1.1.302		K14654
DAMOA1_01991	220.553	High	1.45545	CDS	cheY_3		Chemotaxis protein CheY							PFAM Response regulator receiver domain					K03413
DAMOA1_01992	229.435	High	1.51406	CDS	filR1_4		Methanogenesis regulatory protein FilR1				K03524	6.3.4.15		Domain of unknown function (DUF1724)					K03524
DAMOA1_01993	79.7371	Low	0.526193	CDS			hypothetical protein
DAMOA1_01994	290.885	High	1.91958	CDS			hypothetical protein
DAMOA1_01995	158.277	High	1.04449	CDS	cbiB		Cobalamin biosynthesis protein CbiB	K02227	6.3.1.10	cbiB, cobD; adenosylcobinamide-phosphate synthase	K02227	6.3.1.10	cobD	Converts cobyric acid to cobinamide by the addition of aminopropanol on the F carboxylic group	Probable cobalamin biosynthesis protein CobD	cobD Mthe_0295			K02227
DAMOA1_01996	204.998	High	1.3528	CDS	hisC	2.6.1.9	Histidinol-phosphate aminotransferase	K00817	2.6.1.9	hisC; histidinol-phosphate aminotransferase	K02232,K04720,K05934,K07162,K08260	2.1.1.131,3.5.1.90,4.1.1.81,6.3.5.10	cbiH	PFAM Aminotransferase class I and II	Histidinol-phosphate aminotransferase 2 (EC 2.6.1.9) (Imidazole acetol-phosphate transaminase 2)	hisC2 AF_2024	2.6.1.9		K00817
DAMOA1_01997	81.4221	Low	0.537313	CDS		3.2.2.-	Uncharacterized protein MJ1187							PFAM ADP-ribosylation Crystallin J1	Uncharacterized protein AF_1724 (EC 3.2.2.-)	AF_1724	3.2.2.-
DAMOA1_01998	61.9638	Low	0.408905	CDS			hypothetical protein
DAMOA1_01999	35.5466	Low	0.234576	CDS			hypothetical protein
[truncated: 1,231 more rows]

## Sheet: DAMOB1
Locus_tag	BS2-RNA_TPM	BS2-RNA_TPM_express_label	BS2-RNA_TPM_compare_median	ftype	gene(prokka)	EC(prokka)	product(prokka)	KO(kofam)	EC(kofam)	descipt(kofam)	KO(eggnog)	EC(eggnog)	GeneName(eggnog)	Descrip.(eggnog)	Protein names(sprot)	Gene names(sprot)	EC(sprot)	CAZy(sprot)	KO
DAMOB1_00001	2.32036	Low	0.482447	CDS			hypothetical protein	K07484		K07484; transposase									K07484
DAMOB1_00002	7.50134	High	1.55967	CDS			hypothetical protein
DAMOB1_00003	0.953449	Low	0.19824	CDS	dnaE2	2.7.7.7	Error-prone DNA polymerase												K14162
DAMOB1_00004	0.232961	Low	0.0484371	CDS			hypothetical protein							methyltransferase
DAMOB1_00005	0.546031	Low	0.11353	CDS	yjhP		Uncharacterized protein YjhP				K07442	2.1.1.219,2.1.1.220	trmI	Protein-L-isoaspartate(D-aspartate) O-methyltransferase (PCMT)	Uncharacterized protein YjhP	yjhP b4306 JW4268			K07442
DAMOB1_00006	2.05613	Low	0.42751	CDS			hypothetical protein							SpoVT / AbrB like domain
DAMOB1_00007	3.00261	Low	0.6243	CDS	vapC_1	3.1.-.-	tRNA(fMet)-specific endonuclease VapC							PIN domain
DAMOB1_00008	1.39091	Low	0.289198	CDS			hypothetical protein						ybgA	Protein of unknown function (DUF1722)
DAMOB1_00009	1.30398	Low	0.271123	CDS			hypothetical protein							Protein of Unknown function (DUF2784)
DAMOB1_00010	3.62311	Low	0.753314	CDS			hypothetical protein	K11312		K11312; cupin 2 domain-containing protein	K11312			Cupin 2, conserved barrel domain protein					K11312
DAMOB1_00011	5.11189	High	1.06286	CDS			hypothetical protein
DAMOB1_00012	1.30414	Low	0.271156	CDS	sdcS		Sodium-dependent dicarboxylate transporter SdcS	K14445		SLC13A2_3_5; solute carrier family 13 (sodium-dependent dicarboxylate transporter), member 2/3/5	K03319,K14445			Sodium:sulfate symporter transmembrane region	Sodium-dependent dicarboxylate transporter SdcS (Na(+)/dicarboxylate symporter)	sdcS SSP0875			K14445
DAMOB1_00013	2.3927	Low	0.497489	CDS	thi4	2.4.2.59	Thiamine thiazole synthase				K06444,K17830	1.3.1.101,1.3.7.11,5.5.1.18		Pyridine nucleotide-disulphide oxidoreductase	Digeranylgeranylglycerophospholipid reductase (DGGGPL reductase) (EC 1.3.7.11) (2,3-bis-O-geranylgeranylglyceryl phosphate reductase) (Geranylgeranyl reductase) (GGR)	Memar_0506	1.3.7.11		K17830
DAMOB1_00014	3.20904	Low	0.667221	CDS	gumD	2.7.8.31	UDP-glucose:undecaprenyl-phosphate glucose-1-phosphate transferase							Bacterial sugar transferase					K13656
DAMOB1_00015	1.92762	Low	0.400791	CDS	mshA_1	2.4.1.250	D-inositol-3-phosphate glycosyltransferase	K03208		wcaI; colanic acid biosynthesis glycosyl transferase WcaI			wbjE	PFAM Glycosyl transferases group 1
DAMOB1_00016	3.00187	Low	0.624148	CDS			hypothetical protein							PFAM S23 ribosomal protein
DAMOB1_00017	2.15142	Low	0.447322	CDS	novN	2.1.3.12	Decarbamoylnovobiocin carbamoyltransferase	K00612	2.1.3.-	E2.1.3.-; carbamoyltransferase	K00612			carbamoyl transferase, NodU family	Uncharacterized protein sll1178	sll1178			K00612
DAMOB1_00018	16.3506	High	3.39961	CDS			hypothetical protein							protein conserved in cyanobacteria
DAMOB1_00019	4.50743	Low	0.937182	CDS			hypothetical protein
DAMOB1_00020	2.69489	Low	0.560321	CDS			hypothetical protein							PIN domain
DAMOB1_00021	2.85259	Low	0.593108	CDS			hypothetical protein						pssE	Glycosyltransferase family 28 C-terminal domain
DAMOB1_00022	3.16936	Low	0.65897	CDS			hypothetical protein						pssD	Oligosaccharide biosynthesis protein Alg14 like
DAMOB1_00023	2.27122	Low	0.47223	CDS	gumH	2.4.1.252	GDP-mannose:cellobiosyl-diphosphopolyprenol alpha-mannosyltransferase				K00712	2.4.1.52	bme6	glycosyl transferase group 1
DAMOB1_00024	4.0113	Low	0.834026	CDS			hypothetical protein							O-antigen polysaccharide polymerase Wzy
DAMOB1_00025	1.66328	Low	0.345828	CDS			hypothetical protein							polysaccharide biosynthetic process
DAMOB1_00026	2.64689	Low	0.550339	CDS			hypothetical protein							PFAM Methyltransferase type 11
DAMOB1_00027	3.51488	Low	0.730811	CDS	arnC_1	2.4.2.53	Undecaprenyl-phosphate 4-deoxy-4-formamido-L-arabinose transferase							Glycosyl transferase family 2					K10012
DAMOB1_00028	1.3534	Low	0.281397	CDS	mshA_2	2.4.1.250	D-inositol-3-phosphate glycosyltransferase							PFAM Glycosyl transferases group 1					K15521
DAMOB1_00029	2.03428	Low	0.422967	CDS	COQ3_1	2.1.1.222	Ubiquinone biosynthesis O-methyltransferase, mitochondrial												K00568
DAMOB1_00030	2.41243	Low	0.501592	CDS			hypothetical protein
DAMOB1_00031	3.87143	Low	0.804946	CDS	mshA_3	2.4.1.250	D-inositol-3-phosphate glycosyltransferase							PFAM Glycosyl transferase, group 1					K15521
DAMOB1_00032	4.43746	Low	0.922633	CDS			hypothetical protein				K02843,K02849			Glycosyltransferase family 9 (heptosyltransferase)
DAMOB1_00033	0.562989	Low	0.117056	CDS			hypothetical protein
DAMOB1_00034	0	Low	0	CDS			hypothetical protein
DAMOB1_00035	8.04605	High	1.67293	CDS			hypothetical protein
DAMOB1_00036	20.4476	High	4.25145	CDS			hypothetical protein
DAMOB1_00037	5.14821	High	1.07041	CDS	prpD2	4.2.1.79	2-methylcitrate dehydratase 2	K01720	4.2.1.79	prpD; 2-methylcitrate dehydratase	K01720	4.2.1.79		2-methylcitrate dehydratase					K01720
DAMOB1_00038	3.21865	Low	0.66922	CDS			hypothetical protein	K08097	4.4.1.19	comA; phosphosulfolactate synthase				phosphosulfolactate synthase activity	Protein HEAT-STRESS-ASSOCIATED 32 (Heat-stress-associated 32-kDa protein)	HSA32 At4g21320 T6K22.50			K08097
DAMOB1_00039	0.818311	Low	0.170143	CDS	nuoN	7.1.1.-	NADH-quinone oxidoreductase subunit N	K00343	7.1.1.2	nuoN; NADH-quinone oxidoreductase subunit N	K00343	1.6.5.3	nuoN	NDH-1 shuttles electrons from NADH, via FMN and iron- sulfur (Fe-S) centers, to quinones in the respiratory chain. The immediate electron acceptor for the enzyme in this species is believed to be ubiquinone. Couples the redox reaction to proton translocation (for every two electrons transferred, four hydrogen ions are translocated across the cytoplasmic membrane), and thus conserves the redox ene…	NADH-quinone oxidoreductase subunit N 1 (EC 7.1.1.-) (NADH dehydrogenase I subunit N 1) (NDH-1 subunit N 1)	nuoN1 Noc_1115	7.1.1.-		K00343
DAMOB1_00040	0.351868	Low	0.0731602	CDS	nuoM_1	7.1.1.-	NADH-quinone oxidoreductase subunit M	K00342	7.1.1.2	nuoM; NADH-quinone oxidoreductase subunit M	K00342	1.6.5.3	nuoM	Proton-conducting membrane transporter	NADH-quinone oxidoreductase subunit M (EC 7.1.1.-) (NADH dehydrogenase I subunit M) (NDH-1 subunit M) (NUO13)	nuoM Z3536 ECs3161	7.1.1.-		K00342
DAMOB1_00041	0.281048	Low	0.0584354	CDS	nuoL_1	7.1.1.-	NADH-quinone oxidoreductase subunit L	K00341	7.1.1.2	nuoL; NADH-quinone oxidoreductase subunit L	K00341	1.6.5.3	nuoL	NADH-Ubiquinone oxidoreductase (complex I), chain 5 N-terminus	NADH-quinone oxidoreductase subunit L (EC 7.1.1.-) (NADH dehydrogenase I subunit L) (NDH-1 subunit L)	nuoL PA2647	7.1.1.-		K00341
DAMOB1_00042	0.0573921	Low	0.0119329	CDS	nuoK_1	7.1.1.-	NADH-quinone oxidoreductase subunit K	K00340	7.1.1.2	nuoK; NADH-quinone oxidoreductase subunit K	K00340	1.6.5.3	nuoK	NDH-1 shuttles electrons from NADH, via FMN and iron- sulfur (Fe-S) centers, to quinones in the respiratory chain. The immediate electron acceptor for the enzyme in this species is believed to be ubiquinone. Couples the redox reaction to proton translocation (for every two electrons transferred, four hydrogen ions are translocated across the cytoplasmic membrane), and thus conserves the redox ene…	NADH-quinone oxidoreductase subunit K (EC 7.1.1.-) (NADH dehydrogenase I subunit K) (NDH-1 subunit K)	nuoK Csal_3123	7.1.1.-		K00340
DAMOB1_00043	0.175934	Low	0.0365801	CDS	nuoJ_1	7.1.1.-	NADH-quinone oxidoreductase subunit J	K00339	7.1.1.2	nuoJ; NADH-quinone oxidoreductase subunit J	K00339	1.6.5.3	nuoJ	Belongs to the complex I subunit 6 family	NADH-quinone oxidoreductase subunit J (EC 7.1.1.-) (NADH dehydrogenase I subunit J) (NDH-1 subunit J)	nuoJ PA2645	7.1.1.-		K00339
DAMOB1_00044	0.515528	Low	0.107188	CDS	nuoI	7.1.1.-	NADH-quinone oxidoreductase subunit I	K00338	7.1.1.2	nuoI; NADH-quinone oxidoreductase subunit I	K00338	1.6.5.3	nuoI	NDH-1 shuttles electrons from NADH, via FMN and iron- sulfur (Fe-S) centers, to quinones in the respiratory chain. The immediate electron acceptor for the enzyme in this species is believed to be ubiquinone. Couples the redox reaction to proton translocation (for every two electrons transferred, four hydrogen ions are translocated across the cytoplasmic membrane), and thus conserves the redox ene…	NADH-quinone oxidoreductase subunit I 1 (EC 7.1.1.-) (NADH dehydrogenase I subunit I 1) (NDH-1 subunit I 1)	nuoI1 Noc_1120	7.1.1.-		K00338
DAMOB1_00045	0.294648	Low	0.0612631	CDS	nuoH_1	7.1.1.-	NADH-quinone oxidoreductase subunit H	K00337	7.1.1.2	nuoH; NADH-quinone oxidoreductase subunit H	K00337	1.6.5.3	nuoH	NDH-1 shuttles electrons from NADH, via FMN and iron- sulfur (Fe-S) centers, to quinones in the respiratory chain. The immediate electron acceptor for the enzyme in this species is believed to be ubiquinone. Couples the redox reaction to proton translocation (for every two electrons transferred, four hydrogen ions are translocated across the cytoplasmic membrane), and thus conserves the redox ene…	NADH-quinone oxidoreductase subunit H 1 (EC 7.1.1.-) (NADH dehydrogenase I subunit H 1) (NDH-1 subunit H 1)	nuoH1 Noc_1121	7.1.1.-		K00337
DAMOB1_00046	0.866829	Low	0.180231	CDS	nuoG	7.1.1.-	NADH-quinone oxidoreductase subunit G				K00336	1.6.5.3	nuoG	Molybdopterin oxidoreductase Fe4S4 domain	NADH-quinone oxidoreductase subunit G (EC 7.1.1.-) (NADH dehydrogenase I subunit G) (NDH-1 subunit G)	nuoG PA2642	7.1.1.-		K00336
DAMOB1_00047	1.34287	Low	0.279208	CDS	nuoF_1	7.1.1.-	NADH-quinone oxidoreductase subunit F	K00335	7.1.1.2	nuoF; NADH-quinone oxidoreductase subunit F	K00335	1.6.5.3	nuoF	NADH-ubiquinone oxidoreductase-F iron-sulfur binding region	NADH-quinone oxidoreductase subunit F (EC 7.1.1.-) (NADH dehydrogenase I subunit F) (NDH-1 subunit F)	nuoF STM2324	7.1.1.-		K00335
DAMOB1_00048	3.60695	Low	0.749954	CDS	nuoE_1	7.1.1.-	NADH-quinone oxidoreductase subunit E	K00334	7.1.1.2	nuoE; NADH-quinone oxidoreductase subunit E	K00334	1.6.5.3	nuoE	Thioredoxin-like [2Fe-2S] ferredoxin	NADH-quinone oxidoreductase subunit E (EC 7.1.1.-) (NADH dehydrogenase I subunit E) (NDH-1 subunit E)	nuoE PA2640	7.1.1.-		K00334
DAMOB1_00049	1.8961	Low	0.394237	CDS	nuoC	7.1.1.-	NADH-quinone oxidoreductase subunit C/D	K13378	7.1.1.2	nuoCD; NADH-quinone oxidoreductase subunit C/D	K00332,K00333,K13378,K13380	1.6.5.3	nuoC	Respiratory-chain NADH dehydrogenase, 49 Kd subunit	NADH-quinone oxidoreductase subunit C/D (EC 7.1.1.-) (NADH dehydrogenase I subunit C/D) (NDH-1 subunit C/D)	nuoC nuoCD nuoD Noc_1125	7.1.1.-		K13378
DAMOB1_00050	3.53578	Low	0.735157	CDS	nuoB	7.1.1.-	NADH-quinone oxidoreductase subunit B	K00331	7.1.1.2	nuoB; NADH-quinone oxidoreductase subunit B	K00331,K13380	1.6.5.3	nuoB	NDH-1 shuttles electrons from NADH, via FMN and iron- sulfur (Fe-S) centers, to quinones in the respiratory chain. The immediate electron acceptor for the enzyme in this species is believed to be ubiquinone. Couples the redox reaction to proton translocation (for every two electrons transferred, four hydrogen ions are translocated across the cytoplasmic membrane), and thus conserves the redox ene…	NADH-quinone oxidoreductase subunit B 1 (EC 7.1.1.-) (NADH dehydrogenase I subunit B 1) (NDH-1 subunit B 1)	nuoB1 Noc_1126	7.1.1.-		K00331
DAMOB1_00051	1.75988	Low	0.365913	CDS	ndhC_1	7.1.1.-	NAD(P)H-quinone oxidoreductase subunit 3, chloroplastic	K00330	7.1.1.2	nuoA; NADH-quinone oxidoreductase subunit A	K00330	1.6.5.3	nuoA	NADH dehydrogenase (ubiquinone) activity	NADH-quinone oxidoreductase subunit A (EC 7.1.1.-) (NADH dehydrogenase I subunit A) (NDH-1 subunit A) (NUO1)	nuoA PSPPH_3109	7.1.1.-		K00330
DAMOB1_00052	3.88262	Low	0.807273	CDS			hypothetical protein				K11932			AMP binding					K11932
DAMOB1_00053	1.06662	Low	0.221771	CDS	zwf1	1.1.1.49	Glucose-6-phosphate 1-dehydrogenase 1	K00036	1.1.1.49,1.1.1.363	G6PD, zwf; glucose-6-phosphate 1-dehydrogenase	K00036	1.1.1.363,1.1.1.49	zwf	Glucose-6-phosphate dehydrogenase, NAD binding domain	Glucose-6-phosphate 1-dehydrogenase 1 (G6PD 1) (EC 1.1.1.49)	zwf1 zwf BQ2027_MB1152	1.1.1.49		K00036
DAMOB1_00054	1.36895	Low	0.284632	CDS			hypothetical protein
DAMOB1_00055	0.786792	Low	0.163589	CDS	glgP_1	2.4.1.1	Glycogen phosphorylase	K00688	2.4.1.1	PYG, glgP; glycogen phosphorylase	K00688,K00691	2.4.1.1,2.4.1.8		Carbohydrate phosphorylase	Glycogen phosphorylase (EC 2.4.1.1)	glgP MT1370	2.4.1.1	GT35;	K00688
DAMOB1_00056	0.511255	Low	0.1063	CDS	pgm	5.4.2.2	Phosphoglucomutase	K01835	5.4.2.2	pgm; phosphoglucomutase	K01835	5.4.2.2	pgm	Phosphoglucomutase phosphomannomutase alpha beta alpha domain I	Phosphoglucomutase (PGM) (EC 5.4.2.2) (Glucose phosphomutase)	celB	5.4.2.2		K01835
DAMOB1_00057	0.862451	Low	0.17932	CDS			hypothetical protein				K01247	3.2.2.21		endonuclease III					K01247
DAMOB1_00058	0.455695	Low	0.0947479	CDS	odhA	1.2.4.2	2-oxoglutarate dehydrogenase E1 component	K00164	1.2.4.2	OGDH, sucA; 2-oxoglutarate dehydrogenase E1 component	K00164,K01616	1.2.4.2,4.1.1.71	sucA	The 2-oxoglutarate dehydrogenase complex catalyzes the overall conversion of 2-oxoglutarate to succinyl-CoA and CO(2). It contains multiple copies of three enzymatic components 2- oxoglutarate dehydrogenase (E1), dihydrolipoamide succinyltransferase (E2) and lipoamide dehydrogenase (E3)	2-oxoglutarate dehydrogenase E1 component (EC 1.2.4.2) (Alpha-ketoglutarate dehydrogenase)	odhA GWCH70_0919	1.2.4.2		K00164
DAMOB1_00059	1.16235	Low	0.241675	CDS	sucB	2.3.1.61	Dihydrolipoyllysine-residue succinyltransferase component of 2-oxoglutarate dehydrogenase complex				K00658	2.3.1.61	sucB	The 2-oxoglutarate dehydrogenase complex catalyzes the overall conversion of 2-oxoglutarate to succinyl-CoA and CO(2)	Dihydrolipoyllysine-residue succinyltransferase component of 2-oxoglutarate dehydrogenase complex (EC 2.3.1.61) (2-oxoglutarate dehydrogenase complex component E2) (OGDC-E2) (Dihydrolipoamide succinyltransferase component of 2-oxoglutarate dehydrogenase complex)	sucB RBE_1098	2.3.1.61		K00658
DAMOB1_00060	1.24225	Low	0.258287	CDS			hypothetical protein
DAMOB1_00061	0.708276	Low	0.147264	CDS			hypothetical protein				K19405,K19411	2.7.14.1	mcsA	Cytochrome c7 and related cytochrome c
DAMOB1_00062	0.212971	Low	0.0442808	CDS			hypothetical protein				K00184			Molybdopterin oxidoreductase, iron-sulfur binding subunit					K00184
DAMOB1_00063	0.473422	Low	0.0984337	CDS			hypothetical protein				K00185		nrfD	Polysulphide reductase, NrfD					K00185
DAMOB1_00064	0.098523	Low	0.0204848	CDS			hypothetical protein							Protein of unknown function (DUF3341)
DAMOB1_00065	0.524162	Low	0.108983	CDS			hypothetical protein							Cytochrome C oxidase, cbb3-type, subunit III
DAMOB1_00066	0.403049	Low	0.0838017	CDS			hypothetical protein							ABC-type Zn2 transport system, periplasmic component surface adhesin
DAMOB1_00067	0.223916	Low	0.0465565	CDS			hypothetical protein
DAMOB1_00068	0.84175	Low	0.175016	CDS			hypothetical protein	K07152		SCO1; protein SCO1	K07152			signal sequence binding					K07152
DAMOB1_00069	0.166779	Low	0.0346765	CDS	ctaC	1.9.3.1	Cytochrome c oxidase subunit 2	K02275	7.1.1.9	coxB, ctaC; cytochrome c oxidase subunit II	K02275	1.9.3.1	coxB	Subunits I and II form the functional core of the enzyme complex. Electrons originating in cytochrome c are transferred via heme a and Cu(A) to the binuclear center formed by heme a3 and Cu(B)					K02275
DAMOB1_00070	0.142575	Low	0.0296441	CDS	ctaD	1.9.3.1	Cytochrome c oxidase subunit 1				K02274	1.9.3.1		Cytochrome c oxidase is the component of the respiratory chain that catalyzes the reduction of oxygen to water. Subunits 1- 3 form the functional core of the enzyme complex. CO I is the catalytic subunit of the enzyme. Electrons originating in cytochrome c are transferred via the copper A center of subunit 2 and heme A of subunit 1 to the bimetallic center formed by heme A3 and copper B	Cytochrome c oxidase subunit 1 (EC 1.9.3.1) (Cytochrome aa3 subunit 1) (Cytochrome c oxidase polypeptide I) (Oxidase aa(3) subunit 1)	ctaD slr1137	1.9.3.1		K02274
DAMOB1_00071	0.109979	Low	0.0228668	CDS	ctaE_1	1.9.3.1	Cytochrome c oxidase subunit 3	K02276	7.1.1.9	coxC, ctaE; cytochrome c oxidase subunit III	K02276	1.9.3.1	ctaE	PFAM cytochrome c oxidase, subunit III	Cytochrome c oxidase subunit 3 (EC 1.9.3.1) (Cytochrome aa3 subunit 3) (Cytochrome c oxidase polypeptide III) (Oxidase aa(3) subunit 3)	ctaE slr1138	1.9.3.1		K02276
DAMOB1_00072	0.214959	Low	0.0446942	CDS			hypothetical protein	K02277	7.1.1.9	coxD, ctaF; cytochrome c oxidase subunit IV	K02277	1.9.3.1		Prokaryotic Cytochrome C oxidase subunit IV					K02277
DAMOB1_00073	5.77549	High	1.20084	CDS	dps	1.16.-.-	DNA protection during starvation protein	K04047		dps; starvation-inducible DNA-binding protein	K04047		dps	Belongs to the Dps family	DNA protection during starvation protein (EC 1.16.-.-)	dps Atu2477 AGR_C_4495	1.16.-.-		K04047
DAMOB1_00074	5.23404	High	1.08826	CDS			hypothetical protein
[truncated: 3,000 more rows]

## Sheet: DAMOB2
Locus_tag	BS2-RNA_TPM	BS2-RNA_TPM_express_label	BS2-RNA_TPM_compare_median	ftype	gene(prokka)	EC(prokka)	product(prokka)	KO(kofam)	EC(kofam)	descipt(kofam)	KO(eggnog)	EC(eggnog)	GeneName(eggnog)	Descrip.(eggnog)	Protein names(sprot)	Gene names(sprot)	EC(sprot)	CAZy(sprot)	KO
[truncated: 2,705 more rows]

[truncated: 7 more sheets: AMXK1, AMXB1, AMXB2, BAC2, VER1, CHL3, PRO7]
