# Supplementary material for: Phylogenetic and metabolic diversity of microbial communities performing anaerobic ammonium and methane oxidations under different nitrogen loadings
Source: ISME Commun. 2023 Apr 25;3:39. doi: 10.1038/s43705-023-00246-4 (PMC10130057; doi:10.1038/s43705-023-00246-4)
Supplement: Supplementary file 4 — Supplementary Dataset 3 [file 43705_2023_246_MOESM4_ESM.xlsx]

## Sheet: DAMOA1
Methane metabolism	BS1-RNA_Expression	BS1-RNA_Expression_compare_median
M00567 Methanogenesis, CO2 => methane	16980.1	112.053
M00357 Methanogenesis, acetate => methane	25900.3	170.919
M00608 2-Oxocarboxylic acid chain extension, 2-oxoglutarate => 2-oxoadipate => 2-oxopimelate => 2-oxosuberate	422.876	2.7906
M00378 F420 biosynthesis	960.501	6.33844
M00935 Methanofuran biosynthesis	221.709	1.46308
M00422 Acetyl-CoA pathway, CO2 => acetyl-CoA	1768.93	11.6733
Central carbohydrate metabolism
M00002 Glycolysis, core module involving three-carbon compounds	653.063	4.30963
M00003 Gluconeogenesis, oxaloacetate => fructose-6P	432.081	2.85134
M00307 Pyruvate oxidation, pyruvate => acetyl-CoA	8099.71	53.4508
M00011 Citrate cycle, second carbon oxidation, 2-oxoglutarate => oxaloacetate	1775.92	11.7195
M00580 Pentose phosphate pathway, archaea, fructose 6P => ribose 5P	513.879	3.39114
M00005 PRPP biosynthesis, ribose 5P => PRPP	332.148	2.19188
Nitrogen metabolism
M00530 Dissimilatory nitrate reduction, nitrate => ammonia	1529.28	10.0919
DNRA from nitrite	714.008	4.71181
nitrate reduction to nitrite	2344.55	15.4719
Other Energy metabolism
M00166 Reductive pentose phosphate cycle, ribulose-5P => glyceraldehyde-3P	573.401	3.78393
M00144 NADH:quinone oxidoreductase, prokaryotes	10123.6	66.8067
M00149 Succinate dehydrogenase, prokaryotes	4055.02	26.7594
M00162 Cytochrome b6f complex	2033.84	13.4215
M00159 V-type ATPase, prokaryotes	8711.33	57.4869

## Sheet: DAMOB1
Methane metabolism	BS2-RNA_Expression	BS2-RNA_Expression_compare_median
M00378 F420 biosynthesis	5.22993	1.0874
Methane oxidation	137.842	28.66
Central carbohydrate metabolism
M00002 Glycolysis, core module involving three-carbon compounds	58.9975	12.2667
M00003 Gluconeogenesis, oxaloacetate => fructose-6P	74.2751	15.4432
M00307 Pyruvate oxidation, pyruvate => acetyl-CoA	426.793	88.7384
M00011 Citrate cycle, second carbon oxidation, 2-oxoglutarate => oxaloacetate	79.943	16.6217
M00004 Pentose phosphate pathway (Pentose phosphate cycle)	16.9896	3.53247
M00006 Pentose phosphate pathway, oxidative phase, glucose 6P => ribulose 5P	23.0802	4.79883
M00007 Pentose phosphate pathway, non-oxidative phase, fructose 6P => ribose 5P	17.7543	3.69147
M00005 PRPP biosynthesis, ribose 5P => PRPP	18.2818	3.80115
Carbon fixation pathways
M00165 Reductive pentose phosphate cycle (Calvin cycle)	57.2281	11.8988
M00166 Reductive pentose phosphate cycle, ribulose-5P => glyceraldehyde-3P	78.1895	16.2571
M00167 Reductive pentose phosphate cycle, glyceraldehyde-3P => ribulose-5P	45.2501	9.40837
M00168 CAM (Crassulacean acid metabolism), dark	24.8794	5.1729
Nitrogen metabolism
M00530 Dissimilatory nitrate reduction, nitrate => ammonia	73.8499	15.3548
M00529 Denitrification, nitrate => nitrogen	774.86	161.109
Other energy metabolism
M00144 NADH:quinone oxidoreductase, prokaryotes	1534.86	319.128
M00149 Succinate dehydrogenase, prokaryotes	45.6878	9.49938
M00162 Cytochrome b6f complex	83.7274	17.4085
M00151 Cytochrome bc1 complex respiratory unit	24.9157	5.18047
M00152 Cytochrome bc1 complex	6.09051	1.26634
M00154 Cytochrome c oxidase	22.6685	4.71322
M00155 Cytochrome c oxidase, prokaryotes	255.457	53.1145
M00157 F-type ATPase, prokaryotes and chloroplasts	560.05	116.445
M00176 Assimilatory sulfate reduction, sulfate => H2S	244.298	50.7944
M00595 Thiosulfate oxidation by SOX complex, thiosulfate => sulfate	48.6146	10.1079

## Sheet: DAMOB2
Metane metabolism	BS2-RNA_Expression	BS2-RNA_Expression_compare_median
M00378 F420 biosynthesis	4.89935	1.33269
Methane oxidation	76.761	20.88
Central carbohydrate metabolism
M00002 Glycolysis, core module involving three-carbon compounds	61.8997	16.8375
M00003 Gluconeogenesis, oxaloacetate => fructose-6P	78.1449	21.2564
M00307 Pyruvate oxidation, pyruvate => acetyl-CoA	303.014	82.4239
M00009 Citrate cycle (TCA cycle, Krebs cycle)	49.6393	13.5026
M00010 Citrate cycle, first carbon oxidation, oxaloacetate => 2-oxoglutarate	20.6303	5.61171
M00011 Citrate cycle, second carbon oxidation, 2-oxoglutarate => oxaloacetate	67.0448	18.2371
M00006 Pentose phosphate pathway, oxidative phase, glucose 6P => ribulose 5P	14.1968	3.86172
M00007 Pentose phosphate pathway, non-oxidative phase, fructose 6P => ribose 5P	17.7801	4.83642
M00005 PRPP biosynthesis, ribose 5P => PRPP	13.2959	3.61666
Carbon fixation pathways
M00165 Reductive pentose phosphate cycle (Calvin cycle)	65.5229	17.8231
M00166 Reductive pentose phosphate cycle, ribulose-5P => glyceraldehyde-3P	87.5886	23.8253
M00167 Reductive pentose phosphate cycle, glyceraldehyde-3P => ribulose-5P	52.9139	14.3933
M00168 CAM (Crassulacean acid metabolism), dark	33.2924	9.05596
M00173 Reductive citrate cycle (Arnon-Buchanan cycle)	44.1557	12.0109
Nitrogen metabolism
M00530 Dissimilatory nitrate reduction, nitrate => ammonia	44.4985	12.1042
M00529 Denitrification, nitrate => nitrogen	186.036	50.6043
nitrate reduction to nitrite	87.8134	23.8864
Other energy metabolism
M00144 NADH:quinone oxidoreductase, prokaryotes	1040.47	283.023
M00149 Succinate dehydrogenase, prokaryotes	35.2949	9.60068
M00162 Cytochrome b6f complex	84.4804	22.9798
M00151 Cytochrome bc1 complex respiratory unit	47.7796	12.9967
M00152 Cytochrome bc1 complex	11.6795	3.17697
M00154 Cytochrome c oxidase	7.45616	2.02817
M00155 Cytochrome c oxidase, prokaryotes	311.784	84.8094
M00157 F-type ATPase, prokaryotes and chloroplasts	506.622	137.808
M00176 Assimilatory sulfate reduction, sulfate => H2S	77.5144	21.0849
M00595 Thiosulfate oxidation by SOX complex, thiosulfate => sulfate	24.7792	6.74027

## Sheet: AMXK1
Central carbohydrate metabolism	BS1-RNA_Expression	BS1-RNA_Expression_compare_median	BS2-RNA_Expression	BS2-RNA_Expression_compare_median
M00001 Glycolysis (Embden-Meyerhof pathway), glucose => pyruvate	123.525	4.19093	15.2047	9.96692
M00002 Glycolysis, core module involving three-carbon compounds	174.686	5.92671	18.1204	11.8782
M00003 Gluconeogenesis, oxaloacetate => fructose-6P	121.728	4.12996	11.3628	7.44849
M00307 Pyruvate oxidation, pyruvate => acetyl-CoA	650.448	22.0682	153.058	100.332
M00009 Citrate cycle (TCA cycle, Krebs cycle)	341.827	11.5974	31.8394	20.8712
M00010 Citrate cycle, first carbon oxidation, oxaloacetate => 2-oxoglutarate	131.585	4.46437	9.11162	5.9728
M00011 Citrate cycle, second carbon oxidation, 2-oxoglutarate => oxaloacetate	467.972	15.8773	45.4761	29.8103
M00004 Pentose phosphate pathway (Pentose phosphate cycle)	113.334	3.84517	8.76542	5.74587
M00006 Pentose phosphate pathway, oxidative phase, glucose 6P => ribulose 5P	143.988	4.8852	10.3409	6.77863
M00007 Pentose phosphate pathway, non-oxidative phase, fructose 6P => ribose 5P	162.583	5.51607	16.3297	10.7044
M00005 PRPP biosynthesis, ribose 5P => PRPP	72.8966	2.47322	6.55193	4.29489
Carbon fixation
M00377 Reductive acetyl-CoA pathway (Wood-Ljungdahl pathway)	20.5829	0.698332	96.6187	3.27806
M00168 CAM (Crassulacean acid metabolism), dark	2.47677	2.47677	1.92958	1.92958
M00173 Reductive citrate cycle (Arnon-Buchanan cycle)	232.429	7.88579	33.5571	21.9972
Nitrogen metabolism
nitrate reduction to nitrite	883.832	29.9865	268.065	175.721
Anammox	816.155	27.6903	1823.69	1195.46
Other energy metabolism
M00144 NADH:quinone oxidoreductase, prokaryotes	5423.3	184	909.72	596.335
M00149 Succinate dehydrogenase, prokaryotes	781.04	26.499	29.9405	19.6265
M00162 Cytochrome b6f complex	1083.6	36.7643	239.679	157.113
M00151 Cytochrome bc1 complex respiratory unit	451.925	15.3328	26.1116	17.1166
M00153 Cytochrome bd ubiquinol oxidase	193.372	6.5607	32.8785	21.5524
M00156 Cytochrome c oxidase, cbb3-type	1073.73	36.4294	175.687	115.165
M00157 F-type ATPase, prokaryotes and chloroplasts	2587.19	87.7775	200.462	131.406

## Sheet: AMXB1
Central carbohydrate metabolism	BS1-RNA_Expression	BS1-RNA_Expression_compare_median	BS2-RNA_Expression	BS2-RNA_Expression_compare_median
M00001 Glycolysis (Embden-Meyerhof pathway), glucose => pyruvate	33.0697	4.31186	1616.57	23.1024
M00002 Glycolysis, core module involving three-carbon compounds	46.1602	6.01869	1474.74	21.0755
M00003 Gluconeogenesis, oxaloacetate => fructose-6P	29.86	3.89336	989.117	14.1355
M00307 Pyruvate oxidation, pyruvate => acetyl-CoA	70.7038	9.21886	1558.49	22.2724
M00009 Citrate cycle (TCA cycle, Krebs cycle)	120.196	15.6721	1648.74	23.5621
M00011 Citrate cycle, second carbon oxidation, 2-oxoglutarate => oxaloacetate	182.071	23.7397	2462.89	35.1971
M00004 Pentose phosphate pathway (Pentose phosphate cycle)	29.0992	3.79416	707.013	10.1039
M00006 Pentose phosphate pathway, oxidative phase, glucose 6P => ribulose 5P	58.2751	7.59832	1289.83	18.433
M00007 Pentose phosphate pathway, non-oxidative phase, fructose 6P => ribose 5P	26.7807	3.49186	517.825	7.40024
M00005 PRPP biosynthesis, ribose 5P => PRPP	22.3692	2.91666	214.677	3.06794
Carbon fixation
M00167 Reductive pentose phosphate cycle, glyceraldehyde-3P => ribulose-5P	15.8478	2.06634	346.79	4.95597
M00168 CAM (Crassulacean acid metabolism), dark	16.2764	2.12224	141.349	2.02002
M00173 Reductive citrate cycle (Arnon-Buchanan cycle)	58.7665	7.66239	1081.12	15.4503
M00377 Reductive acetyl-CoA pathway (Wood-Ljungdahl pathway)	54.1122	7.05554	2809.36	40.1486
Nitrogen metabolism
M00530 Dissimilatory nitrate reduction, nitrate => ammonia	146.809	19.142	7200.7	102.905
DNRA from nitrite	45.816	5.97381	1625.67	23.2324
Nitrate reduction to nitrite	211.124	27.5278	9514.44	135.971
Anammox	310.747	40.5173	44948.2	642.355
Other energy metabolism
M00144 NADH:quinone oxidoreductase, prokaryotes	509.693	66.4574	14515.3	207.438
M00149 Succinate dehydrogenase, prokaryotes	153.537	20.0192	1998.09	28.5547
M00162 Cytochrome b6f complex	222.913	29.065	10724.5	153.264
M00151 Cytochrome bc1 complex respiratory unit	208.113	27.1353	4356.29	62.2558
M00152 Cytochrome bc1 complex	39.6321	5.16751	862.719	12.3291
M00153 Cytochrome bd ubiquinol oxidase	123.296	16.0761	3298.42	47.1377
M00156 Cytochrome c oxidase, cbb3-type	288.791	37.6546	8563.58	122.382
M00157 F-type ATPase, prokaryotes and chloroplasts	815.175	106.288	18698.4	267.219
M00176 Assimilatory sulfate reduction, sulfate => H2S	91.0506	11.8718	2433.63	34.779

## Sheet: AMXB2
Central carbohydrate metabolism	BS1-RNA_Expression	BS1-RNA_Expression_compare_median	BS2-RNA_Expression	BS2-RNA_Expression_compare_median
M00001 Glycolysis (Embden-Meyerhof pathway), glucose => pyruvate	54.4771	4.91328	45.2959	63.9997
M00002 Glycolysis, core module involving three-carbon compounds	77.763	7.01342	12.5545	17.7386
M00003 Gluconeogenesis, oxaloacetate => fructose-6P	46.9297	4.23258	7.55887	10.6801
M00307 Pyruvate oxidation, pyruvate => acetyl-CoA	545.595	49.2071	79.7647	112.701
M00009 Citrate cycle (TCA cycle, Krebs cycle)	155.885	14.0592	15.1859	21.4566
M00011 Citrate cycle, second carbon oxidation, 2-oxoglutarate => oxaloacetate	230.264	20.7674	21.1155	29.8346
M00004 Pentose phosphate pathway (Pentose phosphate cycle)	51.7592	4.66815	6.20463	8.76667
M00006 Pentose phosphate pathway, oxidative phase, glucose 6P => ribulose 5P	34.0436	3.07038	4.08772	5.77564
M00007 Pentose phosphate pathway, non-oxidative phase, fructose 6P => ribose 5P	70.6251	6.36966	8.33933	11.7829
M00005 PRPP biosynthesis, ribose 5P => PRPP	34.7787	3.13668	4.70721	6.65094
Carbon fixation
M00168 CAM (Crassulacean acid metabolism), dark	36.2369	3.2682	4.08779	5.77574
M00173 Reductive citrate cycle (Arnon-Buchanan cycle)	125.107	11.2834	16.7136	23.6151
M00377 Reductive acetyl-CoA pathway (Wood-Ljungdahl pathway)	86.5868	7.80924	22.699	32.0719
Nitrogen metabolism
Nitrate reduction to nitrite	555.319	50.0841	188.568	266.433
Anammox	1009.93	91.0855	776.839	1097.62
Other energy metabolism
M00144 NADH:quinone oxidoreductase, prokaryotes	615.568	55.518	183.401	259.132
M00149 Succinate dehydrogenase, prokaryotes	216.273	19.5056	13.9291	19.6808
M00162 Cytochrome b6f complex	427.862	38.5888	76.254	107.741
M00151 Cytochrome bc1 complex respiratory unit	83.3858	7.52054	10.8537	15.3354
M00153 Cytochrome bd ubiquinol oxidase	110.028	9.92339	44.1471	62.3765
M00156 Cytochrome c oxidase, cbb3-type	867.011	78.1955	291.981	412.548
M00157 F-type ATPase, prokaryotes and chloroplasts	1328.85	119.849	286.929	405.41
M00176 Assimilatory sulfate reduction, sulfate => H2S	81.7801	7.37572	12.1589	17.1796

## Sheet: BAC2
Central carbohydrate metabolism	BS1-RNA_Expression	BS1-RNA_Expression_compare_median
M00001 Glycolysis (Embden-Meyerhof pathway), glucose => pyruvate	88.6929	5.83052
M00002 Glycolysis, core module involving three-carbon compounds	80.3094	5.2794
M00003 Gluconeogenesis, oxaloacetate => fructose-6P	78.6869	5.17274
M00307 Pyruvate oxidation, pyruvate => acetyl-CoA	556.679	36.5951
M00009 Citrate cycle (TCA cycle, Krebs cycle)	186.08	12.2326
M00010 Citrate cycle, first carbon oxidation, oxaloacetate => 2-oxoglutarate	71.5228	4.70178
M00011 Citrate cycle, second carbon oxidation, 2-oxoglutarate => oxaloacetate	254.814	16.751
M00007 Pentose phosphate pathway, non-oxidative phase, fructose 6P => ribose 5P	48.1014	3.1621
M00005 PRPP biosynthesis, ribose 5P => PRPP	18.7934	1.23544
Carbon fixation
M00169 CAM (Crassulacean acid metabolism), light	34.0617	2.23916
M00173 Reductive citrate cycle (Arnon-Buchanan cycle)	106.381	6.99328
M00579 Phosphate acetyltransferase-acetate kinase pathway, acetyl-CoA => acetate	29.1172	1.91412
Nitrogen metabolism
M00530 Dissimilatory nitrate reduction, nitrate => ammonia	244.029	16.042
DNRA from nitrite	193.278	12.7058
Nitrate reduction to nitrite	294.78	19.3783
Other energy metabolism
M00144 NADH:quinone oxidoreductase, prokaryotes	2442.6	160.572
M00149 Succinate dehydrogenase, prokaryotes	154.72	10.171
M00154 Cytochrome c oxidase	79.183	5.20535
M00155 Cytochrome c oxidase, prokaryotes	1332.11	87.5708
M00153 Cytochrome bd ubiquinol oxidase	189.122	12.4325
M00156 Cytochrome c oxidase, cbb3-type	244.18	16.052
M00157 F-type ATPase, prokaryotes and chloroplasts	748.466	49.2028

## Sheet: VER1
Central carbohydrate metabolism	BS2-RNA_Expression	BS2-RNA_Expression_compare_median
M00001 Glycolysis (Embden-Meyerhof pathway), glucose => pyruvate	6.30134	21.8597
M00002 Glycolysis, core module involving three-carbon compounds	2.36832	8.21584
M00003 Gluconeogenesis, oxaloacetate => fructose-6P	4.84171	16.7962
M00307 Pyruvate oxidation, pyruvate => acetyl-CoA	44.738	155.199
M00009 Citrate cycle (TCA cycle, Krebs cycle)	13.3547	46.3281
M00010 Citrate cycle, first carbon oxidation, oxaloacetate => 2-oxoglutarate	2.7364	9.49275
M00011 Citrate cycle, second carbon oxidation, 2-oxoglutarate => oxaloacetate	19.7256	68.4293
M00007 Pentose phosphate pathway, non-oxidative phase, fructose 6P => ribose 5P	1.26424	4.38573
M00005 PRPP biosynthesis, ribose 5P => PRPP	7.45348	25.8566
Carbon fixation
M00173 Reductive citrate cycle (Arnon-Buchanan cycle)	5.65682	19.6239
M00579 Phosphate acetyltransferase-acetate kinase pathway, acetyl-CoA => acetate	7.52197	26.0942
Nitrogen metabolism
M00530 Dissimilatory nitrate reduction, nitrate => ammonia	10.4562	36.273
M00529 Denitrification, nitrate => nitrogen	6.37361	22.1105
DNRA from nitrite	0.371785	1.28974
Nitrate reduction to nitrite	20.5405	71.2563
Other energy metabolism
M00144 NADH:quinone oxidoreductase, prokaryotes	187.036	648.838
M00145 NAD(P)H:quinone oxidoreductase, chloroplasts and cyanobacteria	1.79966	6.24313
M00149 Succinate dehydrogenase, prokaryotes	6.53647	22.6754
M00162 Cytochrome b6f complex	6.16028	21.3704
M00151 Cytochrome bc1 complex respiratory unit	4.05856	14.0794
M00152 Cytochrome bc1 complex	0.992093	3.44163
M00154 Cytochrome c oxidase	11.8304	41.0404
M00155 Cytochrome c oxidase, prokaryotes	50.6569	175.732
M00156 Cytochrome c oxidase, cbb3-type	2.89537	10.0442
M00157 F-type ATPase, prokaryotes and chloroplasts	64.374	223.317
M00176 Assimilatory sulfate reduction, sulfate => H2S	4.83936	16.788

## Sheet: CHL3
Central carbohydrate metabolism	BS2-RNA_Expression	BS2-RNA_Expression_compare_median
M00001 Glycolysis (Embden-Meyerhof pathway), glucose => pyruvate	22.3103	15.7053
M00002 Glycolysis, core module involving three-carbon compounds	14.3727	10.1176
M00003 Gluconeogenesis, oxaloacetate => fructose-6P	25.6699	18.0702
M00307 Pyruvate oxidation, pyruvate => acetyl-CoA	102.26	71.9855
M00009 Citrate cycle (TCA cycle, Krebs cycle)	38.2042	26.8937
M00010 Citrate cycle, first carbon oxidation, oxaloacetate => 2-oxoglutarate	10.4345	7.34531
M00011 Citrate cycle, second carbon oxidation, 2-oxoglutarate => oxaloacetate	54.8661	38.6227
M00004 Pentose phosphate pathway (Pentose phosphate cycle)	22.1272	15.5764
M00006 Pentose phosphate pathway, oxidative phase, glucose 6P => ribulose 5P	34.8536	24.535
M00007 Pentose phosphate pathway, non-oxidative phase, fructose 6P => ribose 5P	29.7743	20.9595
M00005 PRPP biosynthesis, ribose 5P => PRPP	9.88651	6.95957
Carbon fixation
M00167 Reductive pentose phosphate cycle, glyceraldehyde-3P => ribulose-5P	12.1444	8.549
M00168 CAM (Crassulacean acid metabolism), dark	4.82575	3.39706
M00169 CAM (Crassulacean acid metabolism), light	3.62361	2.55082
M00172 C4-dicarboxylic acid cycle, NADP - malic enzyme type	1.94672	1.37039
M00377 Reductive acetyl-CoA pathway (Wood-Ljungdahl pathway)	6.50929	4.58218
Nitrogen metabolism
M00529 Denitrification, nitrate => nitrogen	52.7248	37.1154
Nitrate reduction to nitrite	186.358	131.186
Other energy metabolism
M00144 NADH:quinone oxidoreductase, prokaryotes	528.695	372.172
M00149 Succinate dehydrogenase, prokaryotes	64.1118	45.1312
M00162 Cytochrome b6f complex	78.5316	55.2819
M00154 Cytochrome c oxidase	8.06437	5.67688
M00155 Cytochrome c oxidase, prokaryotes	259.212	182.471
M00153 Cytochrome bd ubiquinol oxidase	19.475	13.7094

## Sheet: PRO7
Methane metabolism	BS2-RNA_Expression	BS2-RNA_Expression_compare_median
M00174 Methane oxidation, methanotroph, methane => formaldehyde	661.795	1307.18
M00346 Formaldehyde assimilation, serine pathway	1.74163	3.44009
Central carbohydrate metabolism
M00001 Glycolysis (Embden-Meyerhof pathway), glucose => pyruvate	4.85046	9.58067
M00002 Glycolysis, core module involving three-carbon compounds	3.60044	7.11163
M00003 Gluconeogenesis, oxaloacetate => fructose-6P	9.2946	18.3588
M00307 Pyruvate oxidation, pyruvate => acetyl-CoA	215.247	425.157
M00009 Citrate cycle (TCA cycle, Krebs cycle)	52.9387	104.565
M00010 Citrate cycle, first carbon oxidation, oxaloacetate => 2-oxoglutarate	1.86796	3.68961
M00011 Citrate cycle, second carbon oxidation, 2-oxoglutarate => oxaloacetate	83.5811	165.09
M00007 Pentose phosphate pathway, non-oxidative phase, fructose 6P => ribose 5P	2.83641	5.6025
M00005 PRPP biosynthesis, ribose 5P => PRPP	10.3485	20.4404
Carbon fixation
M00165 Reductive pentose phosphate cycle (Calvin cycle)	6.74914	13.3309
M00166 Reductive pentose phosphate cycle, ribulose-5P => glyceraldehyde-3P	2.25004	4.44429
M00167 Reductive pentose phosphate cycle, glyceraldehyde-3P => ribulose-5P	9.32005	18.409
M00168 CAM (Crassulacean acid metabolism), dark	0.965884	1.90782
M00169 CAM (Crassulacean acid metabolism), light	0.240473	0.474985
M00172 C4-dicarboxylic acid cycle, NADP - malic enzyme type	0.326946	0.645786
M00579 Phosphate acetyltransferase-acetate kinase pathway, acetyl-CoA => acetate	0.979864	1.93543
Other energy metabolism
M00144 NADH:quinone oxidoreductase, prokaryotes	99.4773	196.488
M00149 Succinate dehydrogenase, prokaryotes	41.0587	81.0994
M00151 Cytochrome bc1 complex respiratory unit	64.8422	128.077
M00152 Cytochrome bc1 complex	42.1053	83.1668
M00154 Cytochrome c oxidase	19.7454	39.0013
M00155 Cytochrome c oxidase, prokaryotes	143.663	283.765
M00153 Cytochrome bd ubiquinol oxidase	347.925	687.223
M00157 F-type ATPase, prokaryotes and chloroplasts	17.768	35.0954
M00176 Assimilatory sulfate reduction, sulfate => H2S	3.6663	7.2417
M00595 Thiosulfate oxidation by SOX complex, thiosulfate => sulfate	5.19841	10.2679
